# Supplementary material for: Dnmt3a Is a Haploinsufficient Tumor Suppressor in CD8+ Peripheral T Cell Lymphoma
Source: PLoS Genet. 2016 Sep 30;12(9):e1006334. doi: 10.1371/journal.pgen.1006334 (PMC5045215; doi:10.1371/journal.pgen.1006334)
Supplement: S1 Table — Dnmt3a+/- (n = 3) and Dnmt3aΔ/Δ (n = 3) PTCL lymph node (LN) samples were analyzed by flow cytometry for the expression of 15 different TCR-Vβ surface markers. (-) indicates negative expression, whereas (+) denotes positive expression of TCR-Vβ markers. (XLSX) [file pgen.1006334.s009.xlsx]

## Sheet: Sheet1
	S1 Table. Summary of VB expression in PTCL samples.
			TCRβ Variable Chain in CD8+ Tumor Cells
	Genotype	Tissue	Vβ 8.1, 8.2	Vβ 5.1, 5.2	Vβ 6	Vβ 11	Vβ 9	Vβ 9	Vβ 13	Vβ 3	Vβ 17a	Vβ 7	Vβ 14	Vβ 2	Vβ 10b	Vβ 12	Vβ 4	Vβ 8.3
	Dnmt3a(-/-)	LN	(–)	(–)	(+)	(–)	(–)	(–)	(–)	(–)	(–)	(–)	(–)	(–)	(–)	(–)	(–)	(–)
	Dnmt3a(-/-)	LN	(–)	(–)	(+)	(–)	(–)	(–)	(–)	(–)	(–)	(–)	(–)	(–)	(–)	(–)	(–)	(–)
	Dnmt3a(-/-)	LN	(–)	(–)	(+)	(–)	(–)	(–)	(–)	(–)	(–)	(–)	(–)	(–)	(–)	(–)	(–)	(–)
	Dnmt3a(+/-)	LN	(–)	(–)	(–)	(+)	(–)	(–)	(–)	(–)	(–)	(+)	(–)	(–)	(–)	(–)	(–)	(–)
	Dnmt3a(+/-)	LN	(+)	(–)	(–)	(–)	(–)	(–)	(–)	(–)	(–)	(–)	(–)	(–)	(–)	(–)	(–)	(–)
	Dnmt3a(+/-)	LN	(+)	(–)	(–)	(–)	(–)	(–)	(–)	(–)	(–)	(–)	(–)	(–)	(–)	(–)	(–)	(–)
