# Supplementary material for: Dnmt3a Is a Haploinsufficient Tumor Suppressor in CD8+ Peripheral T Cell Lymphoma
Source: PLoS Genet. 2016 Sep 30;12(9):e1006334. doi: 10.1371/journal.pgen.1006334 (PMC5045215; doi:10.1371/journal.pgen.1006334)
Supplement: S2 Table — A heat map displaying methylation percentage of 21,712 promoters in wild-type CD8+ as determined by WGBS. Methylation percentage for individual CpGs were annotated to the promoter regions −300bp to +150bp relative to the transcription start site (TSS). Methylation percentages for all CpGs across the 450bp region were averaged to give a mean methylation value for each gene promoter. Lowly methylated promoters are shown in yellow and highly methylated promoters in blue. Data is presented in graphical form in Fig 3C. (XLSX) [file pgen.1006334.s010.xlsx]

## Sheet: Core promoter
S2 Table. CD8 promoter methylome. Related to Figure 3C.
Gene	CD8 Core Promoter Meth %
3110056K07Rik	0
4631405J19Rik	0
AK036072	0
AK138727	0
AK154966	0
Aplf	0
BC023719	0
BC106179	0
C330013E15Rik	0
Cbx8	0
Fbxo36	0
Gcdh	0
Gm16675	0
Gm5464	0
Gm6034	0
Gsk3a	0
Hist2h2be	0
Ino80dos	0
Irgm1	0
Klhl28	0
Lrrc41	0
Map3k11	0
Mir1894	0
Mir6541	0
Mrps18b	0
Neurl3	0
Nup88	0
Pold1	0
Ppp1r16b	0
Psmb9	0
S100a10	0
Sec11c	0
Surf1	0
Surf2	0
Tle3	0
Uqcrh	0
Wdr46	0
M38681	0
Gadd45b	0
Rita1	0
Gm5069	0
Tex261	0
BC058545	0
Gm6277	0
AK078979	0
Plekha2	0
Ska2	0
Cramp1l	0
Hist1h2ag	0
Ttc9c	0
Mir7687	0
Tmc8	0
Psenen	0
Ptprcap	0
BC051212	0
Cdk6	0
AK035466	0
Calr	0
Napa	0
Sp2	0
H2-T22	0
H2-T9	0
Idh3b	0
Mir9769	0
Ncapd2	0
Carhsp1	0
Tsnaxip1	0
Gm5475	0
Ech1	0
Tpmt	0
Bzw2	0
Txnip	0
AK077587	0
Fchsd2	0
Gm16576	0
Snora17	0
Zpbp2	0
Hist1h4j	0
4930583K01Rik	0
H2-DMa	0
Zranb3	0
Srgn	0
Mir142	0
1190002F15Rik	0
Gm5144	0
AK034260	0
Wibg	0
Rnu12	0
Zbtb37	0
Uqcr11	0
Hist1h3g	0
Eif3b	0
Ndufa11	0
Cstad	0
Hist1h2ah	0
Toporsos	0
Xab2	0
Icam5	0
Gadd45g	0
Cdc40	0
Gas5	0
Psmb8	0
Dpysl2	0
Caskin2	0
Nfatc2ip	0
Gna12	0
Nxn	0
Gimap8	0
AK080173	0
E130112N10Rik	0
Ppat	0
Rnf167	0
Atp5d	0
Dcaf17	0
Coro1a	0
Sars2	0
AK043690	0
Mrpl34	0
Prkd2	0
Creb3	0
Cyp4f41-ps	0
Egr2	0
Ncln	0
Tnpo2	0
Pop4	0
AK172478	0
Peak1	0
Rnf115	0
Utp3	0
Tsacc	0
Hivep2	0
Rnf31	0
Ptpn22	0
Ccs	0
2810408A11Rik	0
Rad51b	0
4831440E17Rik	0
B230307C23Rik	0
Tsr1	0
BC049150	0
Cks1b	0
Fhod1	0
Slc9a5	0
Mpnd	0
Zfp652os	0
Kcng3	0
Kat6b	0
Lef1	0
Grk6	0
Fam173b	0
Mboat7	0
Cpt1a	0
Hnrnpa1	0
Cdc26	0
AK040173	0
Mfap1a	0
AU040320	0
6330415G19Rik	0
Dusp6	0
AK054221	0
AK155734	0
Cd3eap	0
Pigl	0
Agbl5	0
Prpf4	0
Gbp4	0
Cuedc2	0
Bcl6	0
Ucp2	0
Abtb2	0
Prmt5	0
Hist1h4h	0
Polr3c	0
1110020A21Rik	0
Myc	0
AI846148	0
AK007836	0
A930024E05Rik	0
Mex3a	0
Wrap53	0
AK167137	0
Zc3hav1	0
1110059E24Rik	0
Aak1	0
1110001J03Rik	0
Ccnd2	0
AK187594	0
Lpxn	0
Ppp1r10	0
AK040157	0
AW146154	0
AK017143	0
AK042126	0
Slc25a23	0
Efcab11	0
Traf2	0
Vim	0
Ufsp1	0
Hist1h3h	0
Ctsc	0
Cchcr1	0
4930579G24Rik	0
Tmed7	0
Hist1h2ad	0
2510003B16Rik	0
Actrt3	0
Rfc4	0
Hnrnpu	0
2610306M01Rik	0
Zfp36l1	0
St7l	0
Sf3b3	0
Traf3ip3	0
Rcc2	0
Btf3l4	0
Tapbpl	0
Rps12	0
Mir142b	0
Ciart	0
U2af1l4	0
Hn1	0
Mrpl18	0
Hist1h2be	0
Acss2	0
Sbds	0
Usp3	0
AK053772	0
Gna13	0
Abcf2	0
Cfl1	0
AK131831	0
D130020L05Rik	0
Lcp2	0
S1pr1	0
Hs3st3b1	0
Cct3	0
Gpn1	0
Pou2f2	0
Hist1h2bn	0
2700029M09Rik	0
Hist1h2bf	0
Irf1	0
Cdc14a	0
Snrpd2	0
B330016D10Rik	0
Mrpl30	0
Egr3	0
Ubap1	0
AK041647	0
Bahcc1	0
Arid1a	0
Gcat	0
Mir7655	0
Foxp4	0
Fcf1	0
Zfp36	0
Mageb3	0
Pfdn6	0
Mkks	0
Hes1	0
Polr2a	0
Atg101	0
Hist1h2bk	0
Man2b1	0
Tnip2	0
Nr1d1	0
AK007237	0
2310045N01Rik	0
AV039307	0
Hist1h3e	0
Ctdspl2	0
Lipg	0
E130012A19Rik	0
Ccdc18	0
Tmem194	0
Xpnpep3	0
Ccng2	0
Trub2	0
Tmpo	0
Mif4gd	0
Cars	0
AK157947	0
AK158148	0
Egln2	0
Hist1h4i	0
AK163035	0
Mplkip	0
Abt1	0
Nabp2	0
Exosc5	0
Kri1	0
Creb3l2	0
Taf11	0
Nhp2	0
Gnb2l1	0
Gsta4	0
Pet100	0
Arrdc3	0
Tbx15	0
Lbh	0
Rsbn1l	0
Aftph	0
Gabarapl2	0
Alkbh1	0
Lsm3	0
Hist1h2ac	0
1810009A15Rik	0
Snx17	0
Itgal	0
Nol8	0
Pdik1l	0
Brip1	0
Atpif1	0
Snrpg	0
Ppdpf	0
3110082J24Rik	0
Ldlrad4	0
Hist2h2ab	0
Zfp472	0
AK138451	0
Prkcg	0
Vrk1	0
Trappc2l	0
Igfbp4	0
AK035785	0
Spryd4	0
AK080936	0
Stip1	0
Parp14	0
Ppp1r12c	0
Sp5	0
Cep44	0
Tbck	0
Zbed6	0
Esrp2	0
A230070E04Rik	0
Fam53a	0
Psmd4	0
Hist1h2bj	0
Mocs2	0
Gins2	0
8430429K09Rik	0
Ccdc176	0
Tsn	0
Daxx	0
Nat9	0
Eme1	0
Bckdha	0
Tbrg3	0
Napsa	0
Ap2a1	0
Haus3	0
Spns3	0
Casp3	0
Tor1aip1	0
Dpp8	0
Mrpl32	0
Mov10	0
Clcc1	0
Nup85	0
Trmt10a	0
Atp6v1c1	0
Fam111a	0
Poln	0
Gm5607	0
Taf4b	0
Inca1	0
Necap1	0
AK032194	0
Fam114a2	0
Zfp566	0
Tspyl1	0
Cish	0
Skap2	0
AK020820	0
2810403A07Rik	0
Hibch	0
Wdr91	0
Tkt	0
Zfp790	0
Nit1	0
D030047H15Rik	0
Tspan32	0
Ppp2r5b	0
Swi5	0
Prcp	0
E2f4	0
Nae1	0
Shisa5	0
Psmb3	0
Hk2	0
AK053727	0
Csrp2	0
Pdia4	0
Lrrc46	0
Nlk	0
Thyn1	0
Gas2l1	0
Kif20a	0
Fam195b	0
Slc2a4	0
Tet3	0
AK159001	0
B3gat3	0
Crebzf	0
BC062254	0
Mta2	0
Creg1	0
Ano6	0
Wbp2	0
Galns	0
Rab20	0
Ddx49	0
Qrsl1	0
AK049783	0
Leng8	0
AK157878	0
Mon1b	0
Eif2b1	0
Akr1b3	0
2810454H06Rik	0
DQ547863	0
Casp8ap2	0
Exoc3	0
AK016131	0
Inafm1	0
AK019124	0
Arhgap11a	0
Hist1h2af	0
Wash1	0
Sdhaf1	0
Hmgb1	0
Polr2f	0
Slc1a5	0
Atp1b2	0
Tmem104	0
Commd5	0
Gys1	0
AK171117	0
DQ697615	0
AK036749	0
Rpl32	0
B2m	0
BC002288	0
Cenpj	0
A430046D13Rik	0
Glipr1	0
Cdc123	0
Srf	0
Fbxw4	0
Hmga2	0
Tnks2	0
Lsm7	0
Cwc15	0
Dhx37	0
Zyg11b	0
Ikzf2	0
Gdi2	0
Med21	0
Slc37a2	0
Meis1	0
Ncdn	0
Mrgprb8	0
Zdhhc24	0
AK040553	0
Pisd-ps1	0
AB339930	0
Aph1a	0
AK161019	0
BC037032	0
AK008044	0
Klhl25	0
Cd96	0
E2f1	0
St13	0
Sufu	0
Hist1h2bc	0
Fam179b	0
Cap1	0
Ifngr1	0
Sft2d2	0
Mitd1	0
Arhgap30	0
Cfap36	0
AK171966	0
Hist1h3a	0
Wdr74	0
Pld3	0
Mut	0
Mgst3	0
Katnb1	0
Abhd11	0
Usp18	0
Mrpl22	0
Ttk	0
Slc25a42	0
Rasa1	0
9130024F11Rik	0
Mepce	0
Yif1b	0
Frzb	0
Mrc2	0
Mybbp1a	0
Swsap1	0
E430018J23Rik	0
Mob1a	0
Atf6	0
Clec2d	0
Dbi	0
Acadl	0
Ruvbl2	0
Hist2h2ac	0
BB557941	0
Pak4	0
Cyb561a3	0
Trappc13	0
Tnfrsf14	0
AK016085	0
Ifit2	0
Eif2s3x	0
Fkbp8	0
1700018L02Rik	0
Id3	0
Wdr12	0
Kcnj8	0
Clpx	0
I830012O16Rik	0
Gm15972	0
AK037559	0
Epha4	0
Nsmce2	0
5830428M24Rik	0
Rnf5	0
Jmjd7	0
Lyrm7	0
Cog4	0
Lrba	0
Aff3	0
Brip1os	0
Ube2e2	0
Hars	0
Nme6	0
Lrrc1	0
Cct5	0
Duoxa2	0
Il10rb	0
Slc25a12	0
Retsat	0
Rps27a	0
Ndufa7	0
Ppm1k	0
Hist1h4d	0
Wipi2	0
Narf	0
Cirbp	0
Opn3	0
Suv420h2	0
Alkbh5	0
Wdr73	0
Ccnc	0
Dnajc10	0
Azin1	0
AK021338	0
Ercc3	0
Prrc2a	0
Blm	0
Parp2	0
Thy1	0
Alg2	0
Sesn3	0
Oraov1	0
Dtx3l	0
Fkbp7	0
1600012H06Rik	0
Glmn	0
N4bp2	0
Ttc5	0
Cbx2	0
Hist1h2ak	0
Riok3	0
Tspan15	0
Rhag	0
Gramd1a	0
Zfp143	0
Hypk	0
AK147454	0
Sh3bp4	0
AK166469	0
AK169482	0
Tgfb1	0
Zbtb9	0
Ndufs7	0
Nabp1	0
1700065D16Rik	0
Ccnk	0
Btla	0
Cenpq	0
Cyb5a	0
Erh	0
Caprin1	0
Spata31	0
Pcna	0
AK148386	0
Hibadh	0
Cbx5	0
Tbc1d7	0
Get4	0
Cenpm	0
Tgoln1	0
1810041H14Rik	0
Hnrnpul2	0
Gm15663	0
Satb2	0
Pmaip1	0
Slc2a6	0
Skint11	0
Zfp956	0
Blzf1	0
5033403F01Rik	0
Cyp4v3	0
Kcna3	0
Plrg1	0
Thbs1	0
Eif4h	0
Naglu	0
Ssbp1	0
AK089049	0
Aimp1	0
Rmnd5b	0
Mre11a	0
1700017B05Rik	0
Pknox2	0
Nt5m	0
Ptpn1	0
Mir7668	0
Akap8l	0
Pskh1	0
Fzd7	0
Gtf2e1	0
Ttc33	0
Dleu2	0
Hpgds	0
2610318N02Rik	0
Cdc25a	0
Ddx10	0
Exosc4	0
AK141187	0
Nup54	0
Fgr	0
Sec61b	0
Tex30	0
Farsb	0
Ipo7	0
Ccdc107	0
AK085438	0
Zc3h12d	0
Psmd5	0
Bdkrb2	0
Ube2t	0
4930432K21Rik	0
Rpph1	0
Gm5800	0
AK035880	0
Rwdd2b	0
Wdr19	0
Rgl1	0
Isy1	0
Txnl4b	0
P2rx6	0
Dnase2a	0
Rpain	0
Map2k2	0
Znhit1	0
Eri1	0
Pbx4	0
Fam20b	0
Slfn8	0
Fancm	0
Tubb5	0
Xaf1	0
Arsb	0
Lrrc45	0
Fam60a	0
Rnf214	0
Stat6	0
Mir330	0
Gtpbp1	0
Rpl27a	0
Esyt1	0
Tnfsf10	0
Mfap3	0
Slamf1	0
St8sia2	0
Rnu11	0
AK032800	0
Nrde2	0
Eif4g1	0
Atp5l	0
Anxa11	0
Gtf2h4	0
Pcdh17	0
AK046440	0
Cnpy4	0
Cbwd1	0
Apmap	0
Scamp2	0
Kifc2	0
Trappc1	0
Hmox1	0
Prrt2	0
Gfra1	0
Erbb2	0
Rbm43	0
Rab2b	0
Gm10400	0
Fra10ac1	0
Ccnb2	0
Ppme1	0
Afmid	0
Nudt6	0
Fuca1	0
Cct6b	0
Stx18	0
Tcf3	0
Olfr629	0
Pbxip1	0
Ap2s1	0
Patz1	0
Mrpl10	0
Zfp397	0
Rbpms2	0
Hoxc10	0
Smim4	0
Lvrn	0
Tbrg4	0
Atg14	0
Tspyl3	0
Atp5g1	0
Alg11	0
Szrd1	0
Slc13a3	0
AK163667	0
BC048594	0
D2Wsu81e	0
Vwa8	0
Mrgbp	0
Rnf168	0
Zmat2	0
Gm14023	0
Hacd3	0
Xkr7	0
Hars2	0
Tefm	0
Ap3s2	0
Morf4l1	0
Matr3	0
Pdcd6	0
AK078255	0
AK054308	0
Rps19	0
Fam98b	0
Spdl1	0
Mir219a-1	0
Suv39h2	0
Rpl7l1	0
En2	0
Hoxa3	0
Tmem106c	0
Plaur	0
AK135302	0
Cs	0
Psmd1	0
Gm13125	0
Npr1	0
AK015341	0
Dtwd1	0
Mrps11	0
Samd5	0
Gpc2	0
Cep104	0
Mtor	0
2310061J03Rik	0
Hist1h2bm	0
Zmat5	0
Eml2	0
Arhgap19	0
Lrrc20	0
AK157902	0
Cdr2	0
Smg1	0
Cox18	0
Olfr1163	0
Coq2	0
Hmgb2	0
Sepw1	0
Cyb5d2	0
Rpap1	0
Azin2	0
Nrep	0
Gstp1	0
Mier3	0
Fam161b	0
Gm14005	0
Gm15326	0
Shq1	0
Rnpc3	0
Ptpra	0
Casp9	0
Rpl9	0
C920006O11Rik	0
Ckap2l	0
Pex12	0
Ska1	0
Taf13	0
Tpgs1	0
Chd4	0
Pgm2l1	0
Mir8096	0
Armc8	0
Gk5	0
Mcm3	0
Tmem222	0
Armc1	0
Adipor1	0
Pank3	0
Gm11627	0
Kcnc3	0
Poldip3	0
Stk25	0
AK051524	0
Phf23	0
Zfp341	0
Kcnh4	0
AF357376	0
Alg14	0
Zfp771	0
Zmynd11	0
Prkca	0
Rsrp1	0
5031439G07Rik	0
1810006J02Rik	0
Dctpp1	0
Ticrr	0
Ccnt1	0
Fpgt	0
Cyp4f13	0
Extl2	0
Nudcd2	0
Ndufs5	0
C920021L13Rik	0
Slc27a4	0
Tspo	0
Atoh1	0
AK043285	0
Rraga	0
Tusc2	0
Ccbl2	0
Ranbp6	0
Bcam	0
Hsdl2	0
Vcpip1	0
Mall	0
Ggcx	0
Gm1966	0
Olfr1066	0
Tiprl	0
Ebna1bp2	0
AK045578	0
Narfl	0
Acot2	0
Brd8	0
Zfp661	0
1700007G11Rik	0
Rassf2	0
Ufm1	0
Psmd2	0
Ppp2r1a	0
Mrpl45	0
Zfp747	0
Gnai3	0
Slc35a3	0
Cyp39a1	0
2310009A05Rik	0
Gpr107	0
Atp6v1g1	0
Ficd	0
Mrpl21	0
Pin1	0
Agpat1	0
Rpl41	0
3010026O09Rik	0
Atp10a	0
Csnk2b	0
Ankra2	0
Elf1	0
1110038B12Rik	0
Gtf2h1	0
Grap	0
Pdxdc1	0
1700030J22Rik	0
Tango2	0
Gm3696	0
Lmtk2	0
Ubxn1	0
Cox11	0
Dcp2	0
Tsg101	0
Gsdmd	0
Tarsl2	0
Nrbf2	0
Zgpat	0
Ercc2	0
Tuba1a	0
Elmod3	0
Srfbp1	0
Rpa2	0
4931440P22Rik	0
Stra13	0
Arfgef2	0
FJ040208	0
Rnf8	0
Bri3bp	0
Tesk2	0
AK040794	0
Ephx3	0
Bud13	0
Xrcc5	0
Poc1a	0
Zfp712	0
Polrmt	0
Slc4a8	0
Ndnl2	0
AK138907	0
Ppp1r8	0
Eif4b	0
Tnfrsf13c	0
Ppp2r3c	0
Sec13	0
Mfsd9	0
Scd1	0
Ccdc15	0
Cpeb4	0
AK039717	0
Kif1c	0
M6pr	0
AK087920	0
Trim28	0
Clpb	0
Vamp1	0
Zfp191	0
Tspan4	0
Rpl19	0
AK050736	0
Ttc26	0
Bnip3l	0
Clhc1	0
1810022K09Rik	0
Ddi2	0
Bik	0
Psma5	0
Mrpl47	0
Rfk	0
Prx	0
Plscr3	0
Derl1	0
Obfc1	0
Troap	0
Lsm12	0
Hip1r	0
Klhl20	0
Prpsap1	0
Fancd2	0
AK087340	0
Eif3a	0
Nfkbib	0
Cox8a	0
Jtb	0
Rab21	0
Tmem143	0
Rps16	0
Nme7	0
Sec22b	0
Mettl5	0
Cdk5rap3	0
Aurkaip1	0
Fkbp1b	0
Mettl16	0
Gm10373	0
Hgh1	0
H2-DMb2	0
Cct4	0
Mesdc2	0
Gfod2	0
AK145113	0
Mrrf	0
Zfp959	0
Ube2f	0
AK052150	0
Zfp658	0
Adgrg5	0
Pidd1	0
Zfand2b	0
Rhod	0
D330050I16Rik	0
AK029591	0
Nicn1	0
Xrcc6	0
Gtf2h3	0
Eif2b4	0
Gtf2f1	0
Tmem128	0
AK189005	0
AK164779	0
Emc3	0
Itpripl2	0
9130011E15Rik	0
Ryr1	0
AK041408	0
Ubox5	0
Iws1	0
Ssh2	0
Oaz1	0
Rps28	0
Nelfe	0
Lamc1	0
AK139195	0
Fbxl7	0
Atp5k	0
Ypel1	0
Sirt2	0
AK051424	0
BC038328	0
Sphk2	0
Zfp87	0
Pigt	0
Dok1	0
AK089379	0
Minos1	0
Lsm11	0
Rab4b	0
Pfkfb4	0
Mrpl15	0
Dhrs7b	0
Traf5	0
Tmem240	0
Tmem123	0
Ttc8	0
Ubr1	0
Ppp2cb	0
Nek11	0
AK053862	0
Nudcd1	0
Nbn	0
Ngfr	0
Emc4	0
Zfp961	0
Iqcc	0
Ino80b	0
Malsu1	0
Grm3	0
2610001J05Rik	0
Arid5a	0
Dlg4	0
Timm21	0
Uqcc3	0
Echs1	0
AK039635	0
Wdr7	0
Gm4759	0
Rit1	0
Prkd1	0
Cenpe	0
Dennd5b	0
Kbtbd6	0
Nck2	0
Pnkp	0
Agpat5	0
Gng11	0
Ccndbp1	0
Tbcd	0
Rabl3	0
Sdr39u1	0
Pdia6	0
Suz12	0
Slco1a6	0
AK083594	0
Mrpl46	0
Samd12	0
Spns1	0
Manf	0
Ecd	0
Erich1	0
Fam227b	0
4930578M01Rik	0
Mok	0
Mydgf	0
Gtf2a1	0
Tubb4b	0
Aarsd1	0
DQ685458	0
Jakmip1	0
Xrn1	0
Tmem5	0
AK021004	0
Bfsp2	0
Sirt3	0
2700094K13Rik	0
Fgfr3	0
Trp53inp1	0
Clec2i	0
4933427G17Rik	0
2410015M20Rik	0
Lars2	0
Rnf20	0
Tmem169	0
Bad	0
Comtd1	0
Olfr466	0
Tmem71	0
AK020109	0
Pbx1	0
Amd1	0
Pla2g15	0
Nfkbil1	0
Them4	0
JQ929654	0
Zfand2a	0
Txnl1	0
Lap3	0
Cnpy3	0
Ccdc94	0
Fam43a	0
AK017243	0
Nploc4	0
Hadh	0
Arf5	0
AK158189	0
Ripply2	0
Atp6v1e1	0
Hist1h4c	0
Derl3	0
Nipa2	0
Mthfd2l	0
Ccdc141	0
Rabif	0
Ppp1r35	0
Gpr157	0
Tox4	0
AK051928	0
Dclk3	0
Mir8101	0
Wdr55	0
Zfp1	0
Fam102b	0
Sfxn4	0
Purb	0
Zbtb34	0
Thumpd3	0
Aacs	0
Orc5	0
Snx4	0
Rpap2	0
9430076C15Rik	0
Zfp872	0
Bnip3	0
Ifi203	0
Kctd6	0
BC035044	0
Rab11a	0
Ankrd66	0
Bnip1	0
Clptm1l	0
2700099C18Rik	0
Adprh	0
Nim1k	0
Urgcp	0
Pcdhgc3	0
Zfp869	0
Tspan13	0
Atg7	0
1700088E04Rik	0
Cops4	0
Xpc	0
AK132885	0
Zfp871	0
Nr4a1	0
2810408M09Rik	0
Styx	0
Sf1	0
Ywhab	0
Srp19	0
St6galnac4	0
Lss	0
2310022B05Rik	0
Mrps12	0
Mafk	0
Mrpl11	0
4930445N18Rik	0
Slain1	0
Cutc	0
Cdc27	0
Tnfrsf12a	0
Mtif2	0
Gtf2b	0
Tmem41b	0
Ing4	0
Os9	0
Olfr1030	0
Yars2	0
Senp1	0
Adamts8	0
BC027545	0
BC075671	0
Jmjd8	0
Ddx41	0
Mettl4	0
Exoc4	0
Med11	0
DQ705419	0
AK133391	0
AK013680	0
AK019730	0
Gpr137	0
Elac2	0
1110037F02Rik	0
Dut	0
Hat1	0
Pcbd2	0
1700028M03Rik	0
Plat	0
AK144545	0
Cenpv	0
Psma4	0
Pan2	0
Scamp3	0
Tmem160	0
Amz2	0
Rpl22l1	0
Tac4	0
Zfp148	0
Rfc3	0
Atf7	0
Fbxl12	0
Akirin2	0
Psmg3	0
Pde12	0
Mir7672	0
Mir6936	0
Pfdn2	0
2510039O18Rik	0
Actl6a	0
1700060C16Rik	0
Mapk11	0
Alg10b	0
Haus6	0
Lamtor4	0
Cops2	0
Pex11b	0
Ergic2	0
Zdhhc1	0
Cyp2d22	0
Commd6	0
Arhgap39	0
Psmc3	0
Arsk	0
Rbl2	0
Tecr	0
Etaa1	0
Hinfp	0
Rpia	0
Scarna2	0
DQ546602	0
AK020549	0
Hspb1	0
Pafah1b2	0
AK011326	0
1110008P14Rik	0
AI506816	0
Cog7	0
Emc7	0
Btaf1	0
Kansl2	0
Gga1	0
Panx1	0
Olfr420	0
Ola1	0
Ppih	0
Mfap1b	0
AB341725	0
Arsi	0
Gch1	0
Zfp184	0
Pced1a	0
Aldh7a1	0
Tceb1	0
AK044594	0
Odf2l	0
Mrpl19	0
Fstl3	0
Ctsz	0
Cpd	0
Tmem189	0
Msantd4	0
Olfr66	0
Rasd1	0
Pum2	0
Il9r	0
Parp1	0
Cct2	0
Ndrg4	0
Rad9b	0
Colgalt2	0
Arrb1	0
Eif3g	0
Ssb	0
Acox3	0
Sox4	0
Lrat	0
Gli3	0
Sgpp1	0
Rangap1	0
Rab28	0
Rad21	0
Gm11974	0
Mdfic	0
AK047717	0
4931402G19Rik	0
Bckdhb	0
AK170517	0
Klhl24	0
Dscc1	0
Cpe	0
Cox5a	0
Zfp292	0
Arl6ip1	0
Zfp825	0
Ascc3	0
Ociad1	0
Mdc1	0
Ddx59	0
Wbp1	0
Swap70	0
Exoc1	0
BC004004	0
Vmn1r78	0
Sidt1	0
Rad23a	0
Fut8	0
Ctnnbl1	0
AK087099	0
Thoc5	0
AK030289	0
P2rx5	0
Wdr76	0
Gm20939	0
Etfdh	0
4932416H05Rik	0
Ube2l6	0
Ube2i	0
AA465934	0
Actr3b	0
Ccdc61	0
Nupr1l	0
Zfp94	0
Gm684	0
AK018156	0
Pter	0
Rpn2	0
Ppap2b	0
Arl13b	0
Fopnl	0
Slu7	0
Adat1	0
Fgfr1op	0
AK164331	0
Rbfa	0
AK080939	0
Ubxn4	0
Akr1e1	0
AK049441	0
Pou2af1	0
Atp5o	0
Wnk4	0
Cops3	0
Actr8	0
Pccb	0
Tmem242	0
Plxdc2	0
Nckap1l	0
D10Wsu102e	0
Sel1l	0
Mir8120	0
Nek4	0
Amacr	0
Cul2	0
Lrriq3	0
Lrrcc1	0
Mir8105	0
Nit2	0
Ap4e1	0
Olfr623	0
Clk1	0
Pcmtd2	0
Ampd2	0
Smim13	0
Gpi1	0
DQ707327	0
Tnfrsf8	0
Nedd1	0
Rgs7bp	0
9130401M01Rik	0
Nceh1	0
Fam219b	0
F2rl2	0
Ccdc184	0
Ccdc154	0
Cep41	0
Ube2z	0
Fosb	0
Tollip	0
Pgam1	0
Ak3	0
Trmt61b	0
N6amt1	0
Cenpw	0
Ufl1	0
AK047312	0
Pi4kb	0
Trim21	0
Mcm6	0
Poli	0
Olfr98	0
4921524J17Rik	0
Bpnt1	0
Slc2a13	0
Gps2	0
Ppox	0
DQ544812	0
Mob3c	0
Mrgprb5	0
Pafah1b1	0
1700040L02Rik	0
Uck1	0
Ccdc151	0
DQ692550	0
Crtap	0
Smarce1	0
Coro7	0
AK043693	0
Zfp599	0
Ccdc32	0
Cd40	0
Vcp	0
Ftsj2	0
Cdip1	0
Rab14	0
Ttf2	0
Acyp1	0
Fads1	0
BC038929	0
Zfp12	0
Asl	0
Prorsd1	0
Sec63	0
Cdc6	0
Pyroxd1	0
AK131900	0
Polr3h	0
Gm4788	0
Tomm20l	0
Siglech	0
Usp30	0
Mir6356	0
Sf3a3	0
Galt	0
Wdr61	0
DQ565516	0
Ndufa3	0
Pcolce2	0
Rexo2	0
AK042124	0
Il7	0
Bloc1s5	0
Tstd3	0
Tmem184c	0
Klhl9	0
Tmbim6	0
AK039256	0
C1rl	0
Pdcd7	0
Arhgef37	0
AK049449	0
Rhebl1	0
Myl12a	0
Spz1	0
Mir6354	0
AK087291	0
Caprin2	0
Tada2a	0
Samm50	0
1700030F04Rik	0
Ndufa5	0
Tvp23b	0
Commd10	0
AK041781	0
Insl6	0
Aldh9a1	0
Pogz	0
Fam73b	0
AK143195	0
Snx16	0
AK165407	0
Api5	0
Ccdc55	0
Golph3l	0
Slc35a1	0
Cyp2c50	0
Zfp780b	0
Ccdc65	0
Dnajc8	0
Prkcsh	0
Cd44	0
Rpl23a	0
Haghl	0
Prox2	0
Prkag2	0
Acer3	0
Stx5a	0
2700089E24Rik	0
Vps29	0
DQ710764	0
Mtfr1l	0
Tctn3	0
Nes	0
B4galt1	0
Zfp874b	0
Tbc1d19	0
AK215788	0
2410004B18Rik	0
Zfp729a	0
Edc3	0
Cklf	0
1700023L04Rik	0
Serhl	0
Fndc3b	0
Gsto2	0
Mpdu1	0
Ercc5	0
Tmem170	0
Rcan1	0
Tmem206	0
Ctu1	0
Zfp607	0
AK163166	0
Mybl2	0
Tcam1	0
9230116N13Rik	0
Scrn2	0
Ppt1	0
Zfp248	0
Ippk	0
DQ685109	0
Cables1	0
Nubpl	0
AK043804	0
Trpa1	0
Fpr2	0
Rab1b	0
AK155592	0
AK171782	0
2900097C17Rik	0
Dhx8	0
Saysd1	0
Tespa1	0
Lyz2	0
Med23	0
Cblb	0
F8a	0
Gbe1	0
Mettl14	0
Prpf8	0
Eif4ebp1	0
Fn3k	0
Mrpl42	0
Terf1	0
Zbed5	0
Cdadc1	0
Tonsl	0
Olfr659	0
Nbeal2	0
Ly6h	0
Rpl11	0
BC005561	0
Zfp707	0
AK163836	0
Fbxo17	0
Ltv1	0
2300009A05Rik	0
Dguok	0
Mapre1	0
Rrm1	0
Gpatch2	0
Supv3l1	0
Gtf3c3	0
N4bp2l2	0
Mfsd3	0
Kdelr1	0
Zfp874a	0
Erap1	0
Chmp6	0
Tbcb	0
4833439L19Rik	0
Snrk	0
B630005N14Rik	0
AK158810	0
Minpp1	0
Plxnd1	0
AK191809	0
AK017779	0
Marcks	0
Alyref2	0
Churc1	0
AK085076	0
Zfp110	0
Pear1	0
Bivm	0
Rps6kb1	0
Snapin	0
Gm15772	0
Rpl26	0
Mblac1	0
Trim23	0
Gimap6	0
Kdelc1	0
Cers5	0
Rsbn1	0
Hist1h2bh	0
Dhrs3	0
Eif4ebp2	0
Rab11b	0
Seh1l	0
Lsm8	0
Hdgfrp2	0
R3hcc1l	0
Ube2m	0
Mrpl43	0
Pla2g6	0
Rps15a	0
Kpna4	0
Cdc25c	0
Arhgdib	0
Nedd9	0
Cmtm3	0
Psme2	0
Efcab2	0
Tti2	0
Ciz1	0
Tmem55a	0
Asf1a	0
Pick1	0
Uba3	0
Txn2	0
Pak1ip1	0
Nr1d2	0
Rsg1	0
Atg12	0
Ap3s1	0
Kctd20	0
4932412D23Rik	0
Chtf8	0
Smc4	0
Psmc2	0
Mdm2	0
Chac2	0
1700086O06Rik	0
Pdcd10	0
Aen	0
Ppm1d	0
Hist1h3c	0
Rab29	0
Cwf19l2	0
Gabarap	0
Setbp1	0
Rpl17	0
2610008E11Rik	0
Ercc1	0
5530601H04Rik	0
Bub1	0
EG432743	0
Fads2	0
Rab6a	0
Cstf2t	0
Dpf3	0
AK004434	0
AK079675	0
Cd101	0
Sdhc	0
Arrb2	0
Aamdc	0
Tmem33	0
Tmeff2	0
Nek1	0
Ccdc103	0
Cdca5	0
Hist1h4k	0
Mark2	0
Galk2	0
Pbdc1	0
AK135254	0
Myl6b	0
Rarg	0
Ankrd42	0
Klhl18	0
Mynn	0
Spopl	0
AI467606	0
Rnaseh1	0
Pmf1	0
Tmem87b	0
Slc38a2	0
Gm10548	0
Ndufb3	0
Ndufs6	0
Wipf1	0
Gpaa1	0
Ap1g2	0
Pes1	0
Cep126	0
Rnd2	0
Med6	0
Trmt12	0
Ptgr1	0
Atg3	0
Zfp369	0
Ap4s1	0
Selk	0
Fam212a	0
Nufip2	0
Romo1	0
Snhg1	0
Kbtbd7	0
Pcyox1	0
Sec23a	0
Mir1945	0
Tomm40l	0
Aco2	0
Slc35a5	0
Rpf2	0
Cox10	0
Fam72a	0
Chid1	0
Apeh	0
Gm16894	0
Cpne2	0
Zbtb45	0
AK079730	0
6330549D23Rik	0
Gosr1	0
E2f8	0
6330418K02Rik	0
Prelid2	0
Harbi1	0
Rad54l2	0
Cox7a2l	0
Prkra	0
Pnrc1	0
Spc25	0
AK086736	0
Nek8	0
Erlin2	0
Vwa9	0
H2-T23	0
Cwc25	0
Rpl7	0
Chmp5	0
Shfm1	0
BC050122	0
Ubxn2b	0
Kif9	0
Nipsnap1	0
0610007P14Rik	0
Unc119	0
Cr1l	0
Ggn	0
Lincpint	0
Jag1	0
AK011444	0
Lyrm2	0
Asrgl1	0
Klf5	0
Nubp2	0
Tma7	0
Snrpa	0
Prkrip1	0
1110019D14Rik	0
AK142161	0
Itgb5	0
Tspan2os	0
Gtf2f2	0
Ildr1	0
Fzd4	0
Dlec1	0
Pwp2	0
Psmb5	0
Gmps	0
Ivns1abp	0
Hist1h3i	0
Synj2bp	0
Ccdc51	0
Fh1	0
Dlat	0
Edf1	0
Txndc12	0
Spats2	0
Vps28	0
Slc44a2	0
Rad51	0
Fam126b	0
Athl1	0
Klhl6	0
Rsph3a	0
Ccdc173	0
Ppwd1	0
Snrpd3	0
Zcchc11	0
Evi2b	0
Vta1	0
Pcbp1	0
A930006K02Rik	0
R3hdm4	0
Thoc3	0
Ppp3cb	0
Stard5	0
AK042300	0
0610030E20Rik	0
Mir1900	0
Akna	0
Baz1a	0
Kank4	0
Mrps14	0
Hist3h2a	0
Hist3h2bb-ps	0
Ubl5	0
Tmem261	0
Tmem106b	0
Emp3	0
Cotl1	0
Ndufaf5	0
Tshz1	0
Pold4	0
Chkb	0
Zfp52	0
AK020767	0
AB343393	0
Atp13a1	0
Rrp15	0
Smad1	0
Foxf2	0
Enpp2	0
Cmtm6	0
AK134933	0
Trmt2a	0
Tmem183a	0
Zfp386	0
1700016L04Rik	0
Ptdss1	0
Tcea1	0
Irak1bp1	0
AK079657	0
Ssu72	0
2010107E04Rik	0
Lix1l	0
Stt3a	0
Sys1	0
Sarnp	0
AK079938	0
St3gal4	0
Fnbp4	0
Itgav	0
Grsf1	0
Gtf3c2	0
Ccnd3	0
Pik3ap1	0
4930455D15Rik	0
Tlr4	0
1600023N17Rik	0
Slc39a9	0
Mrpl20	0
Syngr1	0
Cdh6	0
AK168624	0
Nfu1	0
Polr3k	0
Ndc1	0
Mppe1	0
Prcc	0
Hdac10	0
Tbc1d2b	0
Hmox2	0
Ulbp1	0
Lag3	0
AK039536	0
AK045970	0
AK139999	0
Zfpm2	0
Glt8d1	0
Tbc1d32	0
Fev	0
Spats1	0
Scpep1	0
Zbtb17	0
AK029422	0
Rpl23	0
AK018988	0
AY096003	0
4930429F24Rik	0
Tmem30a	0
Rilpl2	0
Ssr3	0
Zfp457	0
Gng10	0
Ccdc34	0
Ormdl2	0
Kiss1r	0
Polg2	0
Tmtc2	0
AV051173	0
1700020I14Rik	0
Zfp383	0
Fam69c	0
Klrd1	0
Zscan20	0
AK212710	0
2900060B14Rik	0
Epc1	0
Gle1	0
Gcfc2	0
Slc25a44	0
B3gnt8	0
Ch25h	0
Galm	0
Armc7	0
Ccdc87	0
Tnfsf11	0
Meis3	0
Hist4h4	0
Zfp946	0
Dbnl	0
Psd4	0
Josd2	0
Uqcr10	0
Idnk	0
Ddn	0
4930549G23Rik	0
Ccdc113	0
Rgs9bp	0
Tril	0
Med10	0
Tbc1d17	0
Gstcd	0
AK046026	0
Ghitm	0
Atox1	0
Rnf135	0
Specc1	0
Anapc7	0
AK145276	0
Zfp473	0
Wdfy3	0
Csnk1g3	0
Ankfy1	0
Snord2	0
Ak2	0
Prkag1	0
Lin37	0
Pik3r3	0
Fam98c	0
Gemin2	0
Ccdc85b	0
Gadd45gip1	0
AK041389	0
Lin7c	0
Tjp1	0
Srp14	0
Nupl2	0
Hist1h2ai	0
Hist1h2bl	0
4930471M09Rik	0
Arfgap1	0
Ube2s	0
1810044D09Rik	0
Lmbrd2	0
Rmrp	0
Snrpc	0
Cep97	0
Abcd4	0
Iqcg	0
Rpl35a	0
[truncated: 19,713 more rows]
