# Supplementary material for: Dnmt3a Is a Haploinsufficient Tumor Suppressor in CD8+ Peripheral T Cell Lymphoma
Source: PLoS Genet. 2016 Sep 30;12(9):e1006334. doi: 10.1371/journal.pgen.1006334 (PMC5045215; doi:10.1371/journal.pgen.1006334)
Supplement: S3 Table — Heat map presentation of gene-matched promoter methylation for core promoters (tab 1) and long promoters (tab 2) and corresponding transcriptional expression (averaged FPKM values) in wild-type CD8+ cells, as determined by WGBS and RNA-seq for 15,732 genes. Highly expressed genes are denoted in red and lowly expressed genes are denoted in green. Data is presented in graphical form in Fig 3D. (XLSX) [file pgen.1006334.s011.xlsx]

## Sheet: core promoter
S3 Table. CD8 promoter methylome and transciptome for core promoters (-300 to +150). Related to Figure 3D.
Gene	CD8 % Meth	CD8 FPKM
0610011F06Rik	0	10.6665
0610037L13Rik	0	11.1172
1110001J03Rik	0	19.6694
1110002L01Rik	0	1.42525
1110008P14Rik	0	14.819
1110037F02Rik	0	10.8565
1110038B12Rik	0	48.9022
1110059E24Rik	0	12.7897
1190002F15Rik	0	0.759373
1190007I07Rik	0	3.85178
1600012H06Rik	0	9.43661
1700016L04Rik	0	0.001
1700017B05Rik	0	17.3184
1700018L02Rik	0	0.001
1700023L04Rik	0	0.0871805
1700028M03Rik	0	0.001
1700040L02Rik	0	0.195668
1700060C16Rik	0	0.001
1700064M15Rik	0	0.001
1700065D16Rik	0	0.001
1700092C10Rik	0	0.001
1810006J02Rik	0	1.0178
1810009A15Rik	0	19.5637
1810012K16Rik	0	0.254595
1810022K09Rik	0	196.903
2310009A05Rik	0	8.03396
2310061J03Rik	0	1.17081
2410004B18Rik	0	15.8248
2410131K14Rik	0	5.51391
2510039O18Rik	0	23.8868
2610001J05Rik	0	16.0894
2610306M01Rik	0	0.880604
2610318N02Rik	0	1.01366
2700029M09Rik	0	16.1102
2700089E24Rik	0	18.0982
2700094K13Rik	0	29.2596
2810403A07Rik	0	15.6873
2810408A11Rik	0	0.582348
2810454H06Rik	0	0.292272
2900060B14Rik	0	0.207395
2900076A07Rik	0	1.8375
2900097C17Rik	0	53.3447
3010026O09Rik	0	1.72099
3110056K07Rik	0	9.70768
4632415L05Rik	0	2.74928
4833439L19Rik	0	15.0314
4921524J17Rik	0	13.5686
4930429F24Rik	0	0.0505035
4930432K21Rik	0	0.773351
4930578M01Rik	0	0.001
4932416H05Rik	0	0.220521
4933427G17Rik	0	0.001
5031439G07Rik	0	4.43544
5830428M24Rik	0	3.7705
9130011E15Rik	0	4.17959
9130024F11Rik	0	0.001
9230116N13Rik	0	0.427688
9630033F20Rik	0	4.21862
9930104L06Rik	0	2.19297
A230056P14Rik	0	0.0281042
A330069E16Rik	0	0.415846
A430088P11Rik	0	1.61665
A930007I19Rik	0	0.106846
A930016O22Rik	0	0.059784
A930018P22Rik	0	0.060319
A930024E05Rik	0	6.51462
Aacs	0	4.21162
Aak1	0	11.4055
Aarsd1	0	9.47108
Abhd11	0	21.4023
Abhd16a	0	17.4395
Abhd2	0	26.9234
Abl1	0	14.5325
Abt1	0	7.49963
Acadm	0	23.4337
Acer3	0	2.34731
Acot2	0	14.1875
Acox3	0	4.73398
Acss2	0	6.81056
Actb	0	531.94
Actr3b	0	0.263355
Actrt3	0	0.366875
Acyp1	0	20.7747
Adam10	0	23.65
Adamts3	0	0.001
Adamts8	0	0.001
Adcy9	0	0.0222485
Adipor1	0	53.7671
Adm	0	0.17025
Adora2a	0	11.1427
Adsl	0	8.02984
Aftph	0	23.3222
Agbl5	0	2.74546
Agpat4	0	4.60112
AI506816	0	8.71939
AI597479	0	4.38818
AI846148	0	5.07758
Aimp1	0	42.1782
Ak3	0	11.577
Akap8l	0	42.9177
Akirin2	0	28.4209
Akr1b3	0	17.4746
Akr1e1	0	0.979995
Aldh7a1	0	0.907394
Aldh9a1	0	13.8383
Alg10b	0	12.5135
Alg11	0	4.69959
Alg14	0	1.05892
Alg2	0	2.70863
Alkbh5	0	29.7944
Alkbh6	0	8.88307
Alkbh7	0	3.00269
Alox15	0	0.0728497
Alx1	0	0.001
Ampd2	0	4.87351
Angptl4	0	0.88125
Ankra2	0	10.104
Ankrd10	0	51.1704
Ankrd34a	0	0.001
Ankrd40	0	11.2654
Ankrd54	0	10.2983
Ankrd60	0	0.001
Ankrd66	0	0.001
Ankzf1	0	6.45324
Ano6	0	19.3628
Anxa11	0	37.928
Ap2a1	0	10.142
Ap2b1	0	18.6605
Ap2s1	0	50.6407
Ap3s1	0	28.961
Ap3s2	0	3.87438
Ap4e1	0	5.89801
Apbb1	0	1.28038
Aph1a	0	21.5231
Api5	0	44.9344
Aplf	0	1.0718
Aptx	0	2.21717
Arfgef2	0	7.18419
Arglu1	0	40.072
Arhgap11a	0	2.86005
Arhgap30	0	54.6255
Arhgef17	0	0.00929428
Arid1a	0	54.3191
Arid5a	0	75.2249
Arl13b	0	3.36501
Arl6ip1	0	68.5145
Arl6ip5	0	182.087
Armc1	0	9.56835
Arpc1a	0	44.134
Arr3	0	0.001
Arrdc3	0	13.5158
Arsb	0	2.66573
Arsi	0	0.001
Arsk	0	1.18191
Art4	0	0.133643
Asah2	0	0.442945
Ascc3	0	11.0157
Asl	0	7.12929
Atf6	0	1.41669
Atg14	0	14.8141
Atg7	0	10.7172
Atoh1	0	0.001
Atp10a	0	6.29623
Atp1a2	0	0.0415818
Atp1b2	0	0.0697595
Atp5b	0	296.445
Atp5d	0	105.037
Atp5g1	0	74.1089
Atp5k	0	244.472
Atp5o	0	135.248
Atp6v0e2	0	1.43787
Atp6v1a	0	8.52087
Atp6v1c1	0	13.7919
Atp6v1e1	0	54.9575
Atp6v1g1	0	43.9459
Atxn7	0	13.1137
AU040320	0	6.56018
Aurkaip1	0	22.8451
AW146154	0	1.08765
Azin1	0	34.0402
B130034C11Rik	0	0.0556212
B2m	0	2580.03
B330016D10Rik	0	0.764903
B3gat3	0	19.8323
B630005N14Rik	0	8.53837
B930059L03Rik	0	0.915767
Babam1	0	24.2131
Bad	0	2.67616
Bard1	0	0.836325
BB557941	0	0.001
BC004004	0	7.11802
BC005624	0	24.7739
BC017643	0	19.733
BC031181	0	35.8406
BC031361	0	0.458122
BC035044	0	1.8539
BC037032	0	0.0291846
BC037704	0	0.090675
BC051628	0	0.001
Bcam	0	0.0593535
Bckdha	0	14.2572
Bcl6	0	6.44283
Bfsp2	0	0.049336
Bik	0	1.91664
Bin2	0	150.225
Bin3	0	14.3348
Blk	0	0.679093
Blm	0	3.22866
Bloc1s5	0	2.97906
Blzf1	0	6.60175
Bnip1	0	6.43334
Bnip3l	0	71.6707
Bod1	0	16.4525
Bpgm	0	11.1444
Brd8	0	18.2159
Brf2	0	4.79725
Bri3bp	0	1.91597
Brip1	0	0.370812
Btaf1	0	13.2583
Btf3l4	0	11.5512
Btg1	0	399.69
Btg2	0	84.5049
Btla	0	7.40602
Bub1	0	0.504192
Bud13	0	11.6306
Bzw2	0	70.4591
C1ql3	0	0.170971
C1rl	0	0.001
C230035I16Rik	0	0.001
C920021L13Rik	0	0.001
Calm4	0	0.001
Caml	0	10.0091
Cap1	0	106.794
Caprin1	0	47.7998
Carhsp1	0	13.0639
Cars	0	7.67427
Caskin2	0	0.228947
Casp3	0	14.7588
Casp8ap2	0	11.7838
Casp9	0	2.56919
Cbl	0	20.0957
Cblb	0	41.9856
Cbwd1	0	4.48776
Cbx2	0	1.62705
Cbx5	0	4.55652
Cbx7	0	26.6394
Ccbl2	0	1.02393
Ccdc107	0	16.3734
Ccdc115	0	14.9827
Ccdc14	0	1.07514
Ccdc141	0	0.0359013
Ccdc15	0	0.885683
Ccdc159	0	0.001
Ccdc176	0	0.913556
Ccdc18	0	0.0703409
Ccdc32	0	5.56534
Ccdc34	0	1.88463
Ccdc55	0	14.1846
Ccdc61	0	3.60788
Ccdc94	0	13.2291
Cchcr1	0	1.2147
Ccnc	0	7.69477
Ccnd2	0	27.7489
Ccng2	0	37.1797
Ccnk	0	30.244
Ccnt1	0	28.2219
Ccs	0	15.8108
Cct2	0	167.93
Cct3	0	84.3834
Cct4	0	106.291
Cct5	0	156.821
Cct6a	0	125.21
Cct8	0	69.6498
Cd300c	0	0.79703
Cd3eap	0	7.46307
Cd40	0	0.543448
Cd52	0	1241.18
Cd5l	0	0.088298
Cd96	0	62.09
Cdadc1	0	19.6742
Cdc123	0	16.4931
Cdc14a	0	5.26837
Cdc25a	0	3.45646
Cdc42se1	0	112.724
Cdc5l	0	20.5981
Cdc6	0	0.478593
Cdca7	0	2.46345
Cdca8	0	1.46029
Cdh3	0	0.001
Cdk10	0	10.5157
Cdk20	0	1.04166
Cdk5rap3	0	18.5321
Cdk6	0	4.39938
Cdkn1b	0	86.197
Cdkn3	0	0.710005
Cdpf1	0	5.9869
Cdr2	0	5.6525
Cenpe	0	0.462058
Cenpm	0	0.510147
Cenpw	0	2.10735
Cep104	0	3.2521
Cep44	0	6.51673
Cers4	0	7.50962
Cfl1	0	678.058
Cfl2	0	11.2991
Cgn	0	0.0172352
Chd4	0	58.2918
Cherp	0	16.1001
Chmp1a	0	48.9034
Chmp6	0	8.35446
Chordc1	0	24.5633
Chp1	0	41.4881
Chtop	0	59.9824
Cirbp	0	167.592
Cish	0	5.01567
Ckap2l	0	0.921529
Cklf	0	8.83964
Cks1b	0	6.52813
Clcc1	0	9.83959
Cldn23	0	0.0398312
Clec2d	0	76.5911
Clec2i	0	23.7147
Clp1	0	31.1971
Clpx	0	10.6705
Cluap1	0	6.45409
Cnn2	0	200.471
Cnot4	0	10.944
Cnp	0	36.3692
Cnppd1	0	39.9475
Cnpy3	0	11.9188
Cog3	0	17.7076
Cog4	0	10.2185
Cog7	0	3.36583
Commd10	0	8.16372
Commd5	0	5.38381
Commd6	0	28.296
Comtd1	0	1.90118
Cope	0	33.683
Cops2	0	37.0731
Cops3	0	23.3184
Cops4	0	21.1025
Coq2	0	13.2789
Cox18	0	7.62413
Cox5a	0	76.6069
Cox6b2	0	1.50796
Cox7a2	0	92.7939
Cpd	0	0.685848
Cpe	0	0.0350638
Cpeb4	0	10.7424
Cpne3	0	5.5366
Cpox	0	3.35595
Cpt1a	0	12.919
Cpt2	0	1.33908
Creb3	0	18.4349
Creb3l2	0	0.418296
Crebzf	0	16.9866
Creg1	0	8.02606
Cryl1	0	8.29806
Csnk1g1	0	10.6409
Csnk1g3	0	6.81298
Cst7	0	62.0682
Cstad	0	0.420855
Ctdsp1	0	42.373
Ctdspl2	0	10.7476
Ctnnbl1	0	17.0249
Ctns	0	4.50593
Ctsc	0	18.0627
Ctso	0	6.72408
Cttnbp2nl	0	0.109915
Ctu1	0	3.50029
Cutc	0	3.12298
Cwc15	0	70.3231
Cwc27	0	6.79499
Cxcr4	0	151.686
Cyb5d2	0	0.666928
Cyba	0	114.029
Cyp2c50	0	0.001
Cyp2d22	0	0.0993921
Cyp39a1	0	0.614035
Cyp4f15	0	0.001
Cyp4f41-ps	0	0.001
Cyp4v3	0	4.09091
Cyp51	0	9.13233
D030047H15Rik	0	0.001
D10Wsu102e	0	25.2057
D130020L05Rik	0	5.32719
D2Wsu81e	0	9.63482
D330050I16Rik	0	0.394913
D430020J02Rik	0	0.509826
D930020B18Rik	0	0.020325
Dcaf17	0	3.24037
Dclk3	0	0.001
Dclre1c	0	6.71446
Dcp2	0	3.53707
Dctn1	0	19.8743
Dctpp1	0	6.82078
Dcun1d5	0	46.6602
Ddb1	0	48.7683
Ddost	0	37.8247
Ddt	0	27.3063
Ddx28	0	6.35429
Ddx49	0	18.9503
Ddx59	0	2.36138
Dera	0	9.46271
Derl1	0	53.5015
Derl3	0	0.17864
Dfna5	0	0.252065
Dgat2	0	0.566658
Dhcr7	0	6.44585
Dhfr	0	0.756628
Dhrs7	0	9.71955
Dhx9	0	75.799
Dlg4	0	3.50381
Dmtf1	0	24.2067
Dnaja3	0	6.09541
Dnajc10	0	10.3877
Dnajc17	0	7.98573
Dnase2a	0	1.2866
Dnlz	0	3.23425
Dnpep	0	12.2633
Dok1	0	6.69586
Dpagt1	0	2.87636
Dpp8	0	14.2458
Dpp9	0	12.9247
Dpysl2	0	5.42933
Dsn1	0	4.56451
Dtwd1	0	1.00664
Dtx3l	0	7.91139
Dusp6	0	13.0512
Dut	0	9.28489
E130012A19Rik	0	4.72381
E130112N10Rik	0	1.8121
E130215H24Rik	0	2.75649
E130304I02Rik	0	0.310977
Eaf1	0	15.5083
Ebna1bp2	0	13.2071
Echs1	0	19.4429
Edc3	0	5.13513
Eed	0	37.4136
Efcab11	0	0.086778
Efna1	0	0.001
Egln2	0	17.5819
Egr2	0	2.51792
Eif2b1	0	13.7386
Eif2s2	0	45.3231
Eif3a	0	93.1853
Eif3g	0	92.6972
Eif4b	0	126.329
Eif4g1	0	49.3122
Eif4h	0	72.0589
Elac2	0	12.9571
Elf1	0	68.4097
Elmod3	0	4.23515
Elp3	0	11.4724
Elp5	0	14.3862
Emc3	0	32.849
Emc4	0	21.1507
Emc7	0	47.228
Eme1	0	0.494841
Eml2	0	4.93398
Enpp4	0	8.30824
Epha1	0	0.0622224
Ephb1	0	0.0151034
Epo	0	0.001
Erap1	0	24.7365
Erbb2	0	0.0202913
Ercc3	0	17.7138
Erh	0	100.239
Eri1	0	15.0787
Erich1	0	7.84455
Erlin2	0	4.58235
Ero1lb	0	12.7148
Esrp2	0	0.219856
Esyt1	0	110.466
Etaa1	0	10.0791
Exd1	0	0.24867
Exoc1	0	10.4699
Exoc3	0	11.3212
Exoc4	0	11.7004
Exosc4	0	8.34538
Exosc5	0	16.4363
Extl1	0	0.001
Extl2	0	2.49796
Eya4	0	0.001
Faah	0	27.4475
Fads1	0	3.24329
Fam102a	0	32.1055
Fam102b	0	6.18372
Fam109a	0	2.95685
Fam111a	0	6.57688
Fam114a2	0	14.6743
Fam122a	0	8.10591
Fam129b	0	0.63376
Fam161b	0	0.331192
Fam168b	0	63.9422
Fam171a2	0	0.001
Fam173a	0	16.1274
Fam173b	0	3.88069
Fam179b	0	9.8265
Fam184b	0	0.0639524
Fam188a	0	8.5537
Fam195b	0	29.3656
Fam20b	0	6.18783
Fam219b	0	4.38594
Fam227b	0	0.001
Fam43a	0	0.73168
Fam46b	0	0.001
Fam53a	0	14.0645
Fam60a	0	10.7774
Fam73b	0	1.25732
Fam98b	0	16.8851
Fam98c	0	8.11926
Fancc	0	0.553001
Fancd2	0	0.302634
Fancm	0	1.90311
Fbxl13	0	0.0282875
Fbxl7	0	0.001
Fbxo36	0	0.206034
Fbxo48	0	0.607905
Fbxo9	0	7.78895
Fcf1	0	52.7782
Fchsd2	0	14.6671
Fdx1	0	5.41789
Fdxr	0	6.05025
Fgfr1op	0	8.59715
Fgr	0	0.812554
Fhod1	0	4.29243
Fkbp11	0	0.001
Fkbp7	0	1.33793
Flt3	0	1.14186
Fmnl3	0	7.09799
Fn3k	0	0.672481
Fndc3b	0	0.626891
Fosb	0	22.2125
Foxp4	0	8.87825
Fpgt	0	8.04014
Fpr2	0	0.216962
Fra10ac1	0	4.48074
Frzb	0	0.001
Fuca1	0	12.2088
Fut8	0	19.9435
Fv1	0	2.04585
Fyn	0	100.161
Fzd5	0	2.30477
Fzd7	0	0.40171
G3bp2	0	44.746
Gabarapl2	0	72.2492
Gabpb2	0	18.4772
Gadd45b	0	22.0483
Galc	0	0.975103
Galr1	0	0.001
Gars	0	41.2948
Gas2l1	0	0.166967
Gatsl2	0	1.66495
Gcdh	0	3.72686
Gch1	0	10.9779
Gdi2	0	126.415
Gen1	0	0.649145
Get4	0	16.1859
Gfod2	0	0.994048
Gfpt1	0	9.05453
Gfra1	0	0.001
Gga1	0	22.6248
Ggcx	0	1.44418
Gins2	0	4.16892
Gins4	0	10.1784
Gli3	0	0.001
Glipr1	0	31.005
Gm10373	0	0.001
Gm10400	0	0.001
Gm11974	0	33.8368
Gm13031	0	0.540316
Gm14005	0	1.54662
Gm14023	0	0.0416904
Gm15417	0	0.001
Gm15663	0	0.001
Gm15787	0	1.45846
Gm16062	0	1.35797
Gm16576	0	0.343216
Gm19710	0	0.0918975
Gm20939	0	0.321319
Gm4759	0	7.6397
Gm4788	0	0.001
Gm5114	0	0.001
Gm527	0	3.65055
Gm5464	0	0.001
Gm5475	0	0.0457978
Gm5800	0	0.001
Gm6034	0	1.40934
Gm684	0	0.001
Gm7102	0	6.51847
Gm9958	0	0.746793
Gna12	0	8.11934
Gna13	0	55.6504
Gnb2	0	96.8131
Gnb2l1	0	2000.31
Gng11	0	0.457485
Gng4	0	0.001
Gpn1	0	12.0491
Gpr108	0	12.1188
Gpr137	0	3.33193
Gpr157	0	0.317084
Gpx4	0	81.2645
Gramd1a	0	115.993
Gstcd	0	5.7374
Gstm4	0	1.23592
Gsto2	0	0.001
Gstp1	0	68.9007
Gstt3	0	0.0202114
Gtf2a1	0	6.14978
Gtf2b	0	47.6662
Gtf2f1	0	47.2111
Gtf2h1	0	23.7621
Gtf2h3	0	4.48835
Gtf2h4	0	3.16826
Gtf3c3	0	5.01774
Gtpbp1	0	38.1099
Gtpbp2	0	25.9985
Gucy1b3	0	0.0209002
Gusb	0	7.94659
Gys1	0	1.49189
Gzf1	0	3.26776
H2afx	0	14.7997
H2-DMa	0	10.4217
H2-T24	0	3.74548
H3f3b	0	593.56
Habp4	0	18.6806
Hars	0	29.636
Hars2	0	11.6334
Hat1	0	21.4826
Haus6	0	13.322
Hax1	0	16.9834
Hbp1	0	67.2216
Hells	0	5.42479
Hes1	0	0.483229
Hes6	0	14.7614
Hibch	0	7.86346
Hinfp	0	9.94322
Hint1	0	151.084
Hint3	0	9.81119
Hira	0	13.7989
Hirip3	0	5.60229
Hist1h2ac	0	0.0912193
Hist1h2af	0	0.467804
Hist1h2ag	0	0.510215
Hist1h2ah	0	1.15008
Hist1h2ai	0	1.18249
Hist1h2an	0	0.900841
Hist1h2bc	0	1.65163
Hist1h2bj	0	0.75993
Hist1h2bk	0	1.74907
Hist1h2bl	0	1.80538
Hist1h2bm	0	0.124699
Hist1h2bp	0	0.363405
Hist1h3a	0	0.378043
Hist1h3e	0	0.001
Hist1h3g	0	0.125522
Hist1h3h	0	0.292094
Hist1h4c	0	3.69384
Hist1h4d	0	4.3644
Hist1h4h	0	0.905171
Hist1h4i	0	1.21447
Hist1h4j	0	1.24307
Hist2h2ab	0	0.001
Hist2h2ac	0	0.453201
Hivep2	0	15.8629
Hk2	0	1.16352
Hmga1	0	35.999
Hmga2	0	0.001
Hmgb1	0	113.185
Hmgxb3	0	8.2982
Hmox1	0	5.28528
Hn1	0	121.237
Hnrnpa1	0	170.371
Hnrnpu	0	136.114
Hnrnpul2	0	48.9218
Hoxa3	0	0.205976
Hoxc10	0	0.001
Hpgds	0	0.875512
Hpse	0	0.420362
Hrsp12	0	9.51563
Hsd17b11	0	15.3547
Hsd17b12	0	27.9274
Hsdl2	0	12.8818
Hspa9	0	84.4265
Hyal2	0	0.61629
Hypk	0	85.2374
I830012O16Rik	0	0.395985
Id3	0	18.4933
Idh3b	0	46.4816
Idnk	0	11.5296
Ier2	0	89.6695
Ifi203	0	26.9472
Ifit2	0	4.57454
Ifngr1	0	421.621
Igf2bp3	0	0.0302673
Igtp	0	17.355
Ikzf2	0	0.996765
Il10rb	0	20.7914
Il7	0	0.001
Imp4	0	39.0749
Inca1	0	0.198212
Ing4	0	22.1283
Insl6	0	3.75705
Ints10	0	5.85227
Ipo7	0	30.4101
Irf2bpl	0	15.7613
Irgm1	0	11.4947
Isoc1	0	14.3848
Itgal	0	82.3906
Itpkb	0	74.2522
Itpr3	0	19.0007
Itpripl2	0	0.577581
Iws1	0	10.8519
Jakmip1	0	29.4461
Jam2	0	0.0271177
Josd1	0	15.5024
Jpx	0	0.300488
Jtb	0	32.1705
Kank3	0	0.157884
Kansl2	0	15.735
Kat5	0	26.0506
Kat6b	0	6.66434
Katna1	0	35.7978
Katnb1	0	6.7968
Katnbl1	0	8.31572
Kbtbd4	0	10.3203
Kbtbd7	0	3.70318
Kcnh4	0	0.307819
Kdm8	0	1.14648
Kdsr	0	4.23673
Kif18a	0	2.51452
Kif1c	0	8.0998
Kif20a	0	0.602762
Kif6	0	0.001
Kifc5b	0	1.82807
Klhdc4	0	12.4951
Klhl20	0	3.48213
Klhl25	0	8.03974
Klhl28	0	7.95578
Klhl9	0	17.792
Lamtor1	0	24.4369
Lamtor2	0	44.1065
Lamtor4	0	7.46945
Lap3	0	8.57184
Laptm4b	0	0.887087
Lars2	0	3.19602
Lbh	0	59.4552
Lclat1	0	3.11321
Lcp2	0	44.6371
Ldha	0	152.91
Ldlrad4	0	6.29406
Lemd2	0	16.4232
Leng8	0	51.9263
Leprot	0	13.7389
Lgr4	0	0.194401
Lin37	0	10.8791
Lin7b	0	0.001
Lipa	0	14.365
Lipg	0	0.0449442
Lmf2	0	8.85359
LOC100504703	0	0.940395
Lpxn	0	25.155
Lrba	0	8.53156
Lrrc1	0	3.46368
Lrrc20	0	2.16997
Lrrc29	0	1.48077
Lrrc41	0	7.52456
Lrrc45	0	7.04659
Lrrc46	0	0.0616439
Lrrc57	0	7.47276
Lrriq3	0	0.0134788
Lsm11	0	1.29364
Lsm12	0	21.9066
Lsm3	0	80.3135
Lsm7	0	39.6232
Ly9	0	56.1161
Lyrm7	0	0.410137
Lysmd2	0	4.07808
Lyz2	0	5.88282
M6pr	0	71.4981
Mageb3	0	0.0158322
Malsu1	0	7.74242
Manf	0	20.9114
Map2k2	0	19.0731
Mapk11	0	2.49982
Mapkapk5	0	19.6811
Mapkbp1	0	2.81559
Mapre1	0	32.9826
Mapt	0	0.00681045
Mars2	0	3.70363
Matn3	0	0.001
Matr3	0	97.5377
Mbd6	0	9.83352
Mboat7	0	16.4836
Mcat	0	3.13159
Mcfd2	0	11.5678
Mcl1	0	134.282
Mcm3	0	26.8992
Mcm5	0	17.7421
Mcm6	0	21.3893
Med11	0	30.7831
Med21	0	17.5212
Med23	0	8.37308
Med29	0	5.77369
Med30	0	26.4683
Med8	0	17.4535
Meis1	0	0.001
Mepce	0	40.1559
Mesdc2	0	5.8685
Mettl14	0	16.1985
Mettl16	0	13.4744
Mettl17	0	20.2334
Mettl2	0	11.637
Mettl5	0	6.39299
Mex3a	0	0.773104
Mfap1a	0	29.7998
Mfap3	0	10.0797
Mfhas1	0	7.89114
Mgst3	0	3.94158
Mier3	0	7.96682
Miip	0	13.5023
Minpp1	0	12.7348
Mir142	0	0.001
Mir150	0	0.001
Mir1894	0	0.001
Mir1895	0	0.001
Mir22hg	0	4.68114
Mir330	0	0.001
Mir5135	0	0.001
Mitd1	0	8.53971
Mkks	0	3.40823
Mkrn1	0	33.776
Mlkl	0	0.0226174
Mmaa	0	1.45121
Mmp15	0	0.293512
Mob1a	0	52.3067
Mob3c	0	4.91546
Mocs2	0	6.01245
Mogs	0	11.7468
Mon1a	0	4.0248
Morf4l1	0	154.116
Mov10	0	4.91756
Mpdu1	0	36.2675
Mplkip	0	2.0686
Mpnd	0	34.8814
Mpp6	0	10.758
Mpp7	0	1.95471
Mrap2	0	0.0753015
Mrgprb5	0	0.001
Mrgprb8	0	0.001
Mrm1	0	6.67123
Mrpl10	0	13.6111
Mrpl11	0	7.7233
Mrpl15	0	4.91009
Mrpl21	0	16.6709
Mrpl22	0	11.2099
Mrpl27	0	24.8258
Mrpl30	0	81.8383
Mrpl37	0	18.1421
Mrpl40	0	18.4599
Mrpl41	0	6.05337
Mrpl45	0	7.6168
Mrpl46	0	28.8469
Mrps11	0	12.5513
Mrps12	0	10.6686
Mrps26	0	26.8103
Mrrf	0	2.68476
Mrs2	0	7.82684
Msantd4	0	8.42032
Msh2	0	11.4105
Msrb1	0	9.41948
Mtfr1l	0	20.1
Mthfd2l	0	0.50439
Mtif2	0	8.33118
Mtor	0	5.16688
Mybbp1a	0	50.5591
Mysm1	0	14.029
N4bp2	0	5.20941
N4bp2l2	0	14.3859
N6amt1	0	8.32679
Naa15	0	27.6323
Naa50	0	18.5067
Nabp1	0	16.0089
Nabp2	0	22.8753
Naca	0	517.417
Nae1	0	26.4519
Nanos1	0	2.21068
Napsa	0	3.77352
Narf	0	4.63528
Narfl	0	7.03841
Nat10	0	11.8759
Nat9	0	2.11677
Nbn	0	9.51224
Ncdn	0	16.817
Nceh1	0	3.90264
Nck2	0	8.331
Ncln	0	29.3216
Ndnl2	0	12.1691
Ndufa10	0	50.0446
Ndufa11	0	6.56372
Ndufa3	0	129.483
Ndufa5	0	40.23
Ndufs2	0	50.4382
Ndufs5	0	21.3585
Ndufs6	0	88.6909
Ndufs7	0	32.1327
Ndufv2	0	18.1325
Necap1	0	16.5026
Nedd1	0	3.36692
Nedd8	0	77.9342
Nek11	0	0.001
Nek4	0	0.267809
Nelfb	0	23.1795
Nelfe	0	11.0131
Nes	0	0.001
Nfatc2ip	0	8.70058
Nfkbia	0	287.805
Nfkbib	0	17.3721
Nfxl1	0	2.21439
Ngfr	0	0.0590775
Nhp2	0	28.1119
Nip7	0	14.5494
Nipa2	0	10.3523
Nipal3	0	13.0694
Nipsnap3b	0	16.9228
Nit1	0	10.6334
Nit2	0	6.6159
Nlk	0	16.2724
Nlrc3	0	14.1915
Nme6	0	1.18897
Nme7	0	3.30038
Nol3	0	0.001
Nol8	0	9.97042
Npc1	0	4.03249
Nploc4	0	16.546
Npr1	0	0.00873235
Nr1d1	0	1.26773
Nr4a1	0	39.3976
Nrbf2	0	19.9955
Nrde2	0	14.6999
Nsun5	0	4.70772
Nt5m	0	5.61946
Nubpl	0	2.09469
Nucks1	0	26.9229
Nudcd1	0	1.97337
Nudcd2	0	8.33179
Nudt18	0	1.88274
Nup133	0	3.13948
Nup35	0	7.23391
Nup54	0	16.6687
Nup85	0	15.032
Nup88	0	22.4068
Nupr1l	0	0.001
Nxn	0	3.67274
Oaf	0	0.1171
Oaz1	0	182.452
Obfc1	0	4.71858
Ociad1	0	79.6839
Odf2l	0	2.94646
Ola1	0	31.6681
Olfr1030	0	0.0454728
Olfr1066	0	0.001
Olfr1163	0	0.001
Olfr420	0	0.001
Olfr466	0	0.001
Olfr623	0	0.001
Olfr629	0	0.001
Olfr659	0	0.001
Olfr66	0	0.001
Olfr98	0	0.242612
Oraov1	0	11.2569
Orc5	0	8.87476
Os9	0	27.8562
Osgep	0	11.1229
P2rx4	0	9.01399
P2ry1	0	0.0345205
Pacrg	0	0.001
Paf1	0	34.3079
Pafah1b1	0	44.5464
Pafah1b2	0	24.9398
Pak4	0	1.92874
Pank3	0	16.9855
Panx1	0	11.9739
Park2	0	0.001
Parp1	0	17.4564
Parp14	0	13.0378
Pbx1	0	0.116518
Pbx4	0	0.087901
Pbxip1	0	26.5694
Pcbd2	0	7.36533
Pccb	0	9.41296
Pced1a	0	5.03377
Pck2	0	1.57876
Pcmtd2	0	12.6496
Pcna	0	178.238
Pcolce2	0	0.058754
Pcyt1a	0	4.03159
Pdcd7	0	6.23353
Pde12	0	12.0057
Pdia6	0	33.3963
Pdik1l	0	3.28932
Pdss2	0	1.5855
Pdxdc1	0	8.9719
Pebp1	0	67.4258
Pet100	0	2.55381
Pex12	0	3.57869
Pex5	0	13.6065
Pfdn2	0	66.7957
Pfkfb4	0	1.76486
Pgam1	0	40.2124
Phf14	0	17.4566
Phf23	0	11.8234
Phpt1	0	17.5418
Phyh	0	12.6478
Pi4k2a	0	16.0548
Pigl	0	3.67013
Pigt	0	17.3271
Pim1	0	243.818
Pin1	0	6.42922
Pisd-ps1	0	25.5961
Pknox2	0	0.001
Plaur	0	20.1801
Plcg2	0	1.42702
Pld3	0	55.6814
Plekha2	0	27.0377
Plscr3	0	2.64179
Plxna2	0	0.001
Pmaip1	0	22.4897
Pnkp	0	10.6806
Pnpt1	0	7.95397
Pogz	0	11.5402
Polb	0	9.27593
Pold4	0	28.4992
Poldip3	0	59.4331
Poli	0	8.97765
Polr2a	0	37.5718
Polr2e	0	23.1727
Polr2l	0	6.05093
Polr3b	0	8.63764
Polr3c	0	20.0793
Polr3h	0	6.60058
Polrmt	0	5.23345
Pop1	0	0.767521
Pop4	0	22.5521
Pou2af1	0	4.08277
Pou2f2	0	3.24071
Ppap2b	0	0.053784
Ppat	0	9.44715
Ppdpf	0	41.5724
Pphln1	0	8.54694
Ppih	0	22.2723
Ppm1k	0	3.90211
Ppme1	0	13.9862
Ppox	0	8.5153
Ppp1cb	0	60.524
Ppp1r10	0	6.79816
Ppp1r12c	0	28.7102
Ppp1r16b	0	21.1775
Ppp1r35	0	3.94283
Ppp1r8	0	32.3089
Ppp2cb	0	41.9778
Ppp2r5b	0	5.18082
Ppp4c	0	91.9284
Ppt1	0	27.9557
Ppwd1	0	10.64
Prdx2	0	26.2404
Prdx6	0	118.163
Prelid2	0	31.8862
Prkca	0	10.9864
Prkcg	0	0.192002
Prkd1	0	0.001
Prkd2	0	38.8982
Prkrip1	0	7.72297
Prmt5	0	14.0745
Prorsd1	0	7.31169
Prpf40a	0	27.1833
Prpf8	0	63.2679
Prrc2a	0	51.2565
Prrt4	0	0.0393496
Psenen	0	90.817
Psg23	0	0.335571
Pskh1	0	9.4407
Psma4	0	56.0936
Psma5	0	40.2002
Psmb6	0	61.729
Psmb9	0	44.1271
Psmc3	0	53.0373
Psmc5	0	45.1721
Psmd1	0	19.4022
Psmd13	0	23.9305
Psmd3	0	30.6376
Psme1	0	222.954
Psmg3	0	7.99167
Pstpip1	0	45.9894
Ptcd2	0	18.365
Ptgs2	0	0.28659
Ptpn22	0	116.118
Ptpn3	0	0.0403652
Ptpra	0	14.21
Ptprs	0	2.9474
Ptprv	0	2.4512
Pum2	0	48.5842
Purb	0	26.5734
Pyroxd1	0	3.00263
Qrsl1	0	5.19303
Rab11a	0	15.1535
Rab14	0	45.4811
Rab1b	0	46.3584
Rab20	0	5.76882
Rab21	0	22.8592
Rab2b	0	7.14081
Rab33b	0	15.0161
Rabif	0	47.0103
Rac2	0	246.891
Rad51b	0	0.314709
Rad9b	0	1.47359
Ranbp10	0	42.9481
Ranbp6	0	8.38821
Rangap1	0	24.4994
Rasa1	0	19.3014
Rasd1	0	0.749924
Rassf2	0	22.1986
Rassf7	0	2.05384
Rbbp5	0	12.1364
Rbfa	0	23.2153
Rbm18	0	23.3772
Rbm4	0	2.96403
Rbm43	0	7.5782
Rbpjl	0	0.001
Rbpms2	0	0.24218
Rdh14	0	6.33192
Retsat	0	0.918527
Rexo2	0	36.9786
Rfc3	0	12.1805
Rfc4	0	8.14171
Rfk	0	21.3062
Rfx1	0	14.5976
Rgs7bp	0	0.001
Rhag	0	0.001
Rhebl1	0	7.83779
Rhod	0	0.682312
Ripply2	0	0.001
Rit1	0	6.63009
Rmdn3	0	9.70105
Rmnd5b	0	20.629
Rmrp	0	52.4627
Rnf103	0	17.9258
Rnf115	0	25.1819
Rnf135	0	0.759871
Rnf167	0	69.847
Rnf168	0	4.44104
Rnf20	0	31.5472
Rnf214	0	4.56902
Rnf4	0	79.4374
Rnf5	0	6.64489
Rnf8	0	9.77617
Rnu11	0	0.001
Rnu12	0	0.001
Rpa2	0	43.8165
Rpain	0	5.54971
Rpap1	0	10.6728
Rpap2	0	7.33085
Rpia	0	20.1643
Rpl19	0	3459.48
Rpl23	0	1812.64
Rpl23a	0	5228.43
Rpl27a	0	1160.81
Rpl31	0	861.962
Rpl32	0	4622.89
Rpl41	0	3945.56
Rpl6	0	1741.38
Rpl7l1	0	23.9406
Rpn2	0	49.5271
Rprd1b	0	12.938
Rps12	0	4390.69
Rps16	0	3207.37
Rps17	0	3238.84
Rps20	0	4130.83
Rps23	0	4856.95
Rps3a1	0	3469.11
Rps8	0	2756.49
Rps9	0	4371.6
Rraga	0	30.5805
Rrm1	0	13.6781
Rrp15	0	27.5227
Rsbn1l	0	30.9822
Rsf1	0	7.56362
Rsu1	0	16.1401
Rundc1	0	11.4829
Runx3	0	28.7789
Ruvbl2	0	10.2166
Rwdd2b	0	3.59142
Rwdd3	0	1.6682
S100a10	0	302.79
Sap30l	0	5.51438
Sars2	0	8.28535
Sart1	0	18.165
Satb2	0	0.00661695
Saysd1	0	1.67797
Sbds	0	24.2992
Sc5d	0	8.22283
Scamp2	0	24.3359
Scamp4	0	23.0862
Scarb2	0	25.3905
Scarna2	0	0.001
Scd1	0	0.969762
Scfd1	0	16.8986
Scfd2	0	6.36289
Scn3b	0	0.008545
Scrn1	0	0.0214935
Scrn2	0	2.12535
Sdhaf1	0	18.315
Sdr39u1	0	21.0437
Sec11c	0	51.5461
Sec13	0	32.0127
Sec61b	0	142.721
Sec63	0	22.1534
Sel1l	0	11.1489
Sepw1	0	154.534
Serbp1	0	64.3986
Serf1	0	0.740998
Sesn3	0	29.6851
Sf3a3	0	35.9597
Sf3b3	0	51.4869
Sf3b4	0	56.8406
Sft2d1	0	22.6136
Sft2d2	0	23.0086
Sfxn4	0	0.380086
Sgpp1	0	19.1491
Sh3bp5	0	50.3454
Sh3gl2	0	0.001
Shisa5	0	612.008
Shq1	0	2.25613
Sidt1	0	99.6714
Siglech	0	3.10408
Sipa1	0	32.028
Sirt2	0	22.7318
Sirt3	0	3.64611
Six5	0	0.0124467
Ska1	0	0.455069
Ska2	0	2.17525
Skap2	0	5.63863
Skint11	0	0.001
Sla2	0	19.8304
Slain1	0	18.1613
Slamf1	0	4.53432
Slc1a5	0	16.8977
Slc20a1	0	98.464
Slc25a12	0	14.6964
Slc25a15	0	3.11598
Slc25a23	0	6.0315
Slc25a42	0	1.61328
Slc27a4	0	2.88178
Slc27a6	0	0.61358
Slc2a4	0	0.001
Slc2a6	0	0.704554
Slc2a8	0	3.05042
Slc35a1	0	5.46568
Slc35a3	0	6.04127
Slc35e2	0	10.6591
Slc37a2	0	1.08675
Slc39a3	0	4.44137
Slc39a9	0	7.09262
Slc4a8	0	0.554223
Slc9a5	0	0.193796
Slco1a6	0	0.001
Slco3a1	0	21.3611
Slfn8	0	10.581
Smc2	0	4.67056
Smc6	0	24.3815
Smim11	0	26.0128
Smim4	0	32.92
Snapc5	0	22.8769
Snhg4	0	7.52157
Snora16a	0	3529.69
Snora17	0	0.001
Snord1c	0	0.001
Snord49a	0	0.001
Snrnp25	0	11.3868
Snrpd2	0	111.489
Snrpg	0	543.054
Snx11	0	6.04706
Snx16	0	2.13166
Snx4	0	37.0742
Sos1	0	6.68351
Sox1	0	0.001
Sox4	0	1.62437
Sp2	0	25.1321
Sp5	0	0.001
Spa17	0	0.62869
Spata31	0	0.001
Spdl1	0	1.3335
Spdya	0	0.927509
Specc1	0	0.0776929
Sphk2	0	7.2202
Spryd4	0	11.559
Spz1	0	0.001
Srek1ip1	0	4.3499
Srf	0	17.2423
Srfbp1	0	21.8517
Srgn	0	508.706
Srp19	0	33.4186
Srp54a	0	10.5544
Srrt	0	55.2565
Srsf7	0	83.7134
Ssbp1	0	12.6088
St13	0	55.6752
St6galnac4	0	4.93607
Stard3	0	12.0722
Stard6	0	0.361225
Stat6	0	43.2159
Stc2	0	8.00664
Stip1	0	44.4945
Stk25	0	18.8158
Stk38	0	68.4316
Stra13	0	27.6032
Strap	0	46.941
Stx17	0	5.02117
Stx18	0	8.82965
Stx1a	0	17.1212
Stx5a	0	62.3842
Styx	0	11.8998
Suco	0	37.2306
Sufu	0	8.4731
Supv3l1	0	8.5275
Surf1	0	17.1335
Surf2	0	22.3154
Suv39h2	0	1.67739
Suz12	0	40.2525
Swap70	0	1.37616
Szrd1	0	30.2486
Taco1	0	3.38495
Tada1	0	16.3763
Taf11	0	21.5069
Taf12	0	14.2188
Taf13	0	20.6353
Taf4b	0	18.251
Tarsl2	0	1.59254
Tbc1d13	0	10.8245
Tbc1d19	0	1.16959
Tbc1d20	0	16.3555
Tbc1d7	0	2.11632
Tbcd	0	10.6647
Tbck	0	2.40392
Tcea3	0	0.001
Tceanc2	0	1.38927
Tceb1	0	30.7637
Tcerg1	0	20.9787
Tcf3	0	23.7263
Tcp11l2	0	142.498
Tefm	0	2.5278
Terf1	0	11.674
Tesk1	0	9.21893
Tespa1	0	17.0203
Tet3	0	13.3215
Tex261	0	29.564
Tex30	0	18.0824
Tfap4	0	4.32241
Tgfb1	0	38.9898
Tgfbr2	0	86.0958
Tgoln1	0	73.0607
Tgs1	0	8.72438
Them4	0	3.04044
Themis	0	45.2737
Thoc3	0	18.4481
Thoc5	0	11.8414
Thumpd3	0	11.9025
Thyn1	0	9.1153
Tial1	0	10.146
Ticrr	0	0.498409
Timm10	0	13.1327
Timm21	0	7.81879
Tinf2	0	16.7066
Tiprl	0	26.7125
Tle2	0	0.443408
Tle4	0	38.2499
Tm9sf3	0	26.5731
Tmed3	0	13.68
Tmem104	0	4.04569
Tmem106c	0	7.45399
Tmem123	0	95.1397
Tmem126a	0	17.3738
Tmem126b	0	3.55597
Tmem128	0	29.2961
Tmem135	0	10.6195
Tmem143	0	1.5817
Tmem160	0	16.7133
Tmem170	0	0.880193
Tmem184c	0	10.4034
Tmem189	0	25.7686
Tmem19	0	6.22553
Tmem194	0	1.46434
Tmem208	0	21.0766
Tmem218	0	2.01315
Tmem222	0	16.8663
Tmem242	0	19.5031
Tmem30a	0	30.4626
Tmem33	0	10.0316
Tmem38a	0	0.615016
Tmem41b	0	5.82632
Tmem42	0	9.61979
Tmem5	0	6.48681
Tmem59	0	57.3496
Tmem68	0	8.03863
Tmem71	0	31.6195
Tmem87b	0	12.4859
Tmpo	0	28.334
Tnfrsf12a	0	12.0062
Tnfrsf13c	0	1.2629
Tnfrsf14	0	21.8001
Tnfrsf8	0	0.0244232
Tnfsf10	0	2.84242
Tnip2	0	4.56533
Tnks2	0	35.1181
Tnpo2	0	14.9291
Tollip	0	38.116
Tor1aip1	0	25.2834
Tox4	0	29.9082
Tpgs1	0	5.18668
Tpmt	0	0.0763969
Tra2a	0	94.8132
Trabd	0	14.5802
Traf2	0	13.8852
Traf3ip3	0	40.4514
Traf5	0	13.1593
Trappc1	0	12.2727
Trappc13	0	18.9199
Trappc2l	0	17.8203
Trappc6a	0	18.2074
Tril	0	0.001
Trim11	0	14.244
Trim23	0	6.40707
Trim28	0	59.7266
Trim68	0	4.93529
Triobp	0	9.86458
Trmt10a	0	3.29597
Trmt61b	0	7.9194
Trnp1	0	0.452792
Troap	0	0.126462
Trp53inp1	0	69.0975
Tsacc	0	2.2009
Tsn	0	31.5602
Tsnaxip1	0	0.001
Tspan13	0	59.9367
Tspan32	0	16.6785
Tspan33	0	0.409336
Tspan4	0	0.91894
Tspo	0	64.1482
Tspyl3	0	7.65796
Tsr1	0	23.018
Tstd3	0	3.51473
Ttc21a	0	0.0162132
Ttc26	0	0.00844255
Ttc33	0	6.20076
Ttc5	0	25.6618
Ttc8	0	0.420857
Ttc9c	0	4.66906
Ttk	0	0.19656
Ttyh3	0	21.901
Tuba1a	0	129.079
Tubb4b	0	89.0952
Tusc2	0	7.07103
Tvp23b	0	10.4263
Txndc16	0	4.68053
Txndc9	0	12.4629
Txnip	0	357.548
Txnl4b	0	4.71159
Tysnd1	0	11.6994
U2af1l4	0	15.4896
Uaca	0	0.001
Ube2e2	0	0.313366
Ube2f	0	14.3174
Ube2i	0	67.1623
Ube2w	0	4.46625
Ube2z	0	22.8982
Ubp1	0	35.45
Ubxn1	0	88.0486
Ubxn4	0	20.231
Ubxn6	0	27.2296
Ubxn7	0	15.4666
Uck1	0	38.6522
Ucp2	0	72.9235
Ufl1	0	6.45801
Ufm1	0	12.9489
Ufsp1	0	0.485899
Unc13d	0	19.5324
Unkl	0	29.9857
Upf3a	0	17.5079
Uqcr10	0	161.197
Uqcrh	0	520.148
Urgcp	0	5.72421
Urm1	0	13.4263
Usp13	0	0.001
Usp18	0	1.48252
Usp32	0	9.81559
Utp3	0	47.469
Vamp1	0	5.32821
Vash2	0	0.0174561
Vcp	0	76.2648
Vcpip1	0	15.6588
Vegfb	0	4.45942
Vim	0	123.03
Vmn1r78	0	0.001
Vps26b	0	9.44655
Vps29	0	24.7889
Vrk1	0	10.179
Vta1	0	27.6681
Vti1a	0	7.91879
Vwa1	0	0.0219787
Vwa8	0	4.48634
Wasf1	0	0.001
Wbp2	0	58.1362
Wbscr16	0	7.69808
Wdfy2	0	1.61291
Wdfy4	0	1.95881
Wdr19	0	0.892657
Wdr25	0	1.874
Wdr46	0	19.3654
Wdr55	0	9.73866
Wdr5b	0	3.00585
Wdr61	0	13.2078
Wdr7	0	4.53695
Wdr73	0	6.40199
Wdr74	0	36.9657
Wdr76	0	2.83605
Wdr91	0	8.28946
Whamm	0	7.90422
Wibg	0	67.5199
Wrap53	0	5.43168
Xaf1	0	1.90188
Xpc	0	5.98048
Xpnpep3	0	1.78192
Xrcc5	0	8.35999
Xrn1	0	9.24846
Yif1a	0	8.9575
Yif1b	0	11.0532
Yipf5	0	16.349
Ypel1	0	0.663628
Ywhab	0	63.9824
Ywhae	0	81.3603
Ywhaz	0	232.771
Zbed6	0	18.2317
Zbtb24	0	5.35844
Zbtb34	0	1.54
Zbtb37	0	1.76612
Zbtb9	0	5.87148
Zc3h12d	0	9.47124
Zc3h6	0	2.46556
Zcchc11	0	36.8477
Zdhhc1	0	1.61302
Zdhhc6	0	5.18321
Zdhhc7	0	16.8147
Zfand2a	0	76.6094
Zfand2b	0	15.1756
Zfp1	0	11.6065
Zfp119a	0	2.14337
Zfp12	0	6.85761
Zfp148	0	11.9265
Zfp184	0	0.0131925
Zfp191	0	18.8539
Zfp281	0	26.1197
Zfp292	0	19.337
Zfp36	0	72.0401
Zfp36l1	0	52.7638
Zfp382	0	1.69054
Zfp397	0	4.60648
Zfp408	0	6.53161
Zfp410	0	17.5235
Zfp459	0	1.0341
Zfp46	0	1.85003
Zfp472	0	28.4049
Zfp493	0	0.154939
Zfp560	0	0.492943
Zfp566	0	3.19547
Zfp593	0	6.87232
Zfp599	0	0.507596
Zfp661	0	1.66386
Zfp689	0	2.44456
Zfp707	0	8.46836
Zfp712	0	0.477343
Zfp715	0	11.6259
Zfp748	0	4.87688
Zfp771	0	1.18855
Zfp784	0	5.51635
Zfp790	0	1.2423
Zfp825	0	10.3819
Zfp869	0	43.5041
Zfp87	0	8.83631
Zfp871	0	27.8075
Zfp94	0	0.489499
Zfp956	0	11.6064
Zfp959	0	9.26554
Zfp961	0	6.60291
Zik1	0	0.806392
Zmat2	0	39.6462
Zmynd11	0	30.953
Znhit1	0	6.59424
Znhit2	0	5.55473
Zyg11b	0	25.2797
Nr1d2	0	52.9017
Cstf2t	0	20.4585
Marcks	0	1.52565
Kctd20	0	23.4601
Vwa9	0	13.156
Plxnd1	0	0.548505
R3hcc1l	0	10.2679
Rab11b	0	23.6111
Zranb3	0	1.02079
1700086O06Rik	0	0.59184
Churc1	0	18.5402
Eif4ebp2	0	68.2893
Alyref2	0	2.8384
Mblac1	0	0.274899
Aamdc	0	5.31432
Abtb2	0	22.4658
Rsbn1	0	7.7475
Psme2	0	175.72
Ppp2r3c	0	13.206
Gimap6	0	619.049
Bivm	0	2.35383
Pes1	0	27.8575
Dcaf11	0	23.6244
2610008E11Rik	0	3.99941
Cwf19l2	0	6.4322
Cers5	0	25.5032
Txn2	0	54.6907
Asf1a	0	8.84486
Minos1	0	21.2244
Ciz1	0	21.2819
Cdca5	0	1.819
Cdc25c	0	0.0941634
Spc25	0	0.442727
Snhg1	0	367.519
Tmem183a	0	19.2183
Sarnp	0	52.6912
Prcc	0	23.7058
Rps6kb1	0	10.9628
1110019D14Rik	0	0.0768087
Rpl26	0	31.1104
Rab40c	0	5.91538
Suv420h2	0	8.79341
Hist1h3c	0	0.0428562
Rps15a	0	291.94
Chmp5	0	18.58
Med6	0	31.5073
Fnbp4	0	42.1315
Smc4	0	72.0594
Fbxl12	0	31.0074
Kpna4	0	55.2895
Gm10548	0	0.595105
Ppm1d	0	8.61079
Tti2	0	7.48933
Kdelc1	0	1.25006
Ptgr1	0	0.306841
Tmem55a	0	5.67729
Ssu72	0	13.584
Dhrs3	0	1.70632
Atp5j	0	56.1572
Chtf8	0	32.507
Cmtm3	0	1.9643
Apeh	0	17.3697
Ercc1	0	11.6606
Rsg1	0	0.0945311
4932412D23Rik	0	0.001
Sf1	0	143.061
Tmem169	0	0.001
Ulbp1	0	0.834259
Seh1l	0	19.5867
Cr1l	0	45.3088
Ormdl2	0	9.42094
Pear1	0	4.64028
Rab6a	0	26.6295
Myl6b	0	0.128719
Rarg	0	10.6906
Fstl3	0	0.001
Snx18	0	8.37799
Cpne2	0	0.525003
Wdfy3	0	0.0509237
Fads2	0	0.0775165
Prr3	0	11.5719
Tmbim6	0	137.73
Sdhc	0	37.9131
Rpl17	0	5009.13
Setbp1	0	0.602921
Nubp2	0	31.6511
Rnpc3	0	13.0445
Uba3	0	19.9148
Gbe1	0	6.21333
Nedd9	0	29.5857
Pter	0	0.0096866
Ccndbp1	0	33.3586
Mrpl52	0	76.0921
Rnd2	0	0.079953
Pwp2	0	11.5432
Mrps14	0	11.7865
Tmem240	0	0.113658
Ap4s1	0	10.715
Cdc27	0	12.7822
Athl1	0	2.89506
Fam53c	0	22.8904
Tmeff2	0	0.001
Psmc2	0	44.1598
E430018J23Rik	0	2.87027
Eif3b	0	53.7642
1110020A21Rik	0	1.45369
Racgap1	0	32.7203
Cdc40	0	21.3283
Cox7a2l	0	300.998
Meis3	0	12.7534
Tma7	0	214.326
Mdm2	0	38.7234
Mynn	0	11.7876
Kif9	0	0.232206
Wipf1	0	50.3798
Pdcd10	0	54.1504
4931440P22Rik	0	0.355727
Zmat5	0	15.866
Aco2	0	40.0093
Trmt2a	0	9.59979
Nek1	0	2.71291
Fam72a	0	0.341023
Polg2	0	8.61277
Ccdc51	0	0.950187
Gsdmd	0	20.1937
Mir1900	0	0.001
Ndufa7	0	70.7074
Ap4b1	0	7.18189
Dclre1b	0	3.38791
Rpl34	0	44.7249
Tmc8	0	35.0217
Mark2	0	38.8207
Pgm2l1	0	5.49049
Zfp110	0	27.5016
Rpl35a	0	3426.41
Entpd7	0	0.938764
Spopl	0	2.8336
Zbtb17	0	9.6944
4930549G23Rik	0	0.331044
Psmb3	0	77.7759
Txndc12	0	12.0366
Csnk2b	0	45.6992
Cwc25	0	19.653
Pmf1	0	12.4708
E2f8	0	0.370227
Glt8d1	0	3.13839
Ankrd42	0	0.001
Atg3	0	21.3848
6330549D23Rik	0	0.0789149
Pan2	0	12.362
Nfkbil1	0	6.25537
Espl1	0	0.155348
Mknk1	0	13.0793
Sec23a	0	8.90343
Slfn3	0	1.4425
Rps28	0	1790.46
Tmtc2	0	0.222521
A930006K02Rik	0	0.255802
Ankfy1	0	11.5511
Slc35a5	0	1.26128
Dlat	0	5.0578
Atp5l	0	349.065
Mut	0	1.69291
Pi4kb	0	11.0821
Sh3bp4	0	0.550038
Iqcg	0	5.72458
Rad54l2	0	7.66889
AI467606	0	21.2564
Dpf3	0	0.0256152
Mcm3ap	0	12.65
Ndufb3	0	62.115
Ubr1	0	12.7098
Klhl6	0	107.175
0610007P14Rik	0	9.9431
Unc119	0	6.71078
Mir1945	0	0.001
H2-T23	0	66.9878
Lef1	0	201.301
Srp14	0	71.8825
Uck2	0	19.0495
Alkbh1	0	24.0934
Fzd4	0	0.001
Calcrl	0	6.71975
Pnrc1	0	225.095
Snapin	0	15.7916
Ier3	0	6.17741
Ggn	0	0.0400236
Gpi1	0	106.576
Arrb2	0	75.0884
Nhp2l1	0	55.8061
Ildr1	0	1.04692
Ccdc93	0	6.58228
Fam212a	0	1.00556
Gps2	0	56.0247
Harbi1	0	2.47386
Rad51	0	0.7049
Klhl18	0	8.26604
Aldh6a1	0	4.53142
Cenpq	0	26.7721
Rpl7	0	3188.86
Slc25a17	0	15.03
Atpif1	0	28.1022
Dnajc8	0	89.6086
Kdelr2	0	9.3768
Myc	0	20.9105
Slc38a2	0	105.53
Enpp2	0	0.607464
Cdkal1	0	8.25075
Slc25a44	0	8.09614
Cnpy4	0	6.9496
Nufip2	0	14.7705
Zfp457	0	0.0933447
Tmem256	0	15.953
Tshz1	0	12.8262
6330418K02Rik	0	0.208787
5530601H04Rik	0	0.871197
Nrep	0	0.0694815
Prkra	0	0.833911
Sh2d3c	0	21.5669
Gpaa1	0	7.20913
Chac2	0	0.749796
Abcf2	0	23.0022
C920006O11Rik	0	0.0270932
Ephx3	0	0.001
Map3k11	0	11.7067
Med10	0	62.2198
Samd12	0	0.001
Senp1	0	6.77194
Snrpc	0	58.2617
Tlr4	0	0.017342
Sharpin	0	25.426
Rnaseh1	0	12.8505
Shfm1	0	210.82
Tle3	0	28.3621
Trub2	0	5.41054
Fam126b	0	4.59525
Pla2g6	0	3.35492
Kifc2	0	3.53677
Gpc2	0	0.332358
Rilpl2	0	18.6165
Zfp369	0	4.30955
9430076C15Rik	0	0.001
Gm16894	0	0.001
Baz1a	0	14.8196
Zfp266	0	8.90606
1700012D14Rik	0	0.093236
Usp10	0	15.0947
8430429K09Rik	0	1.0956
1600023N17Rik	0	0.0869142
Gk5	0	1.20583
Fbxw4	0	14.668
Rdm1	0	8.29626
Ubl5	0	34.13
Gm2a	0	16.6941
Gtf2f2	0	15.3847
Ndufaf5	0	2.57769
Ssr3	0	75.9652
Crtap	0	1.93345
Ptdss1	0	16.8717
Zbtb45	0	4.08882
Nek8	0	2.19136
Rgs9bp	0	0.0637695
Amz2	0	8.11486
Lin7c	0	39.2075
Trmt12	0	0.401211
Ubxn2b	0	2.12496
Plk4	0	4.64633
Cmtm6	0	53.7484
Lrrcc1	0	4.02297
Anapc7	0	10.4121
Flt4	0	0.001
Maf1	0	96.1345
Oxa1l	0	14.1854
Polr3k	0	9.71132
Spns1	0	10.259
Cuedc2	0	9.05175
Armc8	0	9.98433
Ergic2	0	16.0602
Josd2	0	5.0229
Psmd4	0	51.0528
Cdk2ap1	0	33.2634
Nfu1	0	13.957
Edf1	0	92.5178
Nipsnap1	0	9.55099
Acpp	0	20.8885
Ccdc173	0	0.925388
Samm50	0	38.1879
5830415F09Rik	0	10.7914
Hist1h3i	0	0.568556
Iffo1	0	7.14486
Itgav	0	3.12537
Actl6a	0	16.638
Fkbp8	0	73.4964
Rps27a	0	2554.57
Pias2	0	11.185
Efcab2	0	0.960911
Akna	0	67.9207
Entpd6	0	12.0267
Cables1	0	0.988196
Gm6277	0	0.001
Hist3h2a	0	5.21493
Hist3h2bb-ps	0	0.001
Poc1a	0	1.54926
Rad21	0	68.4301
Tnfsf11	0	0.83879
S100a1	0	0.391056
Rps3	0	1288.95
Emp3	0	114.674
Cotl1	0	219.896
Mrpl43	0	22.9596
Zfpm2	0	0.001
Pick1	0	2.79144
Aph1b	0	0.239335
Atp13a1	0	18.5137
AV051173	0	0.001
Chid1	0	2.66516
Coro1a	0	484.941
Galk2	0	6.71562
Txnl1	0	19.7653
Zfp52	0	4.41041
Zfyve19	0	3.70829
Arhgap19	0	0.895853
Cript	0	49.1345
Egr3	0	1.45823
Pigf	0	2.72107
Galm	0	1.86719
Dcaf12	0	12.3963
Jag1	0	0.291203
C330013E15Rik	0	0.215309
Cdc26	0	27.2289
Gbp7	0	6.82437
Hdac1	0	31.6934
Klrd1	0	50.2689
Prpf4	0	8.60612
Rchy1	0	35.0373
Sirt7	0	37.2107
Ivns1abp	0	98.1963
S100a13	0	40.9943
Cant1	0	18.3464
Ints3	0	10.4947
Acadl	0	6.47044
Clpb	0	2.53529
Clptm1l	0	32.7606
Lyrm2	0	10.74
Fh1	0	10.8397
Kank4	0	0.001
Onecut1	0	0.001
Nupl2	0	2.07965
1700086L19Rik	0	0.001
Dhrs7b	0	7.75627
Stc1	0	0.001
Prpf18	0	25.443
Ulk1	0	11.4308
Hist4h4	0	0.88759
Armc7	0	20.0904
Tjp1	0	0.0099267
Cd101	0	1.12837
Grsf1	0	18.7247
Rhoq	0	2.23351
Psmb7	0	78.2898
Rabl3	0	5.89835
Smcr8	0	13.4741
Top3a	0	8.03532
Zfp383	0	2.6528
Pcsk2	0	0.001
Syngr1	0	0.0707828
Thbs1	0	0.0282162
Cdh6	0	0.001
Tomm40l	0	5.30957
Cyp4f13	0	10.7398
Ddn	0	0.0182322
Ficd	0	3.7648
Gipc3	0	0.001
Gcfc2	0	1.98754
Sec22b	0	24.0085
Synj2bp	0	3.10541
Lix1l	0	0.0145337
Phf5a	0	20.1526
Lag3	0	2.27501
Abca5	0	0.201666
Fbxo17	0	5.30921
Ap1g2	0	17.6196
Actn2	0	0.754637
Jmjd8	0	4.68001
Clk1	0	288.595
Fev	0	0.001
Polr2g	0	33.2803
Aen	0	9.44581
4930528A17Rik	0	0.270052
St3gal4	0	14.4733
Ercc5	0	4.99511
Mppe1	0	20.4311
Glul	0	30.1058
Gosr1	0	14.4009
1700007G11Rik	0	0.001
Casc3	0	33.1583
Clhc1	0	0.096433
Ftsj3	0	33.4049
[truncated: 13,733 more rows]

## Sheet: long promoter
Table S2. CD8 promoter methylome and transciptome for long promoters (-1500 to +500). Related to Figure 3D.
Gene	B1 % Meth	B1 FPKM	CD8 % Meth	CD8 FPKM
0610011F06Rik	0	10.7997	0	10.6665
1110059E24Rik	0	25.8227	0.266129	12.7897
2410006H16Rik	0	261.53	0	333.761
3110056K07Rik	0	8.27796	0	9.70768
A930024E05Rik	0	4.83418	0.519091	6.51462
Agbl5	0	4.47509	0	2.74546
Aplf	0	2.55255	0	1.0718
B130034C11Rik	0	0.101193	1.38833	0.0556212
Cacul1	0	18.1661	1.235	25.9355
Caskin2	0	0.398956	0	0.228947
Ccnd2	0	16.2487	0	27.7489
Chtf18	0	1.56014	3.332	1.51063
Cstad	0	0.255406	0	0.420855
Ctdspl2	0	8.66608	0	10.7476
E130112N10Rik	0	4.65202	0	1.8121
Efcab11	0	0.0760428	0.4	0.086778
Efna1	0	0.144032	0.74	0.001
Egr2	0	8.54274	0.158571	2.51792
Fam173a	0	22.5372	1.11	16.1274
Fbl	0	108.553	1.74235	107.033
Fbxo36	0	0.501521	0	0.206034
Gadd45b	0	34.37	0	22.0483
Galnt4	0	5.49422	0.793333	3.8489
Gcdh	0	4.5746	0	3.72686
Gm15417	0	0.474475	0.895833	0.001
Gm5464	0	0.0103654	0	0.001
Gm6034	0	1.19051	0	1.40934
H2-T24	0	8.00573	0	3.74548
Hes6	0	24.9476	1.22389	14.7614
Hist1h3g	0	0.0638839	0	0.125522
Hivep2	0	21.8788	0	15.8629
Irgm1	0	11.1148	0	11.4947
Klhl28	0	7.48003	0	7.95578
Kntc1	0	0.559187	2.00091	0.277309
Lamtor2	0	48.1922	0	44.1065
Lrrc41	0	6.97976	0	7.52456
Mboat7	0	16.7	0.13198	16.4836
Mir150	0	0.001	0	0.001
Mir1894	0	0.001	0	0.001
Napsa	0	179.632	0	3.77352
Nfatc2ip	0	8.95509	0	8.70058
Nprl3	0	9.28162	0	5.32163
Nudt18	0	2.74209	0	1.88274
Nup88	0	24.8899	0	22.4068
Phpt1	0	24.4058	33.33	17.5418
Pld4	0	61.1827	5.555	4.33196
Pnpt1	0	8.5533	0	7.95397
Polr2l	0	6.16645	0	6.05093
Ppat	0	7.32008	0.825455	9.44715
Ppp1r16b	0	62.1055	0	21.1775
Psmb9	0	60.2535	0	44.1271
Rnf115	0	23.7137	0.640769	25.1819
Rnf126	0	18.9533	0	17.5247
S100a10	0	144.137	0	302.79
Scnm1	0	16.5325	0.892857	15.5496
Sec11c	0	87.6966	0	51.5461
Sel1l3	0	0.762851	0	0.001
Shc2	0	0.001	2.5	0.001
Slc25a23	0	4.99019	0.854615	6.0315
Smad6	0	0.0445023	0	0.0237108
Snord49a	0	0.001	0	0.001
Sp5	0	0.0106686	0	0.001
Stard3	0	12.6372	0	12.0722
Surf1	0	13.6551	0	17.1335
Surf2	0	21.6759	0	22.3154
Taf11	0	18.4644	0	21.5069
Tex261	0	20.3715	0	29.564
Tmem109	0	10.5008	0.714286	11.5706
Txndc9	0	10.7965	0	12.4629
Ube4a	0	11.2612	2.05867	11.095
Uqcrh	0	240.111	0	520.148
Wdr46	0	15.552	0	19.3654
Wdr83	0	9.735	0.292222	8.82809
Zfp36l1	0	109.493	0	52.7638
Zwilch	0	1.94365	0.539	1.9132
Cdc40	0	19.6517	0	21.3283
Zbtb8os	0	24.6197	0	27.9089
Tmem256	0	23.875	0.769	15.953
Map3k11	0	12.7244	0	11.7067
Tle3	0	31.4896	0	28.3621
Rgs9bp	0	0.0673249	0	0.0637695
Tlx3	0	0.001	0	0.001
Gm6277	0	0.016182	0	0.001
C330013E15Rik	0	0.861854	0	0.215309
Gbp7	0	4.97554	0	6.82437
Slc43a1	0	2.44065	1.38875	1.68045
Ddn	0	0.0348961	0	0.0182322
Clcf1	0	19.5721	0	24.8407
Mrps18b	0	24.5362	0	23.5264
Eif5b	0	16.7078	0	19.8642
Pdlim2	0	25.0991	5.714	12.3098
Pias4	0	16.9789	0	7.66025
Pold1	0	10.4913	0	7.13957
Mmp23	0	0.0231246	10	0.001
Epha4	0	0.00367398	0	0.0159238
Gm5468	0	0.00101554	0	0.0123126
A530013C23Rik	0	0.0149848	7.40667	0.001
Susd4	0	0.392885	0	0.674415
Larp1b	0	6.83111	0.32875	8.11261
6330416G13Rik	0	5.65718	25	5.41264
AA536875	0	0.001	0	0.001
Gm16675	0	3.05191	0	1.20997
Btbd17	0	0.0230229	0	0.001
Pyy	0	0.001	14.28	0.001
Cngb1	0	0.001	0	0.001
Klhl10	0	0.10454	0	0.108367
Mir3086	0	0.001	0	0.001
Klrb1f	0	0.183498	0	0.111967
Milr1	0.0965217	4.06246	0.859565	2.23655
AU040320	0.0985714	9.79308	0	6.56018
Fam173b	0.103182	5.92393	0.313182	3.88069
Creb3	0.110588	16.0787	0.14	18.4349
Aldh18a1	0.164138	8.40822	0.61069	9.80419
Prpf40a	0.16918	27.7748	0	27.1833
Ascl1	0.1785	0.001	2.50125	0.001
Eif3b	0.181818	47.0778	0.757273	53.7642
Wibg	0.182857	51.9147	0.453333	67.5199
Gm15663	0.21	0.0192845	0.51	0.001
Kdelc1	0.213077	1.28978	0	1.25006
Psme2	0.225882	132.981	0.42	175.72
Tmem98	0.244737	0.0876118	1.47158	0.001
4933434E20Rik	0.245	33.0778	1.95603	29.9899
Prkd2	0.24619	42.9302	0.634524	38.8982
BC031361	0.263158	0.119284	1.05263	0.458122
Ints9	0.264286	11.17	0.34	11.4311
Myc	0.290909	78.3083	0.316	20.9105
Plxnd1	0.3052	3.32465	0	0.548505
Malat1	0.324737	177.166	0	202.349
Mir22hg	0.333846	17.2117	0.640769	4.68114
Bcl11a	0.345714	24.2434	2.89291	0.466938
Bzw2	0.349091	47.5797	4.16636	70.4591
1190002F15Rik	0.357143	1.83674	0	0.759373
Tmem38a	0.379412	0.37022	3.58471	0.615016
Cenpc1	0.400638	6.14124	0.283404	5.36705
2810408A11Rik	0.409	0.847157	0.991667	0.582348
Tsr1	0.41381	21.8268	0	23.018
Lin52	0.4216	7.17802	0.5712	8.14536
Rpl18a	0.425385	1003.18	0.169231	1818.93
Dusp6	0.426923	23.1912	0	13.0512
Gna13	0.432857	45.6101	0.396667	55.6504
Atxn1	0.434	6.27212	2.833	4.95292
Hnrnpa1	0.443243	146.983	0.135135	170.371
Mir142	0.444	0.001	0	0.001
Evi5l	0.4625	3.92692	0.735	2.44773
Tnpo2	0.465088	13.5638	0.159474	14.9291
Aamdc	0.483333	4.10806	0	5.31432
Mynn	0.488163	10.0794	0.667755	11.7876
Kif9	0.496129	1.55923	0.358387	0.232206
Stc2	0.505556	1.19709	0.347222	8.00664
Irf3	0.512394	28.8772	0.952958	20.01
Tarbp2	0.512844	12.249	0.868257	7.86062
Ucp2	0.532258	108.022	2.68806	72.9235
Alg3	0.534706	4.99481	0	3.55474
Mrpl1	0.534839	4.09868	0.783226	4.33045
2010109A12Rik	0.541186	0.001	0.516102	0.001
Fam64a	0.541724	0.548593	0.164138	0.105515
Marcks	0.547917	20.184	0.19625	1.52565
Reep6	0.555	0.109115	1.221	0.056462
Mettl17	0.557	18.6486	0	20.2334
Hnrnpu	0.568125	133.059	3.125	136.114
Mir5135	0.5715	0.001	0.357	0.001
C230035I16Rik	0.571897	0.001	1.44638	0.001
Sec23a	0.584872	9.32033	0	8.90343
Gemin2	0.597551	9.99561	0.347347	8.93939
Fli1	0.601429	33.3952	0.485357	30.4471
Ubl5	0.611429	40.6487	0.285714	34.13
Zfpm1	0.613243	17.7396	2.33243	12.0716
Plekha2	0.632308	53.8503	0	27.0377
Slc39a9	0.632911	6.18473	0.562532	7.09262
Foxa1	0.640625	0.031863	0.637188	0.001
Maf1	0.653333	90.9286	1.79222	96.1345
Nek8	0.657895	4.4302	0	2.19136
Pim1	0.67303	187.668	2.6503	243.818
Rcsd1	0.692857	104.158	6.46	53.0413
Rad51b	0.702319	0.632207	0.523188	0.314709
Prr11	0.716774	0.809188	0.304194	0.348568
Prmt5	0.721667	12.8044	0	14.0745
Bcl6	0.750667	9.0252	0.277667	6.44283
Cuedc2	0.7575	15.3166	0.98	9.05175
Pop4	0.768667	18.2826	0	22.5521
Tsacc	0.76875	0.788956	0	2.2009
6330418K02Rik	0.784	0.904157	0.27	0.208787
5830415F09Rik	0.793333	8.8339	0.396667	10.7914
Hmga2	0.799412	0.216481	2.02618	0.001
Fhod1	0.806667	6.58621	1.38889	4.29243
Slc9a5	0.806667	0.790247	1.38889	0.193796
Meis1	0.816667	0.178231	0.784667	0.001
Mrpl41	0.818261	6.01106	0.858696	6.05337
Ifngr2	0.826364	54.9447	0	28.3802
Tpmt	0.833	0.20366	4.055	0.0763969
Hmg20a	0.839643	13.4227	0.2825	11.9083
Lrp10	0.84	76.6861	7.39714	45.5097
Rpl7	0.854444	1540.64	0	3188.86
Psmb8	0.854615	99.1453	0	135.012
Utp3	0.885278	31.9521	1.18361	47.469
Rasal1	0.896	13.5331	3.253	3.56725
Kat6b	0.8996	7.34016	0.3332	6.66434
Adamts6	0.909375	3.51868	1.26063	2.8523
Klhl18	0.923	9.81918	1.79867	8.26604
1110020A21Rik	0.928947	1.22466	1.19868	1.45369
Hist1h2ac	0.933529	0.0780896	0.791176	0.0912193
Trmt2a	0.9375	14.5452	0.446406	9.59979
Tdrd3	0.951707	6.01773	2.35585	5.34934
Hist1h2bl	0.952381	1.26179	0	1.80538
Chchd7	0.953514	15.6658	0.529393	17.1122
Fbxw5	0.966087	19.1544	1.88348	13.2018
Timm9	0.968333	12.0893	1.934	6.57793
Hist1h3f	0.977727	0.147578	0.902727	0.0840412
Pcdh7	0.979677	0.001	1.04968	0.0177311
Mfsd12	0.98	2.49119	3.18778	1.00836
BC037704	0.986667	0.217113	0	0.090675
Fam72a	0.9996	0.24412	0	0.341023
Wrap53	1.0175	4.74683	0.19225	5.43168
Hist1h2bh	1.02429	0.825572	0.945714	0.794414
Alyref2	1.035	2.95506	0	2.8384
Rfc4	1.04125	7.03763	0.568125	8.14171
Snord96a	1.052	0.001	2.222	0.001
Hist1h3h	1.05263	0.292551	0	0.292094
Thap6	1.05263	2.08059	5.39789	1.48389
Zbtb7a	1.06279	16.3837	3.68836	10.998
Mir129-2	1.11111	0.001	2.22222	0.001
Trib3	1.11571	2.69049	1.00643	2.90175
Fam136a	1.13455	5.23371	2.49788	3.7489
Mir707	1.13625	0.001	0.44625	0.001
Tbc1d17	1.13625	22.4639	0.44625	15.2543
Ggn	1.14579	0.0617019	0.615263	0.0400236
Pbld2	1.176	0.240995	10.25	0.30509
Grm6	1.2025	0.51035	1.7585	0.129084
4932441J04Rik	1.2148	0.001	1.3016	0.001
Ncln	1.22407	29.1624	0.843333	29.3216
Fgf9	1.227	0.0170307	0.833	0.0320364
Ska2	1.24095	2.62249	0	2.17525
Tle2	1.25	0.475623	0	0.443408
Snrpd2	1.31091	116.716	2.63909	111.489
Nol8	1.32621	10.263	1.41793	9.97042
Cramp1l	1.332	6.77402	0	7.83039
Lztr1	1.36846	9.57521	3.45538	8.88285
Pnpla6	1.37931	7.02145	5.28724	4.38725
Zbtb37	1.38192	3.19944	1.04849	1.76612
Hyal3	1.38889	0.383595	0	0.241538
H2-DMa	1.39133	100.444	0.256	10.4217
Gin1	1.40457	4.28941	2.71714	3.51437
Ikzf2	1.415	2.22542	0.529348	0.996765
Gstcd	1.438	4.97293	4.052	5.7374
Lta4h	1.44514	23.5446	1.09171	31.7974
Xpnpep3	1.44667	2.25502	0.56963	1.78192
Fig4	1.44765	11.032	0.217647	6.54355
Hist1h2ag	1.47	0.188444	0	0.510215
Ttc9c	1.47	6.90496	0	4.66906
Slco5a1	1.47385	0.105043	0.333846	0.0080485
Prpf4	1.48788	8.1365	0	8.60612
Emx2os	1.48809	0.00452873	0.893191	0.001
Ppp1r10	1.51091	10.4825	1.86982	6.79816
Lmf2	1.52977	9.95671	1.10075	8.85359
Tceanc2	1.544	2.03181	0	1.38927
Pnpo	1.54577	10.5917	0.384615	9.41387
Hes1	1.5604	19.6563	3.242	0.483229
1110002L01Rik	1.575	1.81079	1.45111	1.42525
Pdk2	1.5819	4.46392	0.148571	3.57884
Lef1	1.5917	64.4783	2.45925	201.301
D3Ertd254e	1.6	1.1782	2.666	2.70195
Ccni	1.61836	82.1237	1.39672	75.6004
Efna5	1.61971	0.0081833	2.48324	0.0067498
Hist1h2ai	1.62267	0.49663	0	1.18249
Gm4925	1.65733	0.0693086	2.53167	0.0246887
Gna12	1.66667	10.8302	0	8.11934
Rbm15	1.68436	17.0847	1.92364	10.6647
Egr3	1.71261	23.9739	2.3913	1.45823
Prune	1.72	4.0027	1.02818	4.42744
Pik3r3	1.72807	0.686509	0.890351	0.53502
Cd3eap	1.76889	4.68705	1.11111	7.46307
Cct3	1.78277	74.7291	1.47404	84.3834
Satb2	1.78571	0.108135	2.04	0.00661695
Duoxa2	1.79421	0.0142978	6.83789	0.0245018
Tti2	1.79848	6.12829	1.51485	7.48933
Tmc8	1.80923	37.6621	0	35.0217
Rhbdd3	1.83932	2.69573	2.65136	0.791393
Mospd3	1.84178	17.6498	4.37178	14.631
Ndufa11	1.85111	7.40745	0	6.56372
A530072M11Rik	1.87705	0.872654	1.11841	0.811627
Dpf3	1.88812	0.0570575	0	0.0256152
Btf3l4	1.90833	16.0619	0.185167	11.5512
Irx5	1.93467	0.001	2.669	0.0295066
Gm10548	1.93611	0.403444	3.13333	0.595105
Pax2	1.93679	0.001	2.29453	0.001
Tshz1	1.93739	9.75807	0.197391	12.8262
Hectd3	1.9375	11.4305	0.7545	11.656
Nubp2	1.94786	28.6657	1.09857	31.6511
2810454H06Rik	1.98286	0.211234	6.5175	0.292272
Scrt2	2.016	0.001	3.98	0.001
Mrc2	2.02	0.0325211	3.63636	0.0388994
Chid1	2.02862	3.1918	4.05034	2.66516
Mir1907	2.10286	0.001	0.793571	0.001
Bivm	2.15857	1.26473	2.45633	2.35383
Lipg	2.17278	0.719097	5.03167	0.0449442
Rpl4	2.17391	1577.08	1.57261	2620.8
Ap4m1	2.19111	6.88983	1.49222	5.12619
Rnu12	2.20391	0.001	2.34609	0.001
Map1s	2.22167	11.4734	3.03	8.66039
Zranb3	2.23306	1.87285	1.7279	1.02079
Irx3	2.24026	0.0184606	2.34763	0.001
Rasgrf1	2.24907	0.0145355	4.49233	0.001
Rras	2.26	5.05745	0.925556	4.58328
Xrn2	2.261	69.266	0	126.019
Cep55	2.2756	2.0577	1.60238	1.61744
1110001J03Rik	2.28958	16.069	1.3225	19.6694
Bahcc1	2.30304	0.0177899	2.1313	0.0153603
Grasp	2.31143	12.2511	0.892857	4.58965
Gata6	2.32111	0.0288368	1.69611	0.438457
Eapp	2.32941	28.409	0.763824	35.7414
Nup85	2.33889	15.5929	0.852222	15.032
Aldh6a1	2.33972	3.94735	2.67778	4.53142
Tlcd1	2.35849	0.696948	1.78736	0.939824
AW146154	2.375	1.69887	2.727	1.08765
Cdc14a	2.3797	6.86474	3.03	5.26837
Carhsp1	2.38	13.8635	1.96	13.0639
Rhov	2.38	0.0648116	8.33333	0.180941
Hist1h4j	2.40385	0.507463	2.67038	1.24307
Rps12	2.42722	2954.82	1.40556	4390.69
Cyp4f41-ps	2.445	0.0213371	1.77083	0.001
Cdc25c	2.44861	0.446065	3.98139	0.0941634
Adamts1	2.455	0.001	5.2075	0.0342986
Hist3h2a	2.47429	7.01667	0.671429	5.21493
Mrpl43	2.47515	24.5181	0.932121	22.9596
Bcl11b	2.47767	8.35164	0.580667	19.5315
Pik3cg	2.47958	7.42836	7.87639	4.57568
Gen1	2.49333	0.832056	0	0.649145
Morf4l1	2.5	139.885	5.428	154.116
Tmem259	2.5	54.0712	3.79464	38.7285
Zfp462	2.50719	0.001	1.66109	0.001
Tsnaxip1	2.50889	0.131932	3.41778	0.001
Smek2	2.51667	35.9355	1.98011	27.6009
Hist1h3b	2.51923	0.479102	1.65654	0.0690685
Zfp78	2.53377	0.30941	4.3634	0.348772
D6Wsu163e	2.55154	4.40681	3.67846	1.90153
Eomes	2.553	3.1098	0.303	14.3407
Snrpd3	2.565	79.8648	1.20367	145.826
Creb3l2	2.61682	11.5769	4.82955	0.418296
2700049A03Rik	2.668	2.63889	2.518	2.16446
1700022H16Rik	2.69636	0.001	3.3697	0.001
Mecp2	2.7	7.84629	0	6.09485
Sbds	2.71087	36.8663	1.71826	24.2992
Xrra1	2.7655	0.0274974	4.2795	0.104891
Atp6v1c1	2.77667	21.6571	8.33333	13.7919
Mus81	2.77687	6.51919	3.905	4.52496
Gm16576	2.7775	0.61739	7.9525	0.343216
Ggta1	2.80143	13.5541	0	4.13565
AI606473	2.80735	0.001	3.91429	0.001
E2f8	2.80877	0.949294	1.56877	0.370227
Tmem194	2.858	1.57393	0.629333	1.46434
4930570G19Rik	2.86029	0.001	5.28382	0.001
Mif4gd	2.88456	70.9095	2.54	16.5415
Gm13275	2.94	0.0114265	6.25	0.0711654
Pou3f2	2.95389	0.00370315	4.39889	0.001
Psenen	2.96529	79.229	0	90.817
Zfp946	2.97316	1.60164	3.03632	1.88129
Neurog2	3.00123	0.0235083	3.64569	0.0479937
Il4ra	3.01733	69.5564	5.11867	169.386
Hist1h4h	3.0265	0.75449	5.3315	0.905171
Thbs3	3.03	0.518687	3.70333	0.384474
Hoxc11	3.04059	0.001	4.92412	0.001
2810405F15Rik	3.04538	0.001	8.87	0.001
Mir1900	3.04889	0.001	1.40667	0.001
Ptgs1	3.052	0.514382	16.094	0.0953584
Bloc1s3	3.08444	3.79237	5.55333	3.87243
Hist2h4	3.09129	1.2243	3.35645	1.22317
Slc46a3	3.09905	7.48738	1.74143	3.15896
Cped1	3.1025	0.0046354	9.9875	0.0072406
Tspan17	3.11	1.00462	1.666	0.0976405
Wnt5a	3.1188	0.001	4.1652	0.001
Prkag1	3.12	40.7986	9.29846	52.9118
Ninl	3.125	0.0881356	3.57	0.0069663
Plag1	3.13865	0.461753	4.43378	0.901732
Pigl	3.14833	4.93745	2.31867	3.67013
Abcf2	3.1525	21.8838	1.1665	23.0022
Abt1	3.15957	6.22023	2.06	7.49963
Vax2os	3.18353	0.001	6.66804	0.001
Snord2	3.206	0.001	6.34867	0.001
Cks1b	3.20795	8.02345	3.09744	6.52813
Ufsp1	3.22269	0.661354	0.551154	0.485899
1600020E01Rik	3.23682	23.1721	6.92091	24.4134
Aftph	3.2375	27.5291	1.6915	23.3222
Slc6a4	3.24861	0.0186595	3.53639	0.0254286
Hoxb7	3.258	0.0183792	7.413	0.001
Emx2	3.2602	0.001	2.75255	0.001
Qpctl	3.26462	4.83378	2.76	4.5539
Vax2	3.2695	0.001	6.073	0.001
B330016D10Rik	3.27	0.602542	5.6175	0.764903
Gm5607	3.27286	0.0063135	6.70571	0.0070016
Helt	3.3072	0.001	4.0864	0.001
Fev	3.32458	0.001	1.27708	0.001
Onecut1	3.3835	0.001	4.928	0.001
Shox2	3.39833	0.001	2.76062	0.001
Mctp2	3.41455	6.73154	2.16364	13.0744
Vax1	3.41655	0.001	5.00552	0.001
Nkx2-2	3.46087	0.001	1.63696	0.001
2900009J06Rik	3.46316	0.001	6.47947	0.001
LOC100504703	3.47	4.42104	0.653529	0.940395
Cdk6	3.47333	3.41494	0	4.39938
Serinc2	3.47333	0.001	5.57852	0.001
Ebf1	3.482	57.1483	4.1425	0.253227
Hist1h3c	3.50231	0.324248	4.10231	0.0428562
Hist1h2bb	3.50231	0.299418	4.10231	0.369792
Akna	3.50476	65.3028	4.7619	67.9207
Tex22	3.51833	0.001	1.515	0.0320442
Nkd2	3.57	0.0098367	0	0.105231
Pax1	3.58	0.001	3.55533	0.001
Anks1	3.59854	5.92976	3.02073	5.4196
Sp8	3.60762	0.001	4.14524	0.0079148
Mageb3	3.6305	0.001	4.2725	0.0158322
Zfp84	3.64136	5.26354	5.00909	6.0846
S1pr1	3.64902	226.645	3.6078	299.457
Spsb3	3.65	19.0763	5.34436	19.5788
Lhx8	3.67471	0.001	6.54373	0.001
Cnot6l	3.69947	44.435	4.60467	48.3914
Trappc6a	3.70167	23.7193	2.77667	18.2074
Vezt	3.71042	2.03668	6.65125	1.5772
U2af1l4	3.71073	19.6993	2.43902	15.4896
Mir1931	3.71379	0.001	1.55759	2412.55
Polr2k	3.72147	35.568	1.80676	65.7766
Dnajc10	3.735	12.9459	7.045	10.3877
Vgf	3.76175	0.0201833	2.766	0.0142595
Setbp1	3.777	9.38665	4.426	0.602921
Psmd13	3.778	23.8173	2.777	23.9305
Snord43	3.7836	0.001	4.2852	0.001
Wdr53	3.79425	7.73543	3.90575	8.42733
Atoh1	3.79438	0.001	4.09812	0.001
Zbtb25	3.809	8.22946	3.166	9.92066
Ppp1r15a	3.81	151.226	2.976	150.546
Trip10	3.81963	1.35729	4.42926	0.496237
9230102O04Rik	3.82097	0.001	8.50194	0.001
Lin28a	3.84	0.0091073	0	0.001
Sfxn3	3.84375	16.6737	3.665	30.3345
Iqcg	3.86615	5.51424	5.62423	5.72458
Hoxc8	3.88833	0.001	14.845	0.001
Tbx3	3.89821	0.0085557	2.50893	0.0070582
Cops5	3.92815	26.6007	5.75407	26.2023
Cep104	3.94077	4.99047	2.41538	3.2521
Map3k12	3.94456	10.4809	5.44735	7.74729
Polr3k	3.95	6.47002	5.8081	9.71132
Mfsd11	3.95733	2.4432	4.11133	2.07086
Mir484	3.97469	0.001	5.78959	0.001
Phf21b	4.005	0.437009	4.57774	1.43776
Cnot4	4.01222	10.6799	4.16167	10.944
Txnip	4.01471	318.251	4.97176	357.548
Cpt1a	4.06615	17.6728	1.92308	12.919
2310010J17Rik	4.06951	2.637	4.0241	2.72939
Pcbp1	4.074	112.059	9.99933	81.8268
Snord87	4.08	0.001	3.78727	0.001
Zfp553	4.13903	4.53442	4.38981	4.88061
Bcl6b	4.17882	0.33894	7.54765	0.0294293
Txndc12	4.18857	15.4357	0	12.0366
Frzb	4.19568	0.001	7.42595	0.001
Ch25h	4.24353	0.0171162	6.64294	0.145476
Fchsd2	4.25071	35.1544	6.29143	14.6671
Atg13	4.27478	15.731	5.22696	19.7367
Fv1	4.28286	2.58696	2.85714	2.04585
Gm15471	4.285	0.428679	4.07625	0.551435
Rqcd1	4.30609	14.565	6.37087	17.759
Gm166	4.30826	7.26438	2.70522	6.59152
Pold4	4.31	115.531	16.0938	28.4992
Tyw1	4.31423	7.99083	2.56365	5.60536
Vim	4.33167	90.1527	5.99067	123.03
Nfatc1	4.3375	144.699	3.24906	40.9836
Meis3	4.35167	9.5891	3.209	12.7534
Akt1s1	4.35794	12.5123	4.53765	9.0793
Tmem69	4.4068	4.15764	2.4092	4.15233
Trub2	4.42609	5.88097	2.80609	5.41054
Prcp	4.42727	18.8002	4.76091	5.79355
Sf3b3	4.43	53.6389	6.53375	51.4869
Stx16	4.47687	26.389	3.41119	19.6429
Chmp5	4.47767	19.3108	2.66367	18.58
Serpini1	4.5112	4.57233	4.9316	7.33233
Gli1	4.51489	0.120792	2.19489	0.210719
Pappa	4.51586	0.001	6.26621	0.001
Negr1	4.55209	0.001	7.69488	0.001
Mfap1a	4.59	21.7973	4.6175	29.7998
En1	4.592	0.001	12.6967	0.001
Lhx1	4.619	0.001	5.533	0.001
Ccdc18	4.69545	0.395264	5.78242	0.0703409
Pcsk4	4.70038	0.615606	4.01615	0.320014
Efcab7	4.70952	0.948865	6.61619	1.17096
Abtb2	4.7288	11.064	4.99	22.4658
Gimap8	4.74261	51.7274	10.4348	49.3648
Mkks	4.78455	3.13695	3.75273	3.40823
Urod	4.7973	16.8986	3.51838	15.163
B4galnt2	4.80061	0.826454	4.20303	0.162556
Tax1bp1	4.80091	86.5279	2.92091	102.6
Sart1	4.82556	18.8758	15.2333	18.165
Ier2	4.82667	66.0407	9.17	89.6695
Slc16a13	4.84176	0.845506	4.82588	0.718815
Txnrd3	4.86	2.14669	10.83	1.50971
Gm9958	4.88	1.00736	3.3975	0.746793
Prox1	4.8866	1.52056	3.8283	0.0163975
Hist1h2ah	4.89	0.507331	15.742	1.15008
Pcdh10	4.91458	0.001	3.53917	0.0083779
Tsn	4.94364	25.5616	5.27273	31.5602
4933427E11Rik	4.94737	0.046255	8.34947	0.0672475
Arfgap1	4.952	18.1134	7.88333	16.2675
S100a1	4.96	1.64349	3.02154	0.391056
Ccs	4.97727	15.6151	4.27545	15.8108
Skap2	4.98056	17.7985	7.30111	5.63863
Bcl2l12	4.99906	7.87607	6.23708	3.1371
Prrx1	4.9996	0.001	3.9552	0.001
Rnf167	5	75.8496	2.7775	69.847
Ap1s3	5.00815	22.3838	7.72519	8.11134
Fam126b	5.02466	3.51179	6.49629	4.59525
Trp53inp2	5.04854	40.2754	5.13317	11.9408
Zfp467	5.04946	1.17423	4.66919	0.216954
Barhl1	5.09261	0.0237643	6.40652	0.0198932
1700039E22Rik	5.10435	0.001	8.22348	0.001
B230312C02Rik	5.111	0.0173457	4.5	0.001
B230323A14Rik	5.14462	0.001	3.75128	0.001
B130024G19Rik	5.15091	0.001	6.45727	0.001
Clcc1	5.1888	10.9304	10.4336	9.83959
Polr3c	5.20325	22.2647	2.4885	20.0793
Ccdc51	5.2075	1.57062	3.81312	0.950187
Sall1	5.20776	0.00434315	8.77857	0.001
Srgn	5.25136	461.875	4.87	508.706
Necap1	5.263	19.4529	5.75	16.5026
Ddx19a	5.2805	21.4902	17.8115	23.634
Magi3	5.29577	1.20101	11.8642	1.27186
Has2	5.29634	0.001	4.67732	0.001
Slirp	5.30429	24.096	5.82536	35.5114
Gm11696	5.32313	1.83467	7.1875	1.52107
Igfbp5	5.33619	0.001	10.9414	0.001
Trim23	5.33776	4.55861	10.0737	6.40707
Zfp677	5.34385	3.33438	5.26462	5.26749
Hoxa11	5.35618	0.001	4.97118	0.001
Ubap1	5.37714	18.9431	4.49286	23.5873
Pet100	5.38913	7.15146	7.34957	2.55381
Ivns1abp	5.39233	105.678	7.738	98.1963
Mex3a	5.395	0.376823	1.28167	0.773104
Gins2	5.43556	2.49425	4.34278	4.16892
Rsg1	5.449	0.0872064	5.833	0.0945311
Smarcd3	5.45026	0.148055	5.19667	0.001
Pvrl2	5.49379	0.0683996	5.43966	0.0259614
Epas1	5.49692	0.938377	4.22808	0.54812
2810403A07Rik	5.50704	19.5186	2.77481	15.6873
Rad51ap1	5.51889	1.02316	8.52889	1.04282
Trappc2l	5.53758	21.5712	7.24727	17.8203
Gm14325	5.55333	2.41835	0	1.75238
Car14	5.55364	0.612027	20.8855	0.277776
Dpp8	5.58231	17.6035	7.26923	14.2458
Shkbp1	5.59175	16.0755	7.55575	11.6392
Cbfa2t3	5.62273	7.66487	5.54818	0.235909
Rfx1	5.64667	16.1897	8.41933	14.5976
Rgmb	5.65706	2.26916	5.93353	4.62301
Npc1	5.67087	6.25023	6.9987	4.03249
Otp	5.686	0.001	7.448	0.001
Ppdpf	5.69118	68.6505	6.10588	41.5724
Ormdl2	5.75854	10.9777	3.78521	9.42094
Tbx1	5.76357	0.001	7.48446	0.001
Zfp52	5.77667	8.42477	8.165	4.41041
Krtcap2	5.80333	53.6098	5.06667	72.4868
9130024F11Rik	5.82889	0.00850605	3.00278	0.001
Dpagt1	5.832	4.4642	0	2.87636
Tbc1d10c	5.85083	86.688	0	55.6825
Cdkn2c	5.86421	3.88402	6.88614	2.36327
Bccip	5.87638	31.1299	5.695	31.5324
Mycn	5.885	0.0359663	7.30625	0.0533539
Alx4	5.88677	0.0121534	6.78581	0.0191615
Lsm3	5.9015	47.4591	3.678	80.3135
Lax1	5.90364	51.6073	0	34.4793
Fgf10	5.92968	0.001	6.94452	0.001
Cgn	5.9375	0.00986449	9.16714	0.0172352
Shisa9	5.94462	0.001	10.4292	0.001
Sfrp1	5.98714	0.001	5.03905	0.001
Uvssa	5.99296	5.58881	8.66074	4.68652
Hnrnpa2b1	6.00667	270.822	4.41154	228.465
5730488B01Rik	6.04333	3.3898	13.2322	0.001
Foxb1	6.04407	0.001	4.10037	0.001
Snupn	6.0473	4.95531	9.90351	6.01882
Exosc5	6.05529	23.5093	5.51471	16.4363
Nup133	6.13417	4.12399	7.1425	3.13948
Mbd6	6.15434	14.5812	5.81	9.83352
Lhx9	6.17908	0.001	6.41872	0.001
Duox2	6.19682	0.001	10.5211	0.00766955
Cchcr1	6.2225	1.66369	2.4825	1.2147
Pola2	6.23889	11.9858	3.95667	10.7777
Foxi3	6.24255	0.001	6.95043	0.001
Hist1h4i	6.25364	2.00062	3.37909	1.21447
Nxn	6.28417	2.8689	4.7375	3.67274
Apeh	6.325	21.5206	9.00083	17.3697
Ift122	6.334	0.750638	9.614	0.359218
Nlk	6.35	10.3447	7.41897	16.2724
Med15	6.35316	25.0874	6.27947	21.3828
Hexim1	6.40194	43.8901	6.10917	82.8052
Fzd5	6.405	2.02888	7.2475	2.30477
Foxp4	6.42857	18.9186	9.52286	8.87825
Adm	6.429	15.7747	5.277	0.17025
Cep44	6.44333	6.99721	6.86212	6.51673
Pabpc1	6.45937	438.815	8.58125	740.721
Zfp54	6.4605	0.759718	8.625	1.42779
Nefl	6.48583	0.001	4.56667	0.107883
Rnf40	6.4928	26.0425	11.4888	23.6478
Cdc26	6.5269	23.6514	5.07483	27.2289
Mocs2	6.53444	5.0668	7.89722	6.01245
Hoxc9	6.5396	0.001	5.7964	0.001
Med16	6.5465	16.9309	5.36337	15.5951
Ntrk3	6.54854	1.15945	2.2172	4.12325
AI846148	6.55875	4.91064	6.53375	5.07758
Snai2	6.55882	0.0261494	5.67235	0.001
Pax6	6.5629	0.0243254	10.4216	0.001
Fbxl13	6.59909	0.0769736	7.47455	0.0282875
Cmtm6	6.61163	56.396	5.65419	53.7484
Ap2a1	6.628	14.417	7.66667	10.142
Gm17762	6.64692	0.103127	10.5746	0.0105693
Nr2f1	6.64778	0.0091579	6.57037	0.0150408
Rad51	6.67667	1.40305	6.79	0.7049
Fam114a2	6.68389	13.9786	6.32389	14.6743
Sim1	6.68412	0.001	3.79824	0.0180711
Hist1h2bg	6.71571	1.8272	4.67	0.567616
Sox9	6.72722	0.00541894	7.48167	0.001
Cdh6	6.72767	0.001	8.36433	0.001
Vps26b	6.73062	3.89305	3.57125	9.44655
L3mbtl3	6.73757	8.42804	6.94197	7.18812
Col13a1	6.75982	0.001	6.64218	0.001
Map4k1	6.77615	79.1676	7.56615	21.4175
Rprd2	6.83024	9.51521	6.85662	8.92403
Bhlhe22	6.83509	0.001	10.674	0.0112257
2610027K06Rik	6.83733	0.321505	9.53933	0.197441
Lrrc16b	6.85267	0.696567	6.66667	0.0503634
Wnt10b	6.85963	0.921042	1.38889	0.0319166
Lbh	6.872	95.7302	7.712	59.4552
Etfb	6.87771	25.0294	2.88771	18.2524
Gmps	6.89	9.62195	0	14.7512
Trim46	6.89091	0.293959	8.99582	0.102619
Glra1	6.89522	0.0163732	7.95478	0.001
C1qtnf2	6.90286	0.0193823	48.5014	0.001
Nr2f2	6.91312	0.0101674	4.53062	0.001
Gm5475	6.91571	0.0096104	3.69048	0.0457978
Fem1a	6.93385	8.91704	4.39538	8.06326
Stip1	6.95176	35.6303	5.88235	44.4945
Pax3	6.95765	0.001	9.16765	0.001
Gsx1	6.96075	0.001	5.76264	0.001
Prdm8	6.97125	0.0748628	13.5875	0.001
Nasp	6.99175	29.8255	8.8625	51.7814
Osr2	7.02512	0.001	5.39268	0.001
Pi4k2a	7.03389	13.5274	8.71278	16.0548
Hist2h2ab	7.03714	0.131889	3.45238	0.001
Ogfod1	7.041	3.73958	4.311	3.19006
Smc4	7.06283	48.52	6.94587	72.0594
Neat1	7.06357	70.9018	2.85714	73.5531
Tor1aip1	7.06836	36.0773	9.80291	25.2834
Hist3h2bb-ps	7.08077	0.431839	1.10385	0.001
1700101I11Rik	7.0825	0.0457367	9.82125	0.001
Fam212a	7.08429	1.52321	7.6925	1.00556
Tmem167b	7.0885	21.2894	5.545	30.6145
Egln2	7.09477	49.8115	10.1275	17.5819
Otx2	7.11847	0.001	11.7419	0.001
Zbtb40	7.14167	3.44093	5.555	3.48012
Pou2f2	7.14286	27.7948	6.60714	3.24071
Zmiz1	7.15847	22.4255	9.51774	12.0236
Mir615	7.17514	0.001	10.1381	0.001
Ccr10	7.19467	0.422233	6.97233	0.778032
Nlgn1	7.20906	0.001	8.98813	0.001
Dlk2	7.23721	0.106189	7.01344	0.174961
Alkbh5	7.24067	25.5594	9.36667	29.7944
Eaf1	7.24375	13.8531	4.07562	15.5083
Rsf1	7.24667	8.77371	6.66667	7.56362
Kcnn2	7.26762	0.001	17.1986	0.001
Lrrc46	7.28476	0.001	5.55524	0.0616439
Gpr108	7.29231	17.1146	6.14308	12.1188
Fat4	7.29308	0.00958865	2.30769	0.0082177
Tfap2a	7.29366	0.0150372	8.20975	0.0123989
Pcdh8	7.29481	0.001	9.53	0.001
Car10	7.3025	0.001	8.50852	0.001
Mir449c	7.31333	0.001	5.24333	0.001
Aak1	7.39843	6.53632	6.42824	11.4055
4932412D23Rik	7.40605	0.001	4.11526	0.001
4930429F24Rik	7.41675	0.0295751	10.2667	0.0505035
Crebzf	7.43538	19.9631	7.69231	16.9866
AI467606	7.46244	19.3831	3.11195	21.2564
AF357399	7.49065	0.001	7.52161	0.001
Dpysl2	7.49308	3.01774	6.42385	5.42933
Cars	7.5016	9.43108	12.1368	7.67427
Lpxn	7.50364	36.632	7.05091	25.155
Gcsh	7.51857	10.0728	7.44	23.759
Six4	7.52357	0.0339016	6.11536	0.001
Exd1	7.53333	0.294025	7.51133	0.24867
Cenpj	7.53909	2.51166	8.47273	3.61803
Fgf3	7.54179	0.001	4.31393	0.001
Tubd1	7.56968	1.53643	7.95742	1.27074
Slc6a5	7.5825	0.001	7.0445	0.001
Prdm1	7.58343	7.47029	8.43529	1.09378
Gas1	7.58591	0.001	8.61409	0.001
2610306M01Rik	7.59667	1.54648	5.55556	0.880604
Hspbap1	7.63714	1.25544	9.24714	0.877979
Sufu	7.645	9.43958	6.763	8.4731
Tbl3	7.65564	9.17721	7.55026	7.57526
Cep57l1	7.65789	4.86233	7.51836	4.38563
6330408A02Rik	7.67268	1.22504	7.66011	0.766034
Hist4h4	7.68	1.69265	6.42222	0.88759
Tbx2	7.7	0.445325	13.52	0.563281
Snap25	7.70308	0.001	12.2912	0.001
Btla	7.71357	42.4106	4.29643	7.40602
Evx2	7.72448	0.0161067	7.84552	0.001
Cst3	7.73214	141.28	9.18607	118.152
Snora21	7.763	14.7804	7.15833	2156.91
Uchl1	7.79	0.415739	8.74122	0.508487
Gabrb2	7.79459	0.001	7.01164	0.001
Txndc16	7.81747	19.1342	4.92586	4.68053
Actrt3	7.82659	0.123242	8.31463	0.366875
Pdgfra	7.83752	0.00355792	9.71188	0.00537088
Crabp2	7.839	0.201381	16.046	0.6119
Lonp1	7.8392	22.285	7.3208	18.8662
Mthfsd	7.86067	5.86585	10.988	2.44006
Samd5	7.87867	0.00892255	8.808	0.001
Idh3b	7.89429	53.6332	1.09857	46.4816
Scpep1	7.90357	55.2828	8.25679	25.29
Ccdc176	7.91667	0.73938	9.0275	0.913556
Six3	7.92056	0.001	7.61417	0.001
Cdc45	7.94706	2.15732	4.03074	2.14703
Atp5b	7.96267	239.149	6.06	296.445
Fam53a	7.98611	12.7147	10.08	14.0645
Tbck	7.99444	3.41994	8.60556	2.40392
Fam129b	8	0.632722	16.3875	0.63376
Znf512b	8	11.8202	0	10.6915
Psmd4	8.01571	55.6034	6.49286	51.0528
Tmem39b	8.02167	5.39325	6.91917	4.25988
Zfp426	8.07083	4.3416	8.69	3.83372
Ssbp3	8.08431	13.8506	9.80392	26.672
Abhd16a	8.08786	18.2423	11.3564	17.4395
2610316D01Rik	8.13019	0.001	6.67558	0.001
Nphp3	8.13323	0.771996	7.94212	0.419345
St3gal4	8.135	6.07554	4.81538	14.4733
Atp1b2	8.13581	0.0209392	9.33129	0.0697595
Cfl1	8.14348	612.367	10.3191	678.058
C130071C03Rik	8.15427	0.001	6.16373	0.001
Tdp1	8.15551	6.85358	9.49427	4.85081
Wnk1	8.1606	49.5654	9.1688	48.9868
Mir1982	8.16818	0.001	10.9455	0.001
Runx1	8.21121	13.2668	7.66209	8.92322
Smcr8	8.21429	18.3054	6.97214	13.4741
Hcls1	8.22727	137.107	3.03	70.6518
Amph	8.28714	0.001	10.8918	0.001
Hlf	8.31011	0.0689014	9.64967	0.16129
Ilf2	8.315	22.6912	8.33333	25.474
Ptrhd1	8.316	2.62857	9.148	2.38205
Atf6	8.32973	11.5594	9.06027	1.41669
Ctdsp1	8.3325	40.8879	8.705	42.373
Exoc3	8.358	10.4434	10.72	11.3212
Kpna4	8.38516	43.0525	7.18871	55.2895
Foxg1	8.39317	0.001	10.1324	0.001
Hif1an	8.403	20.7763	12.25	23.0021
Hist1h3e	8.409	0.587892	5.58367	0.001
Adrbk2	8.42609	5.9074	7.41478	0.503834
Dctn6	8.43676	29.1097	3.88459	37.4819
Fam32a	8.43762	38.0082	7.14238	32.8553
Meis2	8.44695	0.001	9.50709	0.001
Nat10	8.46923	10.9891	6.57308	11.8759
Msx1	8.47318	0.001	10.0373	0.001
Rgs16	8.48679	15.1323	11.5086	8.68754
Fcf1	8.48788	44.1786	9.44061	52.7782
Nae1	8.49667	21.0782	12.7889	26.4519
Otx2os1	8.54276	0.001	13.4738	0.001
Hoxc5	8.547	0.001	8.9895	0.001
Hoxc13	8.54913	0.001	15.5409	0.001
Hist1h1a	8.5719	0.0841794	9.73095	0.274234
Nit1	8.57812	12.9557	8.03562	10.6334
Mea1	8.62169	27.8146	7.34106	18.8027
Clcn2	8.63429	0.812644	9.015	0.51461
Isl2	8.63667	0.001	11.1451	0.001
Tada3	8.64768	8.23561	7.23964	5.48815
Gad1	8.64805	1.27185	8.20648	0.0109059
Mrpl30	8.656	46.324	8.4712	81.8383
Pik3c3	8.66692	14.7593	5.12769	16.6936
Arrdc3	8.66737	9.892	8.98842	13.5158
BB283400	8.67111	0.001	11.61	0.001
Haao	8.678	33.1499	0	9.82808
Ube2e2	8.69444	1.42017	9.84944	0.313366
Foxb2	8.698	0.001	25.49	0.001
Thumpd1	8.71	35.13	10.7138	66.5695
Mrpl20	8.71913	31.5165	9.57348	42.806
Oxsr1	8.73444	10.5991	10.2622	12.1755
2610307P16Rik	8.7495	0.163253	13.1575	0.230312
Snrnp70	8.75316	137.478	10.796	70.9851
Fxyd6	8.762	0.0181072	6.856	0.001
Foxc1	8.77625	0.0125761	6.61042	0.001
Epha2	8.78	3.8569	11.7073	0.212392
Sox14	8.79333	0.001	16.725	0.001
Gabarapl2	8.80917	50.7428	9.58333	72.2492
Kirrel2	8.8376	0.001	17.1108	0.001
Prkcg	8.84385	2.40246	8.25115	0.192002
Wasf1	8.85312	0.0124815	5.15813	0.001
Hnf1b	8.855	0.139203	5.79794	0.0131994
D030047H15Rik	8.8572	0.0125526	8.4296	0.001
Atf5	8.86179	2.64898	10.5225	2.13078
Acbd4	8.90512	7.40036	9.92476	4.36181
Mon2	8.91591	13.7548	11.0541	11.9932
Syt13	8.91692	0.0114252	4.69231	0.00933785
Nkx2-1	8.927	0.00985005	1.9605	0.00826045
Zfp472	8.9372	17.033	8.5712	28.4049
Kif20a	8.94025	1.69224	15.5098	0.602762
Zfpm2	8.94947	0.001	11.7268	0.001
Nr1d1	8.9575	2.39494	17.0188	1.26773
Cep120	8.96774	27.2846	8.42161	24.8051
Hoxc6	8.97472	0.001	10.0608	0.001
Ppwd1	8.97917	9.93844	7.97583	10.64
Pdx1	8.9925	0.001	8.6	0.001
Hist1h3a	9.0005	0.581732	9.5035	0.378043
Enpp2	9.01355	0.338306	13.5181	0.607464
Sdhaf1	9.027	35.2018	12.644	18.315
Nabp2	9.04067	28.7439	2.33333	22.8753
Alkbh1	9.0784	26.9215	6.1436	24.0934
Vsnl1	9.08741	0.0115993	8.27148	0.001
Ccng2	9.09481	38.5854	14.017	37.1797
Pax6os1	9.09692	0.001	8.13846	0.001
Edf1	9.11111	74.8186	8.2175	92.5178
Grin2a	9.11375	0.001	1.9175	0.001
Lhx6	9.12065	0.001	7.87674	0.011058
Snhg1	9.12875	165.871	9.13875	367.519
Igf2	9.14403	0.0738749	13.1518	0.0254463
Pisd-ps1	9.18909	37.2175	8.35364	25.5961
Ctsc	9.19308	30.9428	6.92423	18.0627
Lin28b	9.24809	0.001	7.37643	0.001
Med19	9.26556	6.26712	10.1678	8.42421
Wnt6	9.3125	0.0108245	24.4387	0.001
Cyb5d1	9.33111	11.6773	7.80389	17.6426
Klhl25	9.33333	4.21884	14.5075	8.03974
Mmachc	9.42333	1.17154	10.7471	0.491472
Olig2	9.46529	0.00913875	6.11471	0.001
Gfra2	9.48204	0.5959	12.0591	0.0101457
Fiz1	9.48428	18.09	9.27069	18.9583
Gm20337	9.49273	0.110405	8.3	0.001
Slc3a2	9.49425	77.4047	9.725	120.162
Eif2b1	9.52067	13.1472	10.518	13.7386
Pax9	9.528	0.001	9.71467	0.001
Trp53	9.53056	49.0412	9.44441	44.3635
Ufd1l	9.532	25.0465	8.2744	22.7218
Cd86	9.53407	42.0275	7.07296	3.49132
Myl6b	9.54852	0.282513	9.56704	0.128719
Gpbp1	9.5642	65.924	10.2035	73.3319
Rspo3	9.57941	0.001	12.9247	0.001
Gys1	9.59278	3.38991	9.88139	1.49189
Fbxo45	9.62517	3.78698	8.41586	6.1315
Lmx1a	9.63	0.001	2.5	0.001
Itpr3	9.63231	36.5478	12.8569	19.0007
Acss2	9.63593	2.33826	9.43556	6.81056
Dhrs3	9.63929	4.69975	9.76143	1.70632
Arid1a	9.6408	51.4787	6.1144	54.3191
Dkk2	9.67615	0.0216503	12.1546	0.001
Hoxd11	9.67615	0.001	9.69282	0.001
Casc3	9.72167	29.8907	10.7133	33.1583
Zfp251	9.75	3.08569	9.96667	3.53693
Slc5a6	9.76306	2.69119	8.01056	2.03976
Slc2a4	9.78105	0.0152625	12.3884	0.001
A730090H04Rik	9.79273	0.001	14.3155	0.068752
Tmem87b	9.80474	9.18971	6.54026	12.4859
Mplkip	9.80571	3.0433	9.33643	2.0686
Tuba1c	9.81583	72.9734	10.3625	121.376
Abhd14b	9.82375	0.893354	17.3442	0.185257
Hist1h2bj	9.82714	0.516865	5.31	0.75993
Hexa	9.83542	32.6985	7.71083	15.0877
Uba3	9.86923	14.35	13.1792	19.9148
Snrpg	9.90684	288.071	6.98789	543.054
Zfp790	9.90833	1.63403	10.7233	1.2423
Sppl2b	9.9282	6.21812	8.8845	4.65443
Tcf15	9.96222	0.001	7.44611	0.001
Zfp51	9.99435	10.9413	9.60246	21.7442
1700051A21Rik	10	0.001	0	0.001
Yif1b	10.0606	10.353	14.0167	11.0532
Dmrt2	10.0648	0.0222021	10.0712	0.0304465
Scarna17	10.0669	0.001	7.30077	0.001
Dlgap4	10.0885	12.0433	12.7414	10.9795
Dmwd	10.092	2.87187	12.7377	0.153155
Zfp40	10.1384	1.73057	10.2368	1.17864
Zfhx4	10.1619	0.00192535	8.85476	0.001
Hibch	10.1638	6.93286	7.2069	7.86346
Zc3h6	10.1863	3.18926	8.29344	2.46556
Med29	10.2014	6.65603	11.3171	5.77369
Creg1	10.2075	8.12682	9.37937	8.02606
Med18	10.222	2.47697	11.4387	2.43175
Barx1	10.2343	0.001	6.95357	0.001
Tbr1	10.235	0.0612181	12.856	0.0670493
Hsd17b11	10.2373	18.3853	13.078	15.3547
Ddx20	10.2385	12.572	13.5188	14.1389
Snord17	10.25	22.9617	26	71.8065
Ube2s	10.2532	82.5488	9.97065	122.343
Cnn1	10.2533	0.001	12.96	0.001
Gabbr1	10.2574	9.74999	15.1946	18.6619
Per1	10.2663	85.5554	10.5722	95.557
Fosl2	10.2679	9.42974	10.7143	53.7298
Alx1	10.2847	0.001	11.812	0.001
Slc35a5	10.2952	1.75583	8.76419	1.26128
Rsrc1	10.3226	6.48902	11.3543	5.73092
Hoxc12	10.3233	0.001	9.94292	0.001
Nhp2	10.3281	31.0984	11.3019	28.1119
Ddx49	10.335	19.3527	13.0938	18.9503
Cplx1	10.3369	0.0238	8.27448	0.0168863
Phc1	10.3572	11.0578	10.1156	8.71996
Hist1h3i	10.3624	0.395601	8.69905	0.568556
Zbed6	10.4114	20.8492	2.67857	18.2317
Zfp566	10.4246	2.39641	7.26923	3.19547
1810009A15Rik	10.4654	25.7184	8.585	19.5637
Ncdn	10.4745	15.0221	10.817	16.817
Hid1	10.4819	2.64707	11.3214	18.8497
Gfra1	10.4888	0.031476	19.9896	0.001
Angpt1	10.4976	0.0542016	12.0288	0.0485942
Rngtt	10.5122	5.86187	15.1711	9.49145
Ripk2	10.519	18.8799	11.2631	17.1408
Gm10421	10.5217	0.001	15.27	0.001
Gm20748	10.525	0.001	5.065	0.001
Hoxc10	10.529	0.0117464	14.962	0.001
1700003M07Rik	10.5339	0.001	12.9143	0.001
Ap3s1	10.5373	15.6702	11.482	28.961
Zc3h4	10.5574	21.8787	10.7	18.8259
Neto1	10.5644	0.001	8.52186	0.001
Prdm12	10.5667	0.001	9.88037	0.001
Sh3bp4	10.5762	0.871091	17.5587	0.550038
Mrps10	10.5918	9.81149	13.043	12.5511
Sorcs2	10.6381	0.817407	18.5888	0.0290853
Ranbp2	10.6429	37.325	13.9705	36.0425
Efcab2	10.6511	1.20288	12.3579	0.960911
Vegfa	10.6533	1.77986	12.2722	0.81133
6330549D23Rik	10.685	0.363718	9.47233	0.0789149
Hnrnpf	10.6866	302.163	10.1977	321.188
Junb	10.6875	378.007	9.4525	446.752
Tcf21	10.7235	0.0190945	16.3394	0.001
Ndufs6	10.7413	38.057	10.1667	88.6909
Zfp36	10.7426	186.244	10.3214	72.0401
Creb1	10.7481	9.56976	7.71551	10.7804
Cwc27	10.7541	8.48709	8.93529	6.79499
Spred3	10.761	0.0823838	11.2886	0.0819931
Foxc2	10.7653	0.0081653	4.79235	0.0132885
Txn2	10.7927	48.7974	12.2568	54.6907
4930471M09Rik	10.8105	0.001	8.38579	0.001
Nudt21	10.8147	50.9399	6.42233	59.7756
Prpf31	10.8168	9.98729	9.79865	10.7869
G630025P09Rik	10.82	0.127144	11.355	0.0753825
Nufip2	10.8287	13.2609	11.6893	14.7705
E430018J23Rik	10.8333	1.99422	12.0367	2.87027
Gdi2	10.8478	224.152	10.5856	126.415
Map3k8	10.8829	16.1152	14.6814	9.59712
Tbx6	10.8967	2.05673	8.33333	1.51822
Nbr1	10.9061	23.9422	10.2531	19.3566
Alg2	10.908	3.24296	16.666	2.70863
Smyd3	10.9203	4.27593	10.8191	7.12668
Ebf2	10.9237	0.001	11.2263	0.001
Skor1	10.9267	0.0850962	4.61884	0.130375
Rfx5	10.9359	12.1262	10.6488	4.96607
Gtpbp6	10.9461	17.9785	12.5193	9.21818
Fbxw4	10.9604	12.3296	11.2746	14.668
Caml	10.9605	10.1423	18.9389	10.0091
Tm7sf3	10.97	5.11153	12.6583	5.03572
En2	11.005	0.0311942	7.78438	0.0381489
Sh3bp1	11.006	23.3801	7.04613	33.5399
Yme1l1	11.0096	27.8416	10.2228	28.9752
Rasa1	11.0514	14.2149	14.0607	19.3014
Wbp1l	11.0564	28.5116	10.756	26.0284
1600029O15Rik	11.0603	0.130552	7.75121	0.202465
Tfap2b	11.0671	0.001	8.62374	0.001
Narf	11.0731	6.06285	11.1969	4.63528
Tfpt	11.0989	8.75611	10.9133	8.58663
Gimap6	11.1071	365.101	6.44235	619.049
Rpusd1	11.1111	2.92509	12.9622	1.68629
A930015D03Rik	11.1606	5.86935	10.4621	11.6593
Pde3a	11.1887	0.001	13.27	0.001
Tnip2	11.1971	8.81849	6.18412	4.56533
Gm5141	11.2036	1.52481	10.4129	1.07329
Trim11	11.2063	40.1621	13.8579	14.244
Mir148a	11.2457	0.001	11.2257	0.001
Htr1a	11.2471	0.00507862	11.7383	0.001
Fam179b	11.2884	7.82559	11.5647	9.8265
Nphp4	11.2991	0.354724	8.51185	0.194671
Cotl1	11.3045	211.414	9.44069	219.896
Arhgap11a	11.3354	6.16873	10.1136	2.86005
D130020L05Rik	11.3414	7.50171	20.6771	5.32719
Htr6	11.3429	0.001	9.86429	0.001
Osbpl11	11.3508	7.92415	11.0785	8.00897
Gas2l1	11.354	0.17395	10.1058	0.166967
Sh3bp5l	11.3599	8.66509	10.1692	9.58842
Ovol2	11.3769	0.055407	9.33694	0.16755
Thyn1	11.3827	4.73512	10.1527	9.1153
Kat7	11.3921	22.0596	9.64792	20.0785
Zbtb7b	11.395	10.7079	19.0642	0.608939
Tmx3	11.3961	12.6009	14.0261	15.7449
Ano6	11.4261	23.105	15.4561	19.3628
Asf1a	11.4542	8.29628	12.9877	8.84486
Tgfb3	11.462	1.68047	11.542	0.0500765
Cope	11.4656	49.3635	13.4244	33.683
Pcsk2	11.4791	0.001	10.8118	0.001
Kazald1	11.4822	0.13584	8.82719	0.0292177
Mapt	11.4953	0.0208212	16.3842	0.00681045
Foxd1	11.51	0.00904795	16.2603	0.001
Arid3a	11.5375	5.55447	22.5	1.27163
Ptpn22	11.5478	64.4751	14.2583	116.118
Slamf6	11.555	28.2913	13.1821	26.8132
Znhit1	11.5785	8.86745	12.8112	6.59424
Tfap2d	11.6362	0.001	8.46687	0.001
Pbx1	11.6483	0.134366	13.35	0.116518
Kars	11.6671	37.2749	10.8938	48.5132
Lig1	11.674	7.22555	10.5245	6.26596
Mir196a-2	11.695	0.001	10.0506	0.001
Traf3ip3	11.6975	49.888	3.31125	40.4514
Sema5b	11.7017	0.001	11.7176	0.001
Bsg	11.7143	49.1146	12.272	58.0971
Psmc5	11.716	42.1781	10.5	45.1721
Pinlyp	11.77	0.488308	11.1233	0.001
Sox21	11.7771	0.0112864	14.2029	0.001
Ino80e	11.7886	19.8445	11.8982	15.1188
Eme1	11.7905	0.923086	9.72368	0.494841
Hotair	11.7994	0.001	12.1956	0.001
4931428F04Rik	11.8041	1.41472	10.273	1.08855
Ghsr	11.8056	0.001	17.58	0.0154983
Slc2a8	11.8175	3.157	7.80917	3.05042
Fam84a	11.8827	0.00937605	9.32967	0.0602215
2700029M09Rik	11.8871	15.7098	12.885	16.1102
Hic1	11.8917	0.877904	12.705	0.356561
Sars2	11.9	8.67072	15.428	8.28535
Rnd3	11.9224	2.11503	12.7686	0.587041
Ferd3l	11.9303	0.001	11.7771	0.001
Snip1	11.9437	14.9916	9.63531	26.7735
Ubtf	11.9614	40.74	12.3938	31.2345
Rbm4	11.9732	5.53582	13.4726	2.96403
Commd5	11.975	7.4561	10.285	5.38381
Rps27a	11.9939	1468.88	16.6074	2554.57
3110039M20Rik	11.9971	0.001	12.0186	0.001
Fezf1	11.998	0.001	5.72467	0.001
Pou4f3	12.0236	0.001	13.576	0.001
Asphd1	12.0293	0.11497	14.4472	0.140431
E130012A19Rik	12.0423	4.57907	16.8214	4.72381
Efna4	12.092	0.0675986	6.944	0.001
Mrps36	12.1145	15.235	15.5673	13.7361
0610007P14Rik	12.1275	12.0463	15.8231	9.9431
Ptpn3	12.1296	0.314018	12.8194	0.0403652
R3hdm1	12.1367	19.084	11.3196	15.3839
Plin3	12.1417	7.05781	13.9387	3.08171
Tcea3	12.15	0.235631	23.6283	0.001
Plekhg2	12.1539	25.8588	11.0201	23.4176
Ache	12.1713	0.0102326	15.6438	0.0334293
Med13	12.1911	29.014	11.3682	18.2568
Hhip	12.192	0.00488672	14.158	0.001
Rab19	12.2045	7.57725	10.4973	11.6044
Vipas39	12.2075	12.0297	12.4704	10.8609
Dmbx1	12.2132	0.001	14.5303	0.001
Gad2	12.2133	0.00532288	14.2733	0.0290081
Sap30l	12.2137	7.46418	8.94292	5.51438
Mir92b	12.2156	0.001	12.8304	0.001
Suco	12.2321	32.8102	11.8814	37.2306
Erbb2ip	12.2434	45.2853	14.577	49.3462
Cntnap1	12.2769	0.392995	10.3666	0.676659
Hist1h2af	12.2832	0.266616	12.5995	0.467804
T	12.3	0.001	22.9167	0.001
Adamts5	12.3053	0.001	13.6862	0.001
Zfp956	12.3167	12.7063	16.3192	11.6064
4930414L22Rik	12.323	4.19628	7.943	1.25945
Cpz	12.332	0.001	0	0.001
Slc11a2	12.3454	6.32144	12.8326	17.3004
Golm1	12.3629	5.46621	15.5532	18.2671
1700037C18Rik	12.3653	1.52358	12.5983	1.08147
Camkmt	12.3655	3.88427	11.4359	1.83451
Cdk19	12.3697	18.1713	13.5289	23.23
Phf5a	12.371	20.9394	11.3567	20.1526
Tll1	12.3719	0.001	8.14185	0.001
Hoxb8	12.3764	0.001	12.967	0.001
Cluap1	12.388	8.7563	11.4715	6.45409
Celf4	12.4057	0.0288937	12.6829	0.001
Mepce	12.415	30.2615	10.996	40.1559
Tbrg3	12.422	0.0846804	16.982	0.143558
Trhde	12.4258	0.001	9.54511	0.001
Treml2	12.4295	19.634	14.1382	9.71603
Sec61b	12.452	84.1235	9.703	142.721
Fam109a	12.4719	1.46907	13.0413	2.95685
Ndufb3	12.4822	37.566	12.4635	62.115
Fam20a	12.484	0.0608573	4	0.0412766
Coro1a	12.5	552.692	30	484.941
Tmem221	12.5106	0.414781	11.9829	0.0742661
Tardbp	12.5362	41.8323	12.8788	35.4186
Ajuba	12.5432	0.0496371	13.6504	0.0195444
Safb	12.5602	46.5171	14.3754	40.9027
Sppl2a	12.568	14.0729	14.143	17.0646
Rpl35a	12.5737	1603.57	12.7831	3426.41
Gucd1	12.5782	19.6122	13.8987	9.5191
Pacsin3	12.5863	0.153158	20.3479	0.314974
Hmgb1	12.592	124.784	10.368	113.185
Mlkl	12.6007	0.457823	11.6357	0.0226174
Dcun1d3	12.6107	1.03727	10.7065	1.95201
Slc30a6	12.6175	3.47504	16.22	3.84616
Ppp6r2	12.625	10.045	14.7958	4.58962
Ldlrad4	12.6288	3.57589	11.72	6.29406
BC025920	12.6293	1.35823	9.93353	1.33538
3110082J24Rik	12.6319	0.001	13.0412	0.001
Ap1ar	12.6723	12.6039	14.5523	20.8757
Zic4	12.6737	0.001	10.5683	0.001
Hist1h2bk	12.675	0.777632	9.46667	1.74907
Dlx1as	12.7006	0.0079631	19.5156	0.0253687
Tm9sf1	12.7071	13.4535	10.0037	10.756
Ivd	12.7263	13.1874	11.1025	12.1232
Sdad1	12.73	17.2227	10.2	21.4526
Casp8ap2	12.7308	8.09833	14.6825	11.7838
Sft2d2	12.7433	25.0701	13.6156	23.0086
Scrt1	12.7481	0.0208739	12.5806	0.0255632
Pitx2	12.7721	0.0583552	14.0133	0.0668417
Atp6v0a1	12.7798	13.1289	15.641	0.287652
Pfkfb3	12.7898	9.10031	14.2379	7.39937
Ppp1r12c	12.7997	35.9126	10.8445	28.7102
Elk3	12.8195	13.7808	21.4053	11.7293
Cyb5r3	12.8206	31.947	18.6513	25.6939
Cbl	12.8257	27.9792	14.9281	20.0957
Nfib	12.8271	0.0253898	13.8631	0.001
Robo3	12.8461	0.0129987	12.3443	0.001
Cplx2	12.8548	4.23734	16.3157	0.18994
Traf2	12.86	19.6093	6.65417	13.8852
Prdm14	12.8767	0.0328237	13.7975	0.119931
Itpkb	12.8889	64.3449	8.92111	74.2522
Ruvbl2	12.8974	16.4385	11.7331	10.2166
Mut	12.9011	2.1459	13.2868	1.69291
Gli3	12.9026	0.001	20.0974	0.001
Cdc123	12.9039	17.9219	13.2442	16.4931
Mrpl35	12.906	3.77575	12.7797	4.25593
C1ql3	12.912	0.27955	11.3167	0.170971
Ppil3	12.929	10.1715	12.0334	10.3096
Fam198b	12.935	0.0223025	15.707	0.001
Plcl1	12.9411	0.622232	17.0494	0.465732
Nsun6	12.9424	4.3242	13.5914	3.46396
Xkr7	12.9482	0.001	18.0112	0.001
Slfn9	12.9561	1.09017	13.2425	1.15237
Dot1l	12.9651	17.5374	11.5111	13.1433
Mapre2	12.971	14.9999	20.6619	10.0031
Fyco1	12.9789	6.16411	19.3422	4.86358
Mad2l1bp	12.9876	14.1424	19.4841	18.4137
6530411M01Rik	12.99	0.001	11.7114	0.001
Foxa2	12.9976	0.001	15.9442	0.001
Atp8b2	13.0096	20.1165	13.762	27.299
Gng10	13.0156	71.9459	6.66667	49.6805
Zic1	13.0206	0.001	10.1031	0.001
Nme6	13.0483	1.80427	14.4717	1.18897
Nedd9	13.0681	66.5095	14.3562	29.5857
1700102H20Rik	13.0754	0.385531	11.1871	0.306176
Thop1	13.0833	3.06833	11.8544	2.94794
2610016A17Rik	13.0855	0.001	8.97455	0.001
Anxa7	13.0943	13.2729	8.33286	11.1259
Lhx2	13.095	0.00975725	20.8159	0.0309681
Rax	13.1005	0.001	17.3568	0.001
Fign	13.1022	0.001	14.8767	0.001
Shc1	13.1023	25.068	12.1736	26.6152
Hn1	13.1073	90.6101	22.3645	121.237
8430429K09Rik	13.1125	0.834638	13.4556	1.0956
Dcdc2a	13.1633	0.001	12.5	0.001
Tex30	13.1883	11.2905	17.3489	18.0824
Hist1h2ae	13.1933	0.473777	6.66667	0.400231
Rps26	13.1983	1576.03	21.5821	3138.3
Zfp945	13.2005	1.89823	14.8529	2.29031
Rab40c	13.2344	6.51306	18.6189	5.91538
Polr2a	13.235	55.7313	14.7312	37.5718
Rab20	13.2522	4.2741	18.3033	5.76882
Slfn10-ps	13.2703	2.11798	17.2715	2.4871
Bend5	13.2767	11.5206	13.6967	3.35286
Cap1	13.3	131.173	20.4838	106.794
Tsen34	13.3129	5.10917	16.227	4.36921
Ulbp1	13.3264	0.497569	7.66214	0.834259
Mrps17	13.3572	14.0276	10.8149	9.62941
1810041L15Rik	13.3582	0.0073025	9.61831	0.001
Kirrel	13.3662	0.001	9.59192	0.001
Mab21l1	13.3671	0.001	15.3043	0.001
Zfp605	13.3705	7.10929	16.6805	5.20254
Sarnp	13.3725	39.5643	11.125	52.6912
Erh	13.3785	89.7599	12.8085	100.239
Det1	13.382	5.33035	8.104	3.62434
Muc1	13.3886	0.173433	13.2155	0.0162626
Ppm1d	13.3905	9.24503	16.1057	8.61079
Gpn1	13.394	10.6798	16.6027	12.0491
Skiv2l	13.3952	23.3959	11.4624	23.0572
P2rx6	13.426	0.0191984	19.999	0.001
Pax5	13.429	129.754	31.3571	0.273809
1110008L16Rik	13.4417	2.75828	14.4398	2.91732
Dhx37	13.4438	6.13497	13.46	4.61259
Hist2h2ac	13.4533	3.90401	17.3108	0.453201
Polr2d	13.4854	35.6347	13.7269	43.7062
Trmt10a	13.4983	3.46993	12.3517	3.29597
Gm11346	13.5014	6.56302	7.53229	12.6103
Mitd1	13.5233	6.33291	14.4167	8.53971
Ubc	13.5533	680.867	15.2506	695.773
Cdk2ap1	13.5572	54.4768	13.5639	33.2634
Trappc9	13.5963	11.796	18.351	9.73485
Lix1l	13.6036	0.302285	12.7559	0.0145337
Gimap9	13.6055	46.959	10.5709	103.817
D630041G03Rik	13.6209	0.0087095	14.9853	0.001
Serinc3	13.6343	289.63	22.1586	76.0126
Pcdh18	13.6768	0.001	15.1472	0.001
Tpm1	13.6918	15.0441	13.5413	9.96271
Cenpk	13.7177	1.49561	17.0896	0.846029
Asna1	13.7259	34.5197	17.2907	28.7456
Pramef8	13.749	10.5775	14.4679	21.8866
Nupl2	13.7588	2.70565	13.7596	2.07965
Cd200	13.7873	6.77946	19.9127	0.838323
Dach1	13.7876	0.001	15.5251	0.001
Nat9	13.7929	5.73452	9.03208	2.11677
Sox1	13.8	0.001	7.5375	0.001
Kansl1l	13.8181	4.17921	16.1419	1.96901
Kremen2	13.825	0.0549115	23.2138	0.118888
C530005A16Rik	13.8254	0.664303	23.3246	0.460216
Prrc2a	13.8354	59.6102	10.8364	51.2565
Clcn4-2	13.8449	13.0938	19.6246	10.9861
Romo1	13.8472	42.9532	11.3836	37.3499
Tcf4	13.8625	26.2168	12.718	0.919407
Cbx4	13.8718	13.9061	17.4637	21.9744
Retsat	13.8771	1.1435	9.67	0.918527
BC051628	13.885	0.268642	26.665	0.001
Mink1	13.9059	19.3322	14.8064	24.4719
Tmem104	13.9079	3.09455	13.9937	4.04569
Zfp81	13.9216	5.93849	7.27789	9.30452
Pkp2	13.9679	0.0673951	11.6305	0.0124639
C130021I20Rik	13.9683	0.001	10.427	0.001
Fyn	13.9813	50.7214	11.9913	100.161
Ppp6r3	14.0009	30.4653	12.3404	27.0966
Ift74	14.0024	1.73879	15.417	1.84493
Gadd45gip1	14.0186	10.2846	14.9782	9.03856
Ppm1j	14.0232	1.74282	21.0758	6.23954
Trappc3	14.025	22.5442	16.265	26.8285
Dnali1	14.0439	0.0302894	10.0167	0.001
Ppil2	14.049	30.646	16.324	31.7334
Tmem216	14.0614	2.48183	10.7127	3.36281
Stim1	14.0648	23.4862	12.6329	43.4631
Hcst	14.0707	52.8916	7.97786	288.085
Cyhr1	14.0746	20.7347	12.1798	17.0959
Gm13483	14.0844	0.001	13.8987	0.001
Hoxd10	14.0936	0.001	11.7776	0.001
Ankrd42	14.0952	0.001	14.8968	0.001
Msx2	14.1	0.001	9.48	0.001
4930549G23Rik	14.1071	1.36241	16.6336	0.331044
Suv420h2	14.1091	15.3859	16.3291	8.79341
Ldlr	14.1129	3.96758	13.9136	3.32036
Parp14	14.1213	10.3422	13.898	13.0378
Eif5a	14.1222	244.306	15.3472	300.099
Tmtc2	14.1668	0.275003	13.7876	0.222521
Gsta4	14.17	0.172848	7.3225	0.561949
D17H6S53E	14.1757	2.89068	14.4579	2.86329
Dbx1	14.1965	0.001	24.0835	0.0176642
Tspan32	14.2037	48.9057	12.3088	16.6785
Hars	14.2064	20.9327	16.6479	29.636
Leprot	14.2439	20.6549	16.7894	13.7389
2900092D14Rik	14.2444	0.001	13.6685	0.001
Cript	14.2472	27.3282	21.9878	49.1345
Gm4980	14.2667	0.26516	8.64111	1.39454
Zfp661	14.27	2.20432	8.8675	1.66386
Ankrd10	14.2789	42.3396	15.2989	51.1704
Scara5	14.28	0.001	12.5	0.001
1700086O06Rik	14.2833	0.373681	14.4584	0.59184
Fbxl15	14.287	1.5851	16.928	1.69989
Tnfrsf1a	14.3293	4.17112	14.8148	10.9037
Dmrt1	14.3306	0.001	12.9868	0.001
Zfp110	14.3381	19.4457	14.9619	27.5016
Btd	14.3717	5.28196	16.7948	6.06302
Fxn	14.3785	6.33912	20.0292	8.32307
Ssbp1	14.4043	19.6156	15.5059	12.6088
Fkbp8	14.4792	76.4337	12.4987	73.4964
9630033F20Rik	14.486	2.90925	16.095	4.21862
Srrm4	14.4869	0.001	14.1643	0.001
Cdca5	14.4886	2.48951	12.9314	1.819
Ccdc40	14.5	0.0299571	14.2498	0.001
Ccdc138	14.5131	0.640938	11.4892	0.523554
Tmem183a	14.5211	20.1464	13.73	19.2183
Cd48	14.5373	28.7892	8.70545	29.7884
Lmx1b	14.5561	0.001	10.8522	0.001
Gfpt1	14.5577	9.16958	1.68615	9.05453
Suclg1	14.5643	24.9961	14.6651	21.9604
Ssc5d	14.57	0.0874111	6.36333	0.100874
Igf2bp3	14.5791	0.429826	16.3491	0.0302673
Slc25a42	14.5935	1.77479	12.9539	1.61328
5530601H04Rik	14.5953	1.45063	15.192	0.871197
Hoxb13	14.5967	0.001	15.7915	0.001
Pgm2l1	14.5973	2.97504	14.5587	5.49049
Esrp2	14.6038	0.111068	8.74762	0.219856
Mybbp1a	14.6083	57.3399	14.5853	50.5591
Rpl38	14.6084	1729.36	16.4226	2334.71
Tlx1	14.6478	0.0258813	16.05	0.001
Chac2	14.666	2.22852	15.294	0.749796
Rxfp3	14.6682	0.001	12.9326	0.001
Cops7a	14.6714	15.7067	16.1528	11.8301
Mlst8	14.6735	4.94018	14.5743	4.21906
Ccdc146	14.679	0.0326318	17.3726	0.0297817
Six3os1	14.7327	0.001	14.6153	0.001
Cdk12	14.7434	18.4456	14.2644	16.1648
Sgsm2	14.776	2.34653	14.7688	2.21902
Pdcl	14.7762	11.4439	17.7911	16.0175
0610040B10Rik	14.7827	1.34981	15.0641	2.00328
Cxcr4	14.7864	453.123	14.7486	151.686
Fh1	14.8019	22.4894	17.0162	10.8397
Eva1a	14.81	0.0424158	15.0062	0.001
Tgoln1	14.8208	63.0602	16.6762	73.0607
AW551984	14.8258	0.001	12.8556	0.001
Prdm13	14.846	0.001	20.838	0.001
Fam63a	14.8648	9.42643	14.6929	4.47304
Arhgef40	14.8874	0.160467	17.0228	0.145769
Ciz1	14.8925	27.2622	12.4024	21.2819
Zfp189	14.895	1.07843	14.6527	1.36051
A330035P11Rik	14.9152	0.215876	15.9556	0.178762
Clec2d	14.9273	30.4582	19.322	76.5911
2210019I11Rik	14.939	0.001	13.547	0.001
Hdac1	14.9518	46.025	10.9845	31.6934
Alg11	14.9529	3.61986	16.7493	4.69959
Irgq	14.9657	9.28909	16.6321	5.66179
5830428M24Rik	14.9809	7.88811	30.4891	3.7705
Imp3	14.9929	47.0415	13.1371	54.027
Bpgm	15.0025	8.43454	19.2308	11.1444
Gzmc	15.0167	0.215912	7.59667	0.34316
Cyp4v3	15.0374	3.35987	14.9558	4.09091
Cd69	15.0584	125.851	14.3684	140.423
Zyg11b	15.0638	15.0114	15.9723	25.2797
Mc4r	15.0924	0.001	13.9732	0.001
Rsbn1l	15.1096	25.3337	16.6425	30.9822
Rin2	15.1386	0.453828	12.4764	0.169477
Capn7	15.1429	28.8017	10.4164	31.5436
Brip1	15.1495	0.392334	13.8305	0.370812
3110082I17Rik	15.1655	3.86233	19.4427	2.88701
Clasp1	15.186	12.205	14.4352	6.045
2610203C20Rik	15.1979	0.001	15.2372	0.001
Gm3696	15.2108	1.84907	18.0092	1.92095
Nxph1	15.2393	0.001	15.1844	0.001
Ypel4	15.2668	0.102371	17.9926	0.001
Cdc25a	15.2902	4.57787	16.3523	3.45646
Islr2	15.3209	0.78602	10.7457	0.120202
Pld3	15.3433	32.0168	16.8347	55.6814
Leng8	15.3524	68.1847	16.1876	51.9263
Wdr8	15.3571	6.05155	19.9271	4.11541
Soga3	15.3579	0.001	15.7093	0.001
Agk	15.3694	6.24644	13.1591	7.07621
Tle1	15.3781	1.52407	17.2709	2.14672
Mastl	15.3918	0.306003	15.345	0.388172
Zfp207	15.408	53.4751	16.9729	46.9671
Aimp1	15.4088	36.9704	16.0882	42.1782
Mpped2	15.4097	0.001	9.4454	0.001
Wdr73	15.4153	8.39358	27.258	6.40199
Gabrb1	15.4243	0.001	12.7746	0.001
Sertad3	15.4446	5.72567	14.9285	4.40604
Clk2	15.4509	27.3104	12.7391	19.2209
Fam20b	15.4573	19.0484	15.2314	6.18783
Akap8l	15.4592	45.838	14.3923	42.9177
Psmb3	15.4617	59.9547	15.085	77.7759
Zfp444	15.478	2.32612	15.8783	2.02147
Taf12	15.4856	11.6618	18.4983	14.2188
Ipo7	15.4916	25.0286	14.3526	30.4101
Tpd52l2	15.5	11.4867	8.33286	10.7449
Spryd4	15.5013	8.40941	13.722	11.559
Arid4a	15.5129	21.6438	19.1844	21.7472
Mpst	15.5219	14.2137	17.8352	13.8087
Six1	15.528	0.0903747	9.94	0.0369833
Sp1	15.5287	26.5361	14.7465	25.3729
Ctnna2	15.5296	0.001	13.8568	0.001
Spata31	15.5412	0.001	23.5237	0.001
Utp14a	15.5425	15.025	26.2292	19.798
Mphosph10	15.55	18.0095	17.624	19.4885
Kctd1	15.5581	0.975591	11.6861	0.457366
Srd5a2	15.5792	0.001	17.308	0.001
Btn1a1	15.5894	0.001	15.7698	0.001
Zscan20	15.5986	2.45504	16.0298	1.01742
Pi4ka	15.6426	17.985	24.6989	14.7249
R3hdm4	15.6714	35.4816	14.2857	28.7901
Ccdc114	15.6789	0.562567	17.6522	0.170462
Pla2g6	15.68	3.85961	14.5716	3.35492
Asrgl1	15.686	6.12369	14.4093	4.58431
Dnajc22	15.6982	0.0226313	14.8082	0.001
Skint2	15.7011	0.001	15.8017	0.001
Taf6	15.7056	10.2701	17.6223	6.6011
Snora16a	15.71	18.0857	15.1277	3529.69
Dgka	15.7177	130.862	4.72435	252.828
Gm53	15.7333	0.001	14.6424	0.001
Coq3	15.7408	1.05293	14.5642	0.866625
Gm20063	15.795	0.001	13.3888	0.001
Cnppd1	15.8221	36.632	13.5412	39.9475
Cryzl1	15.8434	7.17773	14.7017	5.71
Gng8	15.8635	0.001	14.8488	0.001
Il10rb	15.8657	22.9713	23.4026	20.7914
Gtf2i	15.8666	35.993	18.2501	78.5936
Nol3	15.87	0.001	27.7733	0.001
Bcar3	15.8886	69.0913	22.9529	0.185152
Scamp2	15.8917	43.7104	19.0025	24.3359
Igsf9	15.8927	0.554531	15.6768	0.0166593
Nubp1	15.9586	19.0088	19.94	18.9889
Arhgap33	15.9615	2.26681	16.893	0.847451
Mir125b-1	15.9615	0.001	22.2627	0.001
Gnb2l1	15.963	1247.28	13.806	2000.31
Pdpn	15.97	0.001	26.2045	0.001
Psmc2	15.9723	35.6039	18.5488	44.1598
Mgst3	16.0128	2.47927	16.8072	3.94158
Sp2	16.0512	26.3864	0.96125	25.1321
Azin1	16.0583	28.56	16.4017	34.0402
Snora44	16.06	0.001	16.628	8422.3
Thy1	16.0629	25.967	20.9695	70.2202
Qrsl1	16.0841	10.8595	17.8759	5.19303
Zfp580	16.0921	2.59291	15.8379	3.82496
Enkur	16.1022	0.149528	17.6047	0.0683615
Scn3b	16.1172	0.001	18.4791	0.008545
Pelo	16.1307	5.82376	18.45	2.97228
Churc1	16.133	17.6766	18.3604	18.5402
Lamtor1	16.1454	43.3614	19.0162	24.4369
4930412O13Rik	16.1524	0.001	22.9641	0.0087896
Brd9	16.1803	23.4642	18.369	23.2754
Ap4s1	16.1848	9.90607	14.8458	10.715
4833420G17Rik	16.2026	32.785	23.0806	32.8558
Naa38	16.208	39.6046	11.686	99.5088
Epha7	16.2194	0.0257458	14.4839	0.001
Ppm1k	16.2467	5.21209	17.8626	3.90211
Fgd6	16.2488	5.73077	18.7819	1.05713
Phox2b	16.2512	0.001	10.8321	0.001
Satb1	16.2568	77.9678	2.67805	129.109
Pnpla7	16.2859	15.0853	14.2449	14.9494
Pigz	16.2958	0.0663963	12.3679	0.0169559
Mrgpra1	16.3	0.001	19.115	0.001
Nkx2-5	16.3025	0.001	18.3487	0.001
Lif	16.3343	0.0318755	15.9093	0.0182203
Kcnc3	16.36	2.82228	16.8951	0.0778878
Rnf6	16.3799	23.0834	19.4706	26.0375
Sfmbt2	16.3934	1.14675	17.026	2.33591
Mtmr11	16.4085	0.170553	25.6525	0.134949
Fgf11	16.4111	0.269509	15.6433	0.001
Chrdl2	16.4115	0.001	19.4012	0.001
Clpx	16.4335	10.4867	13.3859	10.6705
Ndufa9	16.4368	24.1165	17.4603	28.2848
Derl2	16.4685	7.76295	17.4313	7.1513
Zmat2	16.4693	27.9712	20.5	39.6462
Fam60a	16.4903	11.0187	19.6337	10.7774
Pnrc2	16.4924	59.0491	10.7952	65.1923
Hspb6	16.4992	1.47934	15.9338	0.870027
Sepp1	16.5142	39.11	16.2009	49.7381
Eif4enif1	16.5178	17.9029	16.1803	14.0468
Arid3c	16.5424	0.0136539	16.6424	0.001
Ccdc25	16.5462	10.7887	16.9115	15.1469
Dcc	16.5516	0.001	17.1232	0.001
Egflam	16.5653	0.001	15.9037	0.001
Car4	16.5655	0.001	24.9315	0.001
Cdkn1b	16.5818	69.8418	21.9318	86.197
Hist1h4d	16.59	1.25909	20.23	4.3644
Cog4	16.5948	11.2578	13.9426	10.2185
Uqcrq	16.6096	61.1946	12.2625	85.1882
Rfx4	16.6097	0.00967955	20.5805	0.001
Klra3	16.665	0.0180105	12.5	0.0161339
Lcp2	16.6667	17.6621	7.14	44.6371
Zc3h12d	16.6667	29.4251	15	9.47124
Man2b1	16.6667	35.7251	18.3333	16.9225
Foxl1	16.6667	0.001	16.2033	0.001
Dennd4b	16.6743	30.8621	17.7143	12.4487
Cox17	16.68	54.8419	16.6122	82.3417
Grtp1	16.6821	0.086661	16.6323	0.09263
Slc25a48	16.71	0.001	41.69	0.001
Ap3s2	16.7265	5.05096	21.4132	3.87438
Alg14	16.75	1.65755	23.1467	1.05892
Tma7	16.7524	122.701	17.4071	214.326
Exoc3l	16.7557	0.438657	15.63	0.210517
Pecr	16.7762	1.85204	17.7169	1.49907
Sec14l5	16.7786	0.001	19.2896	0.001
Card6	16.7965	25.3998	17.8323	29.0844
Cytip	16.8089	120.017	17.1441	107.591
Nabp1	16.8153	5.30931	14.2066	16.0089
Tmem144	16.8245	0.246013	17.1427	0.0775645
Itih5	16.8357	0.458004	11.5257	0.0965387
Safb2	16.836	53.0517	15.4153	31.0149
Mfap3	16.8481	9.55265	14.6415	10.0797
Adipor1	16.8515	52.4572	21.0288	53.7671
Ndufa4	16.8618	131.232	13.2746	175.659
Oas1c	16.864	4.45505	12.933	3.82317
Tle4	16.9051	28.0954	17.3331	38.2499
Rrp15	16.915	20.6944	19.3314	27.5227
Tmem198b	16.9244	4.83512	13.3156	2.92934
Mir9-2	16.9421	0.001	11.4675	0.001
Cacng7	16.9527	0.001	18.6967	0.001
Vaultrc5	16.9633	1.13053	10.7017	0.001
Adcy8	16.9758	0.001	15.7342	0.001
Rbm39	16.9763	265.983	13.6818	319.476
Gtpbp1	16.9917	25.5976	24.2383	38.1099
Rpp25l	17.0011	15.7873	18.6771	15.5156
B3gnt8	17.0011	4.22229	17.1271	0.273479
Hapln4	17.03	0.00624385	19.4984	0.0187716
Mcm3ap	17.0384	12.6858	18.3132	12.65
Naif1	17.044	1.29763	19.016	1.26533
Zdhhc14	17.0456	1.79634	21.3162	2.1377
Slc1a5	17.0479	18.3316	15.8729	16.8977
Ccdc85b	17.0484	1.60339	19.5374	2.3961
Dcaf11	17.054	26.1044	11.3147	23.6244
Tut1	17.054	15.9958	17.9296	14.8904
Ccrl2	17.0598	2.85449	16.9228	1.57662
Lsm7	17.0655	39.7105	16.5387	39.6232
Prr14	17.081	33.5359	16.7013	27.9478
Tnks2	17.0811	34.0857	18.4875	35.1181
Cyp26b1	17.0963	0.0341431	18.3463	0.0770223
Fam227b	17.11	0.001	25.6175	0.001
Ifit2	17.1342	2.09433	14.5142	4.57454
Snhg3	17.1417	22.1987	19.4517	66.9154
Phf20	17.1529	11.6785	15.9976	12.0655
Pxmp4	17.1554	5.24871	13.6446	2.87499
Mrpl22	17.1745	11.8401	15.6115	11.2099
Atp6v1g2	17.1748	0.6927	15.39	0.204626
Fcgr2b	17.176	36.9345	16.4727	0.112768
Kcnma1	17.1963	0.0407337	19.063	0.0059148
Senp8	17.1969	0.433186	18.9749	0.282938
Accs	17.2016	3.9276	20.5908	4.05839
Timeless	17.2114	4.04723	15.0457	4.41514
Vmn1r157	17.2333	0.001	39.9967	0.001
Fam214b	17.2357	7.79824	16.5407	2.59697
Ddx10	17.2493	15.3127	17.6607	22.1888
H2-K1	17.2522	577.553	13.5633	778.006
Tnfaip8l2	17.2555	23.5769	15.9585	26.5711
Cd276	17.267	0.108633	18.868	0.001
Foxp2	17.2819	0.001	17.3946	0.001
Nol10	17.2906	8.74093	16.1383	7.17545
Dedd2	17.3046	40.4224	15.5286	39.7558
Gprc5b	17.3257	0.65312	15.3714	1.00216
Camta1	17.3451	3.03811	17.4054	3.56537
Rpl32	17.3525	2511.7	15.5475	4622.89
Gse1	17.3593	18.3687	14.322	10.3002
Prepl	17.3876	4.64669	17.622	2.77156
Mir155	17.3877	0.001	24.0886	0.001
Kdm2b	17.3894	31.8763	15.6485	27.7769
Hrc	17.3957	0.001	17.9257	0.001
Cct5	17.4	116.903	19.0019	156.821
D030040B21Rik	17.4065	0.001	18.2476	0.001
Syngr4	17.4121	0.001	20.2236	0.0472364
Klk8	17.4286	12.8514	18.0805	98.0304
Nup54	17.4339	15.0387	19.6517	16.6687
Nmnat3	17.4354	1.08743	16.9977	1.64152
Rab6a	17.4397	20.7837	13.3532	26.6295
Thbs1	17.441	0.0511474	13.9224	0.0282162
Olfr629	17.469	0.001	19.666	0.001
Ano8	17.4761	3.18561	17.1557	4.21014
1600012H06Rik	17.4861	9.55316	13.7	9.43661
Pphln1	17.4954	9.37234	20.1486	8.54694
Fuca1	17.4988	26.877	20.1141	12.2088
Scaf1	17.505	19.7065	19.0994	12.6494
Pcgf2	17.5063	0.460093	19.671	0.482429
Acadl	17.515	25.4071	26.1971	6.47044
Hpse2	17.5192	0.001	16.4833	0.001
Csnk1g3	17.5503	15.3451	13.3188	6.81298
Kdm5a	17.5625	25.8053	17.6237	25.5743
Acin1	17.5633	76.6376	18.1302	76.5046
Syt11	17.5744	1.88898	21.4333	4.71913
Trappc13	17.5848	11.6418	19.386	18.9199
Atpif1	17.5917	28.6824	4.84833	28.1022
Pak4	17.5932	2.55267	20.8584	1.92874
Npr1	17.6059	0.0123334	15.6659	0.00873235
Klhdc9	17.6075	0.494973	9.91875	0.488117
Tmem30a	17.6217	26.8806	18.68	30.4626
Otud7a	17.6221	0.001	14.5571	0.001
Mtmr3	17.6415	39.2283	30.0439	26.4392
Megf11	17.6423	0.144331	16.4291	0.241575
Mir196b	17.655	0.001	19.4617	0.001
Trip4	17.6694	3.904	16.0886	4.13058
Ppan	17.6962	35.7645	16.5305	24.5775
Cecr6	17.6964	0.191476	18.4745	0.0602934
Aff3	17.7159	26.0971	16.6378	11.9471
Arhgap1	17.7166	27.4719	17.689	36.6091
Trim56	17.724	7.94212	18.8948	5.08087
Hspbp1	17.7259	15.2177	16.7112	15.1078
Nupr1l	17.7263	0.192991	17.1125	0.001
Psrc1	17.7383	0.752282	15.19	0.363128
Pitrm1	17.7475	10.5731	21.5135	11.8287
Mrps18c	17.7754	43.376	20.0542	102.04
Slx4ip	17.7754	3.07793	18.0298	3.278
Blm	17.7769	2.46028	17.5526	3.22866
Casc5	17.786	0.827551	17.9053	0.311433
Mir3093	17.789	0.001	10.505	0.001
BC037032	17.7893	0.180233	18.015	0.0291846
Hk2	17.7981	5.08517	9.09571	1.16352
Hand2	17.802	0.001	16.8105	0.001
Col8a1	17.8097	0.001	18.9586	0.001
1110004F10Rik	17.814	44.1863	18.0667	41.117
Zwint	17.82	11.4413	18.75	18.0767
Cxcl2	17.822	0.427285	16.482	0.472164
Pgap2	17.8241	6.86859	18.2689	4.36741
Ddost	17.828	32.2887	14.2475	37.8247
Lrrc4c	17.8475	0.001	15.1611	0.001
Gm16551	17.8525	0.001	13.1163	0.001
Cacnb3	17.8599	0.389661	17.0755	0.731841
Mettl2	17.8686	9.36706	25.7629	11.637
Tmem258	17.8845	70.8839	18.8495	117.171
Naa15	17.9087	20.3217	17.3587	27.6323
Slc16a11	17.91	0.0798323	16.761	0.148728
Cenpm	17.9194	1.0713	15.2778	0.510147
Nub1	17.9238	47.5992	17.5486	55.6401
Itga1	17.9363	0.0247807	22.3812	0.0161896
Chp1	17.9528	33.3417	12.7828	41.4881
Tmem87a	17.958	23.865	15.5222	36.77
Hcrtr1	18.011	0.001	30.283	0.001
Fra10ac1	18.0361	5.59997	26.405	4.48074
Zfp692	18.0441	11.5407	15.5738	8.70026
Zc3h10	18.0445	20.2444	16.1951	13.5389
Malt1	18.0466	72.4334	29.6809	42.3623
Ercc1	18.0552	8.46941	19.8552	11.6606
Cd38	18.07	40.7888	27.72	2.14797
Get4	18.0862	21.2617	18.1835	16.1859
Hells	18.0885	5.01719	23.8423	5.42479
Brix1	18.0929	22.0092	22.8462	29.932
Atp13a1	18.0941	20.3621	13.8286	18.5137
Pcna	18.1221	147.701	18.1158	178.238
Jam2	18.1371	0.0267955	14.9441	0.0271177
Bicd1	18.1519	0.397089	19.0297	0.0377127
Ddb1	18.1525	48.5673	16.345	48.7683
Rad1	18.1527	4.39264	19.5318	3.99589
Stx18	18.1548	7.58288	16.7709	8.82965
Calcrl	18.165	4.16821	20.1036	6.71975
Atm	18.2013	8.76606	17.9768	9.50599
Atp13a2	18.2227	20.4465	18.1312	5.53459
Cand2	18.2357	2.81978	21.6986	1.78977
Fads2	18.2533	0.453782	17.55	0.0775165
Tomm40l	18.2585	5.01396	15.8862	5.30957
Evx1	18.2635	0.0716766	15.4824	0.65946
Zdhhc17	18.2995	11.1204	17.6463	9.41675
Cacna1e	18.3216	14.8566	14.9532	0.189702
Skint11	18.332	0.001	16.152	0.001
Nfix	18.3493	0.563261	16.2837	0.966423
Magi1	18.3847	0.0907931	20.027	1.30019
Calcb	18.4133	0.001	24.2444	0.001
Zscan21	18.4257	4.60839	18.9618	5.77902
Tmem164	18.4509	10.2837	30.3622	11.5246
Pknox2	18.455	0.001	18.8192	0.001
Gtf2e1	18.4973	4.55502	13.6355	4.11857
Llgl1	18.5155	9.92165	18.5764	11.2879
Cbln2	18.5289	0.0658385	16.7146	0.001
Slc35b1	18.5412	28.0709	24.1971	26.6139
Ccdc173	18.5487	0.792042	18.3383	0.925388
Ntng1	18.5594	0.001	16.1652	0.001
Grm3	18.5612	0.001	17.8628	0.001
C2cd3	18.5786	10.7726	17.3517	9.43318
Scyl1	18.5833	13.1197	15.6217	11.205
Slc25a35	18.6021	1.25191	19.2263	0.705403
Gtf2h4	18.6052	3.80159	20.39	3.16826
Dtnb	18.6118	12.6153	19.5255	10.0754
Car13	18.6167	2.74278	22.8789	0.122314
Jmjd6	18.6345	20.979	21.0141	18.7589
Ptprc	18.6647	233.534	16.6599	374.375
Zdhhc6	18.6678	7.60635	14.1011	5.18321
Dbp	18.6814	2.54544	15.0809	2.10091
Pde9a	18.6843	0.0357732	20.4629	0.0350815
Nrde2	18.7105	13.8783	18.4395	14.6999
Ranbp10	18.725	30.9777	20.304	42.9481
Dgat2	18.7269	0.836531	21.7854	0.566658
Slc4a2	18.728	9.37129	11.484	7.69712
Smarcad1	18.7394	6.56822	20.0773	4.94496
3000002C10Rik	18.7569	0.96456	20.8031	0.220431
Dhx29	18.7609	5.97642	17.2649	5.82726
D2Wsu81e	18.7647	9.15963	20.49	9.63482
Vsig10	18.7806	0.463991	19.01	0.0245055
1700031P21Rik	18.7979	0.001	21.8171	0.001
Psd4	18.8058	35.9584	15.7077	32.5992
Fzd7	18.8095	0.211259	27.2425	0.40171
Bcan	18.812	0.001	19.716	0.001
Lrrc4b	18.816	0.001	26.2655	0.001
Rpl14	18.8592	869.377	15.8925	1862.56
Tmx2	18.8767	16.0546	20.4822	20.5343
Trh	18.8895	0.001	17.5143	0.001
Mob1a	18.89	63.1885	20.3558	52.3067
Samd12	18.891	0.001	17.5988	0.001
Gtf2ird2	18.8942	4.66489	15.998	5.44377
Uqcrb	18.8944	72.196	10.5767	115.997
Wbp2	18.915	86.5533	17.7119	58.1362
Slc29a4	18.9289	2.68019	16.8541	0.0614702
Impa2	18.956	2.85565	17.3507	2.15443
Trpc4	18.9636	0.001	34.1886	0.001
Tirap	18.9652	2.56996	22.7539	1.20725
Tpx2	18.9771	1.39204	17.5819	0.76778
Ndufaf5	18.9803	2.08356	20.0017	2.57769
Nme1	18.9814	43.2916	18.4647	44.1213
Ppme1	18.9836	11.4708	21.2048	13.9862
Nav1	18.9904	0.440865	19.4501	0.153523
Brpf1	19.0018	17.5636	18.8767	14.8917
Lrfn5	19.0036	0.001	22.5236	0.001
Hoxd3	19.0073	0.001	18.2368	0.001
Galnt18	19.01	0.0086416	5.65636	0.001
Grn	19.0257	49.9299	24.4043	6.76837
Hoxa3	19.0375	0.174166	21.5075	0.205976
Idnk	19.0742	9.65809	15.5171	11.5296
Epha10	19.0825	0.001	20.9625	0.001
Clpp	19.0882	13.0102	19.4718	9.12661
Etv1	19.1183	0.043349	18.9037	0.07669
Erlin2	19.1345	5.69408	18.4664	4.58235
Mmp15	19.1389	0.282228	14.8267	0.293512
Lsamp	19.1543	0.001	20.1384	0.001
Nucb1	19.1686	29.0378	19.1286	28.6714
Caprin1	19.1891	48.6484	22.1042	47.7998
Chst10	19.1908	14.1447	23.3833	8.40089
Rpl3	19.2157	1158.35	19.9515	1965.76
2810403D21Rik	19.2273	0.476295	20.9927	1.62184
Arhgap30	19.23	73.8087	17.776	54.6255
Rsph3a	19.2413	2.56339	19.4235	1.80385
Pfkfb2	19.2462	5.77457	24.7394	5.06192
Usp32	19.2567	8.04645	24.868	9.81559
Prr13	19.2604	73.5476	24.8219	42.8324
Ppcdc	19.2631	24.0258	17.875	12.3517
Dtl	19.2707	4.85554	12.8945	3.50707
Taf4b	19.2761	10.0715	16.2193	18.251
Pik3ap1	19.2785	67.7239	20.6935	4.19718
Cpne2	19.2892	0.528246	17.7804	0.525003
Cwc25	19.3133	17.7477	24.4907	19.653
Arid5b	19.3377	15.0413	19.2336	7.81752
Ctnnd1	19.3409	0.387112	22.3132	0.0437172
Itgav	19.3627	6.47611	22.9691	3.12537
Klc4	19.3713	9.51148	17.2779	6.87957
Sphk1	19.379	0.035264	19.2804	0.001
Jag1	19.3807	0.235168	11.15	0.291203
Dynlrb1	19.4455	40.9285	20.7082	37.0536
Kctd15	19.448	0.11127	16.11	0.130448
Gm5800	19.472	0.001	18.75	0.001
Tspyl4	19.4811	2.01353	24.8432	2.56648
0610009O20Rik	19.485	10.5528	17.8633	7.50661
Prkar1a	19.4881	112.486	20.2825	178.202
9330179D12Rik	19.498	0.302036	20.2753	0.399639
Lck	19.5172	118.051	17.888	325.214
Cbwd1	19.523	2.42624	17.613	4.48776
Foxd4	19.5842	0.00950535	22.2408	0.0156597
Pbrm1	19.5868	14.0656	18.9975	15.098
Sall4	19.5984	0.001	16.7858	0.001
1700016L04Rik	19.6031	0.001	25.5485	0.001
2410131K14Rik	19.6089	5.75931	20.4005	5.51391
Tmem42	19.6213	7.85539	24.8913	9.61979
Cd274	19.6315	76.9168	14.4369	13.9243
Osgep	19.6443	20.2011	22.857	11.1229
Gm19710	19.6527	0.690481	17.8564	0.0918975
H2-Ab1	19.6619	1076.1	21.2276	44.9996
Hoxd8	19.6635	0.023306	19.5056	0.001
Aph1a	19.6681	18.9974	16.5138	21.5231
Hsh2d	19.6825	5.81753	7.42375	7.59016
Eif5	19.7836	169.989	21.2571	162.673
5730455P16Rik	19.7844	4.06661	22.4644	3.4225
Vti1a	19.8376	7.38567	15.8818	7.91879
Tfcp2	19.8411	1.72706	15.7406	1.66814
AI597479	19.8418	5.11153	20.0318	4.38818
Wdr74	19.8562	28.5158	16.7319	36.9657
Cmtm3	19.8793	3.44797	22.7043	1.9643
Spc25	19.884	1.60213	23.613	0.442727
Olfr1510	19.8863	0.001	27.0262	0.0417786
Lrrc20	19.8867	2.7993	20.37	2.16997
Ctns	19.8973	6.97448	15.9909	4.50593
Slc25a40	19.906	2.64839	22.601	4.29509
Tcea1	19.9079	41.7427	22.6167	40.2476
Serinc4	19.9086	8.52925	21.1391	8.94685
Cdk7	19.9359	3.39763	18.5271	2.82934
Pdzrn3	19.9444	0.001	26.4508	0.0241706
Ubr2	19.9465	21.129	17.46	19.1761
Bckdha	19.9512	23.9015	23.0154	14.2572
Inca1	19.9618	0.734413	20.68	0.198212
Cox6a1	19.984	166.673	22.393	212.115
Dok4	19.9931	0.592619	21.5877	0.401259
Igsf21	19.9983	0.001	13.75	0.001
Pofut1	19.9996	7.55262	20.595	5.88006
Ptprv	20	6.10166	11.76	2.4512
Ptpn7	20	16.376	11.76	10.8356
Onecut3	20	0.001	0	0.001
Crb3	20	3.16777	20	0.430654
Egfem1	20	0.001	8.33	0.001
Vpreb3	20	29.9574	100	0.404606
Myo1f	20	6.84258	19.7257	21.0514
Cish	20.0067	5.94043	12.6647	5.01567
2210018M11Rik	20.0147	9.10109	16.412	9.3807
Eed	20.0216	29.488	20.2432	37.4136
Hdgfrp2	20.0249	24.7257	20.3962	22.9486
Gm17745	20.0387	0.696918	26.8261	0.278695
Csmd3	20.0414	0.00201989	21.0839	0.001
Nefm	20.0446	0.00981225	19.3038	0.001
Rab5a	20.0531	29.5552	19.6894	51.274
Col14a1	20.0556	0.277614	22.757	0.001
2700069I18Rik	20.0633	0.001	17.2892	0.001
Neurod1	20.0813	0.001	22.313	0.001
Stmn2	20.0939	0.011805	20.7509	0.001
Zbtb45	20.0941	3.07004	15.4872	4.08882
Zfp536	20.0961	0.036484	19.7202	0.001
Aurkaip1	20.11	24.9142	18.9478	22.8451
Cdca7	20.1241	5.19719	24.7518	2.46345
Cactin	20.1394	17.4979	16.5631	13.9603
Cyp39a1	20.146	3.28641	19.41	0.614035
Athl1	20.1674	3.99456	21.882	2.89506
Vmac	20.1761	6.23414	22.6922	7.0802
Hoxc4	20.1877	0.0531099	15.7674	0.0189224
Adar	20.1914	19.8589	22.432	17.3418
Atp8b3	20.21	0.00972215	27.7729	0.0080393
Ccbl2	20.21	1.14684	16.7353	1.02393
Ttc5	20.2125	30.2042	18.76	25.6618
Rnf41	20.244	5.8544	15.2748	2.25539
Wdr19	20.2847	0.758538	22.3507	0.892657
A830082K12Rik	20.2927	0.001	20.8113	0.001
Cbx5	20.3152	6.72685	21.2093	4.55652
Alkbh6	20.3225	18.1208	24.6817	8.88307
Slitrk1	20.3227	0.001	20.4812	0.001
Mutyh	20.3345	4.524	19.6879	4.03458
Rabggtb	20.3369	47.6206	21.9116	75.5532
Tbx18	20.3502	0.00483657	15.5198	0.001
Trappc12	20.3553	10.8019	20.4271	10.2371
Prpf38a	20.3753	28.7152	21.0682	37.4516
BB557941	20.3958	0.001	18.7806	0.001
Fdxr	20.3967	6.44588	20.1788	6.05025
Tgs1	20.4105	8.94118	21.5064	8.72438
Dclre1b	20.4162	3.40476	24.9387	3.38791
Gng11	20.425	0.188496	24.9833	0.457485
Tmem138	20.426	3.41478	27.008	1.98653
Prmt1	20.4265	43.3562	19.0588	45.5258
Tmem126b	20.4718	3.65259	17.6141	3.55597
Armc7	20.4826	8.67519	17.6132	20.0904
Upp1	20.4962	0.0185959	31.5792	0.001
Mlf1	20.4994	0.769857	22.6019	1.93265
Alkbh8	20.5156	5.74908	23.3295	4.5957
Auts2	20.5392	0.0295807	21.1839	0.138977
Ndufs7	20.5712	37.5427	17.5712	32.1327
Prrxl1	20.5748	0.001	21.2623	0.001
Stau2	20.5819	1.30753	20.6581	0.0840909
Noc2l	20.5843	35.0945	21.21	31.7349
Lsm4	20.5867	48.7523	20.4125	42.9329
Hist1h1b	20.5992	0.0399451	19.6772	0.001
Gm11549	20.6	0.001	24.4029	0.001
Nipal3	20.604	10.481	28.096	13.0694
Tmem19	20.6168	6.61317	14.8224	6.22553
Nsg2	20.6378	16.5581	9.33481	102.015
Zfp948	20.6421	1.09953	19.3271	0.857425
Dlgap3	20.644	0.211721	19.796	0.052737
Cirbp	20.6473	141.68	19.3973	167.592
Atp5g1	20.6502	58.5107	20.4417	74.1089
Hist1h4k	20.6529	0.449528	21.3706	1.05171
Tmem132b	20.665	0.00615766	21.9467	0.012631
Hmox1	20.6657	28.9046	16.9438	5.28528
Ccnc	20.6732	7.21384	22.5495	7.69477
Flt4	20.6739	0.00552075	18.0106	0.001
Efhb	20.6808	0.0577295	24.7546	0.0779332
Mir124a-2	20.6824	0.001	17.9364	0.001
Adarb2	20.7617	0.00419827	34.0467	0.001
Rarg	20.7625	3.20351	17.3804	10.6906
Syt1	20.7767	0.0129723	12.8783	0.001
Rspry1	20.78	6.72874	12.5	8.42102
Raet1a	20.8004	0.057587	22.0246	0.073999
Fen1	20.8013	17.1202	19.9135	15.2134
Plac8	20.8177	597.196	13.6023	43.7564
Marveld1	20.8267	3.01294	21.4947	6.64306
Lyrm7	20.8287	0.219081	22.0013	0.410137
Ms4a6b	20.832	62.0151	3.636	124.561
Snora17	20.8325	0.001	14.8775	0.001
Grhl3	20.84	0.001	13.9331	0.11234
Tmem167	20.8408	4.19608	22.4777	4.61625
Wdr27	20.8606	0.0115114	17.0538	0.0746234
Mir5103	20.8676	0.001	18.3276	0.001
6720483E21Rik	20.8704	0.0212045	22.3687	0.001
Lad1	20.9	0.129953	36.0655	0.137624
Med24	20.919	15.7559	22.7026	11.2009
Klhl26	20.9277	4.42392	25.7362	3.06825
Nt5m	20.9286	7.05308	20.2009	5.61946
Lgi1	20.9318	0.001	15.1623	0.001
Med6	20.9431	21.1511	15.9328	31.5073
Mrpl13	20.9457	23.5144	18.5138	25.0995
Ckap2l	20.9459	1.57031	26.2235	0.921529
Scn2b	20.9488	3.28164	21.6194	1.20586
Zfp646	20.9489	15.5505	20.7395	13.9855
Lrrc61	20.9805	8.90391	22.896	5.52461
Dchs1	21.0036	0.0174616	20.2736	0.0118332
Bola1	21.0316	4.84152	19.2532	1.93169
BC028528	21.0361	17.658	25.8778	1.27194
Rwdd2b	21.0426	3.04392	21.4526	3.59142
Gm13125	21.05	0.001	24.3567	0.001
Rnf185	21.0629	11.7404	22.2725	13.9746
Ercc3	21.0677	17.2279	17.3768	17.7138
Dhfr	21.0892	1.03234	22.9858	0.756628
Zcwpw1	21.1651	5.13437	21.0873	6.04359
Cox7a2l	21.1683	162.458	20.6673	300.998
Dcaf17	21.1883	4.4886	4.21667	3.24037
Nrg4	21.2067	1.61476	24.962	1.47003
Exosc10	21.2118	25.8639	19.0455	24.015
Pin1	21.2122	6.67245	23.3352	6.42922
Olfml2b	21.2593	0.001	20.1493	0.001
Kcnk15	21.2709	0.001	23.8164	0.001
Jrkl	21.29	4.08039	20.3873	3.08268
A230070E04Rik	21.2937	0.001	19.5925	0.001
Pop7	21.3188	19.1191	26.0532	18.7587
Pak1ip1	21.3362	31.0253	24.1754	45.5975
Srgap2	21.3382	6.05577	19.9452	8.18096
St13	21.3392	53.7007	20.7162	55.6752
Ppp2cb	21.3755	27.1677	41.6209	41.9778
Apcdd1	21.396	0.0113434	12.8793	0.001
Ptprz1	21.3982	0.001	22.7571	0.001
Hist1h2bp	21.4067	0.207492	16.9267	0.363405
5730457N03Rik	21.42	0.001	0	0.001
Mrps26	21.4275	25.4709	25	26.8103
Serpinb1a	21.4345	25.2324	17.8582	0.589997
Mier3	21.4387	7.59653	23.2273	7.96682
4930432K21Rik	21.4471	0.486787	18.5147	0.773351
Zfp512	21.4514	9.08008	20.5394	5.78109
Snhg12	21.4558	34.2051	19.305	99.9605
Smc6	21.4562	49.2143	20.5252	24.3815
Dpp9	21.4742	14.9101	24.7754	12.9247
Serbp1	21.481	45.8752	24.785	64.3986
Rpl7l1	21.4885	24.2632	22.5065	23.9406
Tcp1	21.4942	62.4327	20.6416	79.0246
Tmem106c	21.4991	6.82435	18.5855	7.45399
Urm1	21.5067	14.9145	18.2175	13.4263
Elovl3	21.5288	0.001	18.3854	0.001
Trpc6	21.5325	0.001	27.7012	0.001
Kbtbd4	21.5467	9.67268	23.2958	10.3203
Seh1l	21.5494	20.1198	19.4844	19.5867
Trnp1	21.5629	0.001	26.8043	0.452792
Plau	21.5647	3.37595	24.5428	0.001
Slc43a2	21.5777	6.54037	20.4378	4.63833
Gm10400	21.59	0.001	19.23	0.001
Creld1	21.6146	2.26487	26.8223	1.4707
Tomm7	21.6354	32.1345	23.665	52.4447
Gk5	21.6487	0.901323	21.2267	1.20583
Katnb1	21.6526	4.53336	20.3818	6.7968
1600023N17Rik	21.6556	0.0812223	21.3212	0.0869142
Fam150b	21.6965	0.001	23.9196	0.001
Efcab14	21.7022	7.23168	25.5556	6.87067
Mmaa	21.7056	2.44963	22.5274	1.45121
Echdc1	21.7082	1.86554	20.4161	1.66819
Harbi1	21.7446	2.91422	20.2582	2.47386
Tcf3	21.7564	56.3805	24.8628	23.7263
Calhm2	21.7571	7.35405	30	1.02038
Ppfia2	21.7704	0.00504217	18.9311	0.001
Zfp456	21.7722	1.06094	14.8856	0.631683
Gtpbp2	21.805	31.275	28.643	25.9985
Rsbn1	21.8286	8.17553	22.2189	7.7475
Zbtb9	21.8371	7.3988	16.9988	5.87148
1110019D14Rik	21.8395	0.0220279	19.8795	0.0768087
Heatr5b	21.8479	5.27554	22.5845	3.90685
Isg15	21.8827	4.63391	25.5827	5.13983
Tmem176a	21.9166	2.44313	23.5	0.727584
Ndufs5	21.9419	16.2427	19.8362	21.3585
Coq4	21.943	1.307	22.7691	0.894581
Hrh2	21.9739	2.14427	21.8817	2.84262
Pih1d1	21.9811	16.3761	19.1158	10.849
Pnrc1	21.9967	159.004	23.8433	225.095
Casp9	22.0094	7.91678	19.9789	2.56919
1810044D09Rik	22.0114	2.24701	17.4123	3.99288
Pafah2	22.0287	0.775124	24.9374	0.575473
Creb5	22.0344	0.0494243	28.787	0.001
Psmg1	22.0436	9.04856	20.8282	7.56611
D3Ertd751e	22.0582	1.87992	21.9941	1.47715
Ttc27	22.1407	6.27405	28.7554	5.98759
Olfr68	22.1425	0.001	20.2008	0.001
Cdc5l	22.1607	22.0196	16.5193	20.5981
Dusp16	22.1699	12.4466	15.3279	5.12303
Apobec3	22.2049	5.68504	20.5174	6.41957
Ubap2l	22.2236	47.4875	23.2148	34.248
Itch	22.2307	19.8854	22.2	20.2029
Pex19	22.2328	12.2752	19.6925	12.4589
Zfp760	22.2357	0.795972	23.0152	0.298262
Slitrk3	22.2573	0.001	21.3197	0.001
Gm14023	22.2578	0.132832	22.2933	0.0416904
Fam161b	22.258	0.315443	20.1957	0.331192
Scd1	22.2669	132.274	26.3881	0.969762
Tacr1	22.2886	0.001	20.1286	0.052964
Higd1a	22.3025	6.80794	21.3462	8.85932
Hypk	22.3054	64.8094	24.6496	85.2374
Htt	22.3066	8.63423	23.7381	7.4357
Hap1	22.3369	0.49098	23.6624	0.0379758
Rpl10	22.3386	1457.61	31.5138	3112.16
Tubb5	22.3392	128.859	24.0169	245.716
Rpl13	22.345	1678.97	21.3021	2787.51
Fam171a2	22.3733	0.049819	25.2822	0.001
Psmb1	22.3914	113.599	21.1718	128.798
Tssc1	22.4027	10.7191	23.1507	16.2205
Kiss1r	22.4133	0.160077	23.268	0.182904
Pml	22.4237	49.5808	41.3895	7.45072
Slamf9	22.4427	1.22041	22.3209	0.0728131
Tnfaip8l1	22.4428	2.28586	21.5634	4.80765
Ccdc108	22.4639	0.001	23.2361	0.001
Rpap1	22.47	12.9748	17.562	10.6728
Rgs6	22.47	0.0195815	20.7384	0.001
Far2	22.4844	5.06687	27.1089	4.73398
Tubb6	22.4937	2.56253	26.08	1.6461
Lmbrd2	22.4943	3.10508	15.8	2.52029
Socs2	22.5109	1.16873	27.8973	0.643967
Sesn3	22.528	39.7439	11.539	29.6851
Ccbe1	22.5439	0.00400821	34.0211	0.001
Serpina1c	22.545	0.00506121	14.955	0.001
Serpina1d	22.545	0.00499627	14.955	0.001
Rps6kb1	22.5506	11.4812	25.8803	10.9628
Zfp455	22.5564	1.39514	17.0536	1.07714
Gucy1a2	22.5652	0.001	28.9092	0.001
Bin2	22.5685	71.0237	24.0446	150.225
Rinl	22.5711	13.5082	35.8367	36.1208
6720489N17Rik	22.5792	0.995612	23.7325	0.729148
Gm12522	22.5916	0.001	22.2852	0.001
Nkx6-2	22.5933	0.784311	23.6967	0.0382743
Ostc	22.6013	42.3533	27.8091	64.7784
Sec22b	22.614	20.8642	23.317	24.0085
Snapc1	22.6144	5.67611	25.9256	8.12166
Stk25	22.62	20.8608	24.7063	18.8158
Srek1ip1	22.6331	3.44795	20.6031	4.3499
Nfkbid	22.6336	90.1369	15.9973	23.0993
Mpnd	22.6527	25.1	25.6955	34.8814
Poli	22.6853	8.28745	23.0033	8.97765
Ptms	22.6958	31.2724	24.1342	15.7061
Zfp710	22.7033	6.06588	31.9637	4.28404
Snapin	22.7106	20.3667	23.8353	15.7916
Cd37	22.751	531.697	25.9593	109.215
Arl1	22.7638	29.1638	20.8414	47.3991
Zfp119a	22.7842	2.30415	25.023	2.14337
Kbtbd11	22.8029	11.2395	23.3386	15.4644
Ly6e	22.8278	485.583	16.4722	124.538
Kcnh4	22.8284	2.71023	27.0424	0.307819
Taf7	22.8399	11.8816	23.6065	12.1896
Acbd7	22.8433	0.001	20.6822	0.001
1700013F07Rik	22.8467	0.001	43.0017	0.001
Tfcp2l1	22.8543	0.0406051	22.05	0.0342746
Gvin1	22.856	2.00616	16.818	14.8823
Cnpy4	22.8571	5.67837	19.1488	6.9496
Adra1a	22.8783	0.001	24.56	0.001
Gfi1	22.8894	16.7331	33.6231	6.92145
Mov10	22.9041	4.44655	24.5405	4.91756
Neu1	22.905	18.8387	25.5225	10.2084
Ankra2	22.9054	9.99803	21.5239	10.104
Gm5431	22.915	1.85204	49.9975	1.31108
Atp6v1g1	22.9253	51.3798	29.3176	43.9459
Rab2b	22.9289	7.21441	21.1495	7.14081
[truncated: 13,653 more rows]
