# Supplementary material for: Dnmt3a Is a Haploinsufficient Tumor Suppressor in CD8+ Peripheral T Cell Lymphoma
Source: PLoS Genet. 2016 Sep 30;12(9):e1006334. doi: 10.1371/journal.pgen.1006334 (PMC5045215; doi:10.1371/journal.pgen.1006334)
Supplement: S5 Table — Heat map comparing the methylation status of 21,712 promoters in wild-type CD8+ and Dnmt3aΔ/Δ PTCL samples, as determined by WGBS. The averaged percent CpG methylation at core promoter regions (-300bp to +150bp relative to the TSS, left) and at long promoter regions (-1500bp to +500bp relative to the TSS, right) are displayed. Data is presented in graphical form in Fig 4C. (XLSX) [file pgen.1006334.s013.xlsx]

## Sheet: _4_sample_heatmap_long_short
S5 Table. Core and long promoter heatmaps. Related to Figure 4C.
Gene	CD8 Core Promoter Meth	PTCL Core Promoter Meth	CD8 Long Promoter Meth	PTCL Long Promoter Meth
3110056K07Rik	0	0	0	0
4631405J19Rik	0	0	0	0
AK036072	0	0	0	0
AK138727	0	0	0	0
AK154966	0	0	0	0
Aplf	0	0	0	0
BC023719	0	0	0	0
BC106179	0	0	0	0
C330013E15Rik	0	0	0	0
Cbx8	0	0	0	0
Fbxo36	0	0	0	0
Gcdh	0	0	0	0
Gm16675	0	0	0	0
Gm5464	0	0	0	0
Gm6034	0	0	0	0
Gsk3a	0	0	0	0
Hist2h2be	0	0	0	0
Ino80dos	0	0	0	0
Irgm1	0	0	0	0
Klhl28	0	0	0	0
Lrrc41	0	0	0	0
Map3k11	0	0	0	0
Mir1894	0	0	0	0
Mir6541	0	0	0	0
Mrps18b	0	0	0	0
Neurl3	0	0	0	0
Nup88	0	0	0	0
Pold1	0	0	0	0
Ppp1r16b	0	0	0	0
Psmb9	0	0	0	0
S100a10	0	0	0	0
Sec11c	0	0	0	0
Surf1	0	0	0	0
Surf2	0	0	0	0
Tle3	0	0	0	0
Uqcrh	0	0	0	0
Wdr46	0	0	0	0
Rgs9bp	0	0	0	0
AK041389	0	0	0	0
Gbp7	0	0	0	0
Zbtb8os	1.09846	0	0	0
Eef2kmt	1.111	0	0	0
Nprl3	2.6087	0	0	0
Mir6935	5.833	0	0	0
Ddn	0	0	0	0
M38681	0	0	0	0
Gadd45b	0	0.172414	0	0
Rita1	0	0.854444	0	0
Gm5069	0	0.98	0	0
Tex261	0	3.33333	0	0
Tlx3	1.5625	3.57125	0	0
BC058545	0	8	0	0
Gm6277	0	10	0	0
2610005L07Rik	23.3639	17.9243	0	0
Cngb1	72.855	25	0	0
Klrb1f	90.6333	52.9267	0	0
Klhl10	72.725	73.33	0	0
AK213404	100	85.71	0	0
Malat1	0.478421	0	0	0
AK078979	0	0	0	0
Plekha2	0	1.66667	0	0
Nek8	0	0.337838	0	0
Rpl7	0	0	0	0
Ska2	0	0	0	0
Cramp1l	0	0	0	0
Hyal3	0	0	0	0
Hist1h2ag	0	0	0	0
Ttc9c	0	0	0	0
Proser3	0.673	0	0	0
Mir7687	0	0	0	0
Hist1h2ai	0	0	0	0
Tmc8	0	0	0	0
Psenen	0	0	0	0
Ptprcap	0	0	0	0
BC051212	0	0	0	0
Cdk6	0	0	0	0
Txndc12	0	0	0	0
Gm14325	0	0	0	0
Dpagt1	0	0	0	0
Tbc1d10c	0	0	0	0
AK035466	0	0	0	0
Calr	0	1.81818	0	0
Gmps	0	0	0	0
Haao	32.76	0	0	0
Napa	0	0	0	0
Cpz	0	0	0	0
Onecut3	0	0	0	0
Ifi30	0	0	0	0
5730457N03Rik	40	19.64	0	0
Larp1b	33.6896	32.2435	0.32875	0
Ints9	0.476	0	0.34	0
Tbc1d17	0	0	0.44625	0
Mir707	0.8568	0	0.44625	0
Trmt2a	0	0	0.446406	0
Tmem109	0.37037	0	0.714286	0
Evi5l	55.7143	46.14	0.735	0
Sp2	0	0	0.96125	0
H2-T22	0	0	1	0
H2-T9	0	0	1	0
Nubp2	0	0	1.09857	0
Idh3b	0	0	1.09857	0
Mir9769	0	0	1.19	0
Snrpd3	0	0.694444	1.20367	0
Ncapd2	0	0	1.28167	0
Rhot2	17.665	21.1525	1.33333	0
Tex22	3.91375	0	1.515	0
Tapbp	1.91368	0	1.818	0
AK007083	1.19	0	1.85111	0
4933434E20Rik	2.12917	0	1.95603	0
Carhsp1	0	0	1.96	0
Rhbdd3	11.9043	0	2.65136	0
D3Ertd254e	2.666	0	2.666	0
Atxn1	1.53846	0	2.833	0
Tsnaxip1	0	0.699231	3.41778	0
Gm5475	0	0	3.69048	0
Ech1	0	2.59636	4.04	0
Tpmt	0	0	4.055	0
Bzw2	0	0	4.16636	0
BC108272	7.14	0	4.76	0
Txnip	0	0	4.97176	0
AK077587	0	0	5.38	0
Bloc1s3	1.28154	0	5.55333	0
Pld4	3.70333	0	5.555	0
Pdlim2	46.7517	0	5.714	0
Gm13275	15.625	0	6.25	0
Fchsd2	0	0	6.29143	0
Gm16576	0	0	7.9525	0
Ptpn7	1.30667	0	11.76	0
Ndst2	0	0	12.5	0
Pyy	40.47	38.885	14.28	0
Snora17	0	0	14.8775	0
DQ564056	76.3375	15	16.3675	0
Mir378a	16.66	0	16.66	0
Grin1os	5	4	16.66	0
AK009639	63.485	0	18.256	0
AK156551	4.165	0	18.75	0
Gstt2	23.554	0	19.6283	0
Zpbp2	0	0	23.038	0
AK190497	4	0	23.8067	0
Snord17	43.3333	0	26	0
Phpt1	0	0	33.33	0
Sirt6	3.89545	5.45455	39.5567	0
Fut7	66.665	0	53.33	0
Tmem238	73.8067	0	90	0
Hist1h4j	0	0	2.67038	0
Lztr1	38.0164	33.7655	3.45538	0
4930583K01Rik	0	0	0.9504	0
H2-DMa	0	0	0.256	0
Zranb3	0	0	1.7279	0
Fam72a	0	0	0	0
Hcst	0	0	7.97786	0
Srgn	0	0	4.87	0
Mir142	0	0	0	0
1190002F15Rik	0	0	0	0
Prune	0.752222	0	1.02818	0
Fig4	0.925	0	0.217647	0
Gm5144	0	0	1.04167	0
AK034260	0	0	0	0
AK037841	7.12091	0	6.70524	0
Wibg	0	0	0.453333	0
Rnu12	0	0	2.34609	0
Zbtb37	0	1.01	1.04849	0
Uqcr11	0	7.40667	0	0
Snord87	22.02	0	3.78727	0
Gimap4	28.61	0	54.908	0
Snord2	0	0	6.34867	0
Hist1h3g	0	0	0	0
Zswim3	0	0	1.81818	0
Eif3b	0	0	0.757273	0
Ndufa11	0	0	0	0
AK135264	0	2.5	0	0
Gzmc	7.59667	0	7.59667	0
M31649	10	0	6.66667	0
Cstad	0	0.833333	0	0
Hist1h2ah	0	0	15.742	0
Slc16a13	2.56333	0	4.82588	0
Grasp	0	0	0.892857	0
Toporsos	0	0	0	0
Xab2	0	0	1.38875	0
Icam5	0	0	0	0
Gadd45g	0	0	0	0
Cdc40	0	0	0	0
Gas5	0	0	1.6535	0
Psmb8	0	0	0	0
Dpysl2	0	0	6.42385	0
Alyref2	0	0	0	0
Sel1l3	10.2941	32.8429	0	0
Zbtb40	13.33	0	5.555	0
Caskin2	0	0	0	0
M34214	0	0	0	0
M34216	0	0	0	0
X02942	0	0	0	0
Nfatc2ip	0	0	0	0
AK085274	1.98333	0	2.64444	0
BC026600	2.222	0	0	0
Gna12	0	0	0	0
Nxn	0	0	4.7375	0
Eomes	0	0	0.303	0
Rhov	8.33333	0	8.33333	0
Gli1	2.60517	3.17414	2.19489	0
Gimap3	6.666	0	28.3325	0
Ppm1m	20.666	0	32.8162	0
Gimap8	0	0	10.4348	0
AK080173	0	0	0	0
E130112N10Rik	0	0	0	0
Thumpd1	6.59308	1.28154	10.7137	0
Ppat	0	0	0.825455	0
Chtf18	1.28154	0	3.332	0
Hist1h2ae	2.222	0	6.66667	0
Trappc3	0	0	16.265	0
Mthfsd	0	0	10.988	0
Btbd17	33.3325	16.3675	0	0
Rnf167	0	0	2.7775	0
Atg12	0	0	2.78182	0
Klra3	25	0	12.5	0
Pgpep1l	31.2667	0	18.2664	0
Atp5d	0	0	100	0
Dcaf17	0	0	4.21667	0
AF034160	20	0	6.66667	0
Jund	72.4583	0	65.1175	0
AK039609	1.666	0.769	25.25	0
5830418P13Rik	13.4025	6.90375	21.4225	0
Slc25a48	0	0	41.69	0
Coro1a	0	0	30	0
Mir1904	0	0	0	0
1700051A21Rik	6.664	2.856	0	0
Sars2	0	0	15.428	0
Bcl11b	0.826364	0	0.580667	0
AK043690	0	0	0	0
Mrpl34	0	0	26.85	0
Cd3g	0	0	7.88909	0
Xirp1	100	0	47.0867	0
Mir130a	80.594	42.948	83.33	0
Dpcr1	83.3325	66.875	100	0
Prkd2	0	0	0.634524	0.0766667
Zbtb7a	2.222	0	3.68836	0.0819672
Aldh18a1	1.25	0.78125	0.61069	0.0982759
Creb3	0	0	0.14	0.101176
Cyp4f41-ps	0	0	1.77083	0.11875
Mrpl1	2.38	0	0.783226	0.123871
Lin52	3.19294	0	0.5712	0.1376
Ubl5	0	0	0.285714	0.137714
Egr2	0	0	0.158571	0.148571
Ncln	0	0	0.843333	0.154074
Mynn	0	0	0.667755	0.159184
Plxnd1	0	0	0	0.1664
Lta4h	1.25	0	1.09171	0.168
1600020E01Rik	0	0.384	6.92091	0.174545
Zfpm1	1.11	0	2.33243	0.18
Tnpo2	0	0	0.159474	0.187895
Sec23a	0	0.290741	0	0.201282
Pop4	0	0	0	0.208
AK172478	0	0	0.263667	0.208333
Peak1	0	0	0.263667	0.208333
Rnf115	0	0	0.640769	0.213462
AF374273	0	0	1.3272	0.222
AK088542	0.304231	0.240385	0.2825	0.223214
Hmg20a	0.304231	0.240385	0.2825	0.223214
Plac8	3.125	0	13.6023	0.226154
Utp3	0	0	1.18361	0.23
Tsacc	0	0	0	0.231458
Irf3	2.82344	0	0.952958	0.241268
Nfatc1	1.47	0	3.24906	0.242812
Kif9	0	0	0.358387	0.244516
Hivep2	0	0.605455	0	0.246667
Tap1	9.52286	0	31.567	0.246667
Thap6	1.85167	0	5.39789	0.250526
Pcbp1	0	0	9.99933	0.256
Fli1	0.732381	0.125238	0.485357	0.26125
Rnf31	0	0	0.42	0.28
Psme2	0	0.695333	0.42	0.28
Snora3	5.818	0	1.47278	0.281111
Ptpn22	0	0	14.2583	0.281111
Tshz1	0	0	0.197391	0.289565
Chmp5	0	0	2.66367	0.290667
Gemin2	0	0	0.347347	0.296122
Ccs	0	0	4.27545	0.302727
AK148054	4	0	2.85714	0.31
Neat1	4	0	2.85714	0.31
2810408A11Rik	0	0	0.991667	0.318
Wdr83	0.32875	0.3675	0.292222	0.326667
Polr3k	0	0	5.8081	0.328571
Rad51b	0	0	0.523188	0.337681
Tarbp2	0.384615	1.53846	0.868257	0.347615
4831440E17Rik	0	0	0.944	0.357
Rcsd1	0.64875	0.625	6.46	0.357143
4933433G15Rik	0	0	3.395	0.361667
Fam64a	0.367647	0.21	0.164138	0.384138
Kntc1	0.740667	0	2.00091	0.413182
Prkag1	0	0	9.29846	0.426923
B230307C23Rik	0	0	1.9225	0.43
AK076489	0.98	0	8.81212	0.432727
Tsr1	0	0	0	0.432857
BC049150	0	0.534706	2.97619	0.432857
Cks1b	0	0	3.09744	0.440513
Fhod1	0	0	1.38889	0.444444
Slc9a5	0	0	1.38889	0.444444
Slc39a9	0	0	0.562532	0.460253
Mpnd	0	0	25.6955	0.465455
Zfp652os	0	0	1.87	0.474
Galnt4	0.793333	0.475833	0.793333	0.475833
Kcng3	0	0	3.71905	0.47619
Kat6b	0	0	0.3332	0.4768
Rpl18a	0.0990476	0	0.169231	0.477692
Cacul1	0.415385	0.591538	1.235	0.480625
AK197973	0	0	0	0.482222
Lef1	0	0	2.45925	0.482642
Grk6	0	0	4.119	0.482714
Atg13	2.08769	0	5.22696	0.483043
AK085328	2.1712	0	5.22696	0.483043
Fam173b	0	0	0.313182	0.509091
Mboat7	0	0.531915	0.13198	0.530198
Ppp1r15a	1.17647	0.534706	2.976	0.536571
Ndc1	0	0.62	0	0.5425
Cpt1a	0	0	1.92308	0.549231
Nrp1	1.428	0.769	3.21714	0.549286
Mir1903	0.952	1.91533	3.21714	0.549286
Snord45c	1.25	0.96125	4.64	0.550526
Etfb	1.19	0.276667	2.88771	0.552292
Hnrnpa1	0	0.178571	0.135135	0.554865
Ube4a	8.33333	0	2.05867	0.555333
2010109A12Rik	0.435116	0.520233	0.516102	0.567458
Rab19	1.11067	0.833333	10.4973	0.568182
AK048598	0	0.987826	1.42186	0.575085
C230035I16Rik	0	1.19579	1.44638	0.585
Cdc26	0	0	5.07483	0.587586
Pdk2	0.39	0	0.148571	0.590476
Eldr	0	0	1.78	0.595125
Smek2	0.543478	1.01609	1.98011	0.6
AK006245	0	0	9.21833	0.601667
AK040173	0	1.02538	3.42636	0.605909
Snord96a	41.226	30.664	2.222	0.606
Il4ra	0.694444	0	5.11867	0.606
Spsb3	15.3715	11.2115	5.34436	0.606
Mfap1a	0	0	4.6175	0.606875
AU040320	0	0	0	0.609694
Prr11	1.81818	0.909091	0.304194	0.625484
6330415G19Rik	0	0	3.2352	0.6332
Dusp6	0	0.833	0	0.640769
AK054221	0	0	17.9408	0.640769
AK155734	0	0	17.9408	0.640769
AK075572	1.785	0	0.51	0.649286
Lsm8	0	0	2.44857	0.649286
Cd3eap	0	0	1.11111	0.653333
Pigl	0	0	2.31867	0.656333
Agbl5	0	0	0	0.666
Prpf4	0	0	0	0.673333
Mus81	0.607857	0	3.905	0.67375
Gbp4	0	0	12.6975	0.675
BC069931	0.89	0.68	0.539286	0.675714
Hist1h3b	0	1.332	1.65654	0.683462
Cuedc2	0	0.395714	0.98	0.6875
AK139461	6.38727	0.757273	4.46667	0.694167
Bcl6	0	0.620714	0.277667	0.706333
Cenpc1	0.353846	0.835641	0.283404	0.707021
Fam136a	3.17412	1.07118	2.49788	0.709394
Ucp2	0	0.153889	2.68806	0.734516
2700049A03Rik	5.44	13.2539	2.518	0.740667
Myl6b	0	0	9.56704	0.740741
Aamdc	0	0.931818	0	0.742778
AK191809	0	0.26	0.843111	0.746889
Pnpla6	3.84611	1.68111	5.28724	0.755862
Abtb2	0	0.833333	4.99	0.756
Myl6	11.4575	0	10.384	0.773617
Prmt5	0	0	0	0.775833
Hist1h4h	0	0	5.3315	0.781
Rngtt	1.04167	2.38	15.1711	0.793333
Polr3c	0	0	2.4885	0.795
Gata6	0.793333	2.88222	1.69611	0.823889
Mrps36	1.43444	0	15.5673	0.826364
Alg3	2	1.25	0	0.84
Pik3r3	0	2.32267	0.890351	0.845088
Cln3	4.35765	0	26.8432	0.864194
Hspbap1	1.17647	0	9.24714	0.865714
Fxyd6	6.856	0.868	6.856	0.868
Gm10548	0	0.917273	3.13333	0.868889
Xrn2	0	0	0	0.869
Rpl4	0.373333	0	1.57261	0.869565
1110020A21Rik	0	0	1.19868	0.877105
Myc	0	0	0.316	0.882909
Gm4925	0.732564	0	2.53167	0.884
AI846148	0	0	6.53375	0.8925
Zfp91	0.727931	0	1.1	0.896
Zfp91Cntf	0.727931	0	1.1	0.896
Traf1	30.68	7.14	19.1705	0.897895
AK007836	0	0	2.93219	0.901563
6330418K02Rik	0	0	0.27	0.909
A930024E05Rik	0	0	0.519091	0.909091
Plag1	1.42857	0	4.43378	0.920541
Mex3a	0	2.775	1.28167	0.925
1010001N08Rik	2.81	0.375789	1.20019	0.926667
Wrap53	0	0	0.19225	0.9295
AK207784	11.11	80	3.332	0.952
Tmem167b	1.785	0	5.545	0.952
AK167137	0	0	10.3603	0.952333
Zc3hav1	0	0	10.3603	0.952333
1110059E24Rik	0	0	0.266129	0.955484
Map1s	2.02	1.66333	3.03	0.98
Aak1	0	0	6.42824	0.980392
1110001J03Rik	0	0	1.3225	0.985
Gpr137c	0	0	0.857	1
Snord47	47.5017	0	33.4635	1.00235
Ccnd2	0	1.86286	0	1.00308
AK187594	0	3.26	0	1.00308
Mir7058	5	0	18.9485	1.00923
Lpxn	0	0	7.05091	1.01227
Trib3	2.27273	0	1.00643	1.02
Ppp1r10	0	0	1.86982	1.02436
Reep6	1.332	0	1.221	1.033
Uvssa	0.584737	0	8.66074	1.04148
Zeb2os	0.320385	1.03	1.91963	1.06778
AK044623	0.617222	1.91278	0.347187	1.07594
AK040157	0	3.33333	0.925556	1.08333
Hist1h2bl	0	0	0	1.09619
Smcr8	0	0	6.97214	1.09857
Nfkbie	0.442	0.357	5.28368	1.10421
Zwilch	0.67375	0	0.539	1.111
AW146154	0	0	2.727	1.111
AK017143	0	0	0	1.11111
AK042126	0	0	0	1.11111
Slc25a23	0	3.33333	0.854615	1.13538
AK047187	1.67258	1.3871	1.95014	1.13608
AK006637	5.41625	10	2.30727	1.13636
Hist3h2a	0	0	0.671429	1.16214
Efcab11	0	0	0.4	1.1636
Pnpo	0.625	1.66938	0.384615	1.16462
Traf2	0	0	6.65417	1.16667
Akt1s1	0.522439	0	4.53765	1.17647
Mir1931	2.43556	2.87556	1.55759	1.17966
Vim	0	2.2725	5.99067	1.18133
Lrp10	0.952	0.555333	7.39714	1.19
D6Wsu163e	1.78563	0	3.67846	1.19308
E2f8	0	0.347083	1.56877	1.2
Gin1	0.7575	0	2.71714	1.20571
Ufsp1	0	0	0.551154	1.20923
Hist1h3h	0	1.052	0	1.21158
Ctsc	0	0	6.92423	1.24231
Gm11696	2.32267	1.33333	7.1875	1.25
Meis3	0	0	3.209	1.28033
Cchcr1	0	0	2.4825	1.28125
4930579G24Rik	0	0	2.23167	1.28167
Fbxw5	4.332	0.714	1.88348	1.28957
Mir6975	41.2786	5.18571	13.9503	1.30182
AK018988	0	1.74571	2.54156	1.30187
AK153534	1.05263	0	0.858485	1.31273
V00821	40	80	76.11	1.315
M13680	40	80	76.11	1.315
AK041570	0	0	7.88125	1.33
Tmed7	0	0	9.66571	1.33048
Hist1h2ad	0	0	4.586	1.333
Pnrc2	6.53214	0.68	10.7952	1.35515
Tdrd3	0.343704	0.246667	2.35585	1.35585
2510003B16Rik	0	0	0.4625	1.36417
Tubd1	0.370333	0.478333	7.95742	1.37484
Krtcap2	4.165	3.33	5.06667	1.38333
Il12rb1	0	0	28.878	1.384
Actrt3	0	0	8.31463	1.38463
Tuba1c	1.45636	0.605455	10.3625	1.38833
Rfc4	0	0	0.568125	1.38875
Hnrnpu	0	0	3.125	1.38875
2610306M01Rik	0	0	5.55556	1.38889
Flt3l	6.665	0	15.7127	1.4
AK134933	0	0	2.0556	1.4088
Adamts6	1.208	3.02533	1.26063	1.41813
AK165329	0.909	0	8.22267	1.42067
Pcdh1	45.664	50	48	1.428
Ggta1	0	0.833333	0	1.42857
Zfp36l1	0	0.714286	0	1.42857
Dpf3	0	1.47	0	1.42938
Eapp	1.73133	3.266	0.763824	1.44088
Rfx5	4.46429	3.25357	10.6488	1.45245
St7l	0	0	10.6311	1.47263
Hnrnpa2b1	1.22478	0	4.41154	1.49821
Serpini1	3.076	0	4.9316	1.5316
Hist3h2bb-ps	0	0	1.10385	1.53846
AK089714	0.973333	0.13	1.56902	1.54941
Sf3b3	0	0.653529	6.53375	1.55729
Nfe2l2	1.13636	0	30.6847	1.55824
Traf3ip3	0	3.1225	3.31125	1.56125
AK048941	1.02	2.85714	5.35625	1.5625
0610007P14Rik	0	0	15.8231	1.5625
Milr1	0.2975	1.38875	0.859565	1.58
Klhl18	0	0	1.79867	1.586
AK132189	8.02583	2.2325	8.975	1.59167
A530072M11Rik	0.5	1.866	1.11841	1.59614
Apobr	46.034	2.222	38.4413	1.60133
Gm16157	20.1438	0.904615	29.0853	1.61467
Hist1h2bh	0	0	0.945714	1.6181
Ppm1j	0	4.42	21.0758	1.62842
Dhrs3	0	0	9.76143	1.62911
Rcc2	0	0	4.85083	1.63667
Pbld2	3.09909	0	10.25	1.666
Btf3l4	0	0	0.185167	1.6665
AK031732	65.2725	2.5	65.515	1.66667
Hist2h4	0.324286	0	3.35645	1.6829
Setbp1	0	3.70333	4.426	1.699
Tapbpl	0	0	8.28125	1.7125
Tap2	33.3212	1.18125	32.7538	1.72923
Ccni	0.519722	0.489167	1.39672	1.73279
Tmem69	0	2	2.4092	1.7348
Rps12	0	0	1.40556	1.75667
AK019366	15	0	55.415	1.785
Mir142b	0	0	1.9475	1.785
Tyw1	1.01167	0	2.56365	1.79654
4930414L22Rik	1.666	0	7.943	1.818
Tti2	0	0	1.51485	1.81818
Rbm15	0.240385	0	1.92364	1.81818
Nfkbid	1.66667	0	15.9973	1.81818
Cep55	1.19	0	1.60238	1.81863
Hectd3	0.925	1.04125	0.7545	1.8245
Dgka	1.53125	0	4.72435	1.82725
AK037155	2.87167	0	54.6111	1.82778
Map3k12	1.90176	0	5.44735	1.83324
LOC102636514	3.70222	0	6.595	1.85167
Ciart	0	0	4.37079	1.88127
U2af1l4	0	0	2.43902	1.89683
Ormdl2	0	0	3.78521	1.90542
Hn1	0	0	22.3645	1.90636
LOC100504703	0	6.66667	0.653529	1.91176
Bcl2l12	2.85077	0.549231	6.23708	1.93406
Mrpl18	0	3.27286	0	1.944
Trim46	5.68333	6.23067	8.99582	1.95927
Epas1	0.877083	2.50167	4.22808	1.95962
Rgs19	0	0	47.9306	1.96059
Tbx2	16.665	0	13.52	1.973
0610009O20Rik	0	0	17.8633	1.97583
Hist1h2be	0	0	6.82035	1.98365
Acss2	0	1.01	9.43556	1.98815
Sbds	0	0	1.71826	1.99783
9330179D12Rik	1.96	0	20.2753	2
AK052161	3.57	0	16.7311	2.00556
Lhx1	2.38	2.04	5.533	2.008
Usp3	0	0	18.08	2.02
Scnm1	0.854444	0	0.892857	2.04071
Cd3d	14.28	0	19.4318	2.04727
Tlcd1	1.0839	0.304878	1.78736	2.05962
Gm15471	16.37	16.664	4.07625	2.0825
AK007605	0.413182	1.70455	0	2.08333
Ggps1	0.413182	1.70455	0	2.08333
AK053772	0	0	0.842609	2.09565
Timm9	5.64148	13.7448	1.934	2.109
Ptp4a2	1.34889	1.17278	4.41364	2.11682
Gna13	0	0	0.396667	2.13952
Abcf2	0	0	1.1665	2.14
Cfl1	0	0	10.3191	2.14826
AK004434	0	0	5.42586	2.15966
Eno3	36.1067	7.42333	32.3175	2.16
Nsg2	6.739	10.192	9.33481	2.16222
Hexim1	0.956842	0	6.10917	2.17472
AK131831	0	0.769231	1.20545	2.19091
As3mt	27.35	0	43.6969	2.19692
Hist1h2bg	2.222	0	4.67	2.19714
D130020L05Rik	0	0	20.6771	2.19714
Rnf126	1.85111	1.11111	0	2.21125
Trip10	2.20722	0	4.42926	2.21407
Lcp2	0	0	7.14	2.22
Satb1	2.63889	2.41556	2.67805	2.22098
Ptgs1	1.66667	0	16.094	2.222
Snora21	2.5	0	7.15833	2.222
Tmem261	0	0	1.785	2.23167
X55823	69.9967	4.46333	38.3317	2.23167
Hist1h3f	2.83714	4.85429	0.902727	2.24364
S1pr1	0	0	3.6078	2.27
Hs3st3b1	0	0	3.57	2.2725
Cct3	0	0	1.47404	2.27362
2310010J17Rik	0.588235	0.56	4.0241	2.27934
AK079938	0	0	22.3707	2.29143
Slc5a6	1.18	0.431212	8.01056	2.29194
Gpn1	0	0	16.6027	2.30667
AK213359	3.33	2.5	13.5275	2.315
Pou2f2	0	0.7575	6.60714	2.31857
Hist1h2bn	0	0	15.9727	2.32909
Galnt7	0	0	9.742	2.3355
1700048O20Rik	14.2844	0.854444	50.7169	2.35438
2700029M09Rik	0	0	12.885	2.35929
Sp9	12.1025	0	2.08769	2.36
Scn2b	5.644	0.338	21.6194	2.37
C920009B18Rik	0.198333	0	17.667	2.377
Ssc5d	0	7.14	6.36333	2.38
T	24.33	1.785	22.9167	2.38
Ripk2	3.03	0	11.2631	2.38167
Hist1h2bf	0	0	3.3395	2.4
Itk	0	0	13.4955	2.40364
AK085136	8.69667	4.48667	15.23	2.40371
Irf1	0	0	49.0553	2.40618
Rhoq	0	0	38.4007	2.42
Arl4d	21.9914	2.29	29.5695	2.42561
Dact3	4	0	8.55385	2.42846
Cdc14a	0	0	3.03	2.44
Cotl1	0	0.217273	9.44069	2.44621
Sugct	0	0	4.59467	2.46667
Snrpd2	0	0	2.63909	2.47545
Naif1	50.8769	9.64188	19.016	2.499
Zbtb25	0.74	1.38889	3.166	2.5
Mfsd12	0.694444	1.38889	3.18778	2.5
B330016D10Rik	0	0	5.6175	2.5
Mrpl30	0	0	8.4712	2.506
Polr2k	0.757273	1.10682	1.80676	2.51382
Bivm	0	3.18167	2.45633	2.51469
Egr3	0	0.909	2.3913	2.51536
Gstcd	0	0	4.052	2.52
Ubap1	0	0	4.49286	2.53952
AK041647	0	0	6.67833	2.54083
9230102O04Rik	5.46875	0.25	8.50194	2.55194
Arhgap9	5.13176	0.49	18.3566	2.55566
Chid1	0	0.595	4.05034	2.55759
Bahcc1	0	9.69667	2.1313	2.5587
AK039657	40	0	26.4563	2.56
Gpr183	3.20417	0	28.8783	2.56792
Arid1a	0	0	6.1144	2.5868
Cd38	33.3333	0	27.72	2.59
Gcat	0	2.04	1.23955	2.59955
Mir7655	0	0.264444	6.44355	2.60903
Hoxb7	3.1535	6.568	7.413	2.61633
Fbl	2.163	1.428	1.74235	2.62235
AK170771	1.77143	0	3.90575	2.6355
Wdr53	1.77143	0	3.90575	2.6355
Foxp4	0	0.555333	9.52286	2.64429
Fcf1	0	0	9.44061	2.65303
2310001H17Rik	4.50649	0.997297	23.6197	2.65869
Zfp36	0	0	10.3214	2.66488
EU131401	8.523	1.111	19.4183	2.66667
D16601	100	0	60.33	2.678
E030030I06Rik	1.32865	0	2.769	2.692
Irx5	3.2028	3.2332	2.669	2.69433
Cd86	3.33273	2.10727	7.07296	2.71037
2700081O15Rik	27.0467	3.62	21.535	2.715
Mageb3	0	0	4.2725	2.727
Hist2h2bb	0	0.579565	5.6735	2.7375
Tldc1	0	1.62667	14.6022	2.73778
AK015545	9.52333	13.7233	4.12667	2.74467
AK052880	2.02875	0.568125	17.4763	2.74533
U83242	30.1145	5.57727	20.0344	2.7616
B230323A14Rik	2.13167	4.615	3.75128	2.76256
Pfdn6	0	0	18.9763	2.7775
4932412D23Rik	0	0.4584	4.11526	2.79658
Mkks	0	0.255294	3.75273	2.80523
Hist1h3i	0	1.46846	8.69905	2.81524
AK047349	0	0.36619	3.65083	2.82042
AK172386	12.2867	2.08333	7.5935	2.841
Rras	2.67857	0	0.925556	2.84167
Ccl3	71.42	0	37.616	2.856
AK137525	71.42	0	37.616	2.856
Tmem259	28.5714	26.19	3.79464	2.85714
Snord34	80	75	11.6557	2.85714
Ubb	0.196	0	3.67333	2.87
Rgmb	0.982	0.9375	5.93353	2.87147
Mir6976	85.71	21.425	4.41778	2.8775
Fev	0	10.5925	1.27708	2.87833
Hes1	0	0	3.242	2.8784
Fem1a	2	0	4.39538	2.88462
Polr2a	0	0.826364	14.7312	2.89269
Mir484	2.36643	0.682143	5.78959	2.89388
Atg101	0	0	1.42857	2.91286
H2-K1	9.74333	11.8383	13.5633	2.92325
Kdelc1	0	3.818	0	2.93692
Slc35a5	0	0	8.76419	2.94129
Zap70	37.4074	6.31579	53.0322	2.95656
Gpr18	34.383	0	41.8496	2.97393
Hist1h2bk	0	0	9.46667	2.975
Cd48	4	0	8.70545	2.98545
Ciz1	0	0	12.4024	2.98953
Cdc45	0.603143	0.571429	4.03074	3.00529
Cnot6l	30	10.6033	4.60467	3.01227
Man2b1	0	0	18.3333	3.03
AI467606	0	6.444	3.11195	3.03756
Sfxn3	11.535	2.63	3.665	3.0525
AK040062	3.332	3.068	19.164	3.068
Mir21a	61.2556	1.01	58.9296	3.07375
Tnip2	0	0	6.18412	3.08
Atp8b2	6.01429	1.59143	13.762	3.0864
Pax1	8.48455	5.99455	3.55533	3.09933
Nr1d1	0	4.76	17.0188	3.1
Cdc25c	0	0.85	3.98139	3.1
Tnni2	49.995	0	39.9967	3.12333
AK007237	0	0	0	3.125
Ninl	3.57	3.125	3.57	3.125
2310045N01Rik	0	0.694375	9.64125	3.125
Fgf3	2.06083	1.865	4.31393	3.12571
AV039307	0	0	12.606	3.127
Rps15a	0	0	29.69	3.13
Hist1h3e	0	1.36	5.58367	3.14333
Ctdspl2	0	0	0	3.14615
Gpnmb	48.5515	0.961538	58.8686	3.16318
AK043958	0	0.308333	5.51182	3.17879
Iqcg	0	0	5.62423	3.19192
St3gal4	0	2.43556	4.81538	3.19923
Ccdc51	0	0.526	3.81312	3.21437
Vax2	5.9175	2.08625	6.073	3.2155
Lipg	0	0	5.03167	3.27056
E130012A19Rik	0	2.85714	16.8214	3.27455
Zfp677	0.798235	0	5.26462	3.29654
Akna	0	0	4.7619	3.29667
AK138361	5.35714	3.4	7.09	3.29778
Ccdc18	0	1.818	5.78242	3.30045
Mir1900	0	0.46	1.40667	3.30833
Tmem194	0	0	0.629333	3.312
Vax2os	4.81	6.63357	6.66804	3.31588
Zfp84	1.44913	0	5.00909	3.325
AK132865	45.3229	11.4386	13.74	3.33625
Gm11346	1.428	1	7.53229	3.33743
Pax2	3.3075	0.7575	2.29453	3.39604
Pabpc1	6.664	12	8.58125	3.39625
Grm6	60.6055	56.1655	1.7585	3.4
Aldh6a1	0	0	2.67778	3.41056
Pola2	0.8	0.7272	3.95667	3.41667
Anks1	29.1224	32.8	3.02073	3.42805
Snord43	1.19	0	4.2852	3.4284
Kpna4	0	0.478182	7.18871	3.43581
Urod	5.39667	0	3.51838	3.43649
Fgf9	0.925556	0	0.833	3.4545
Smad6	1.51455	0	0	3.47824
AK142821	0.653529	0	1.97833	3.48056
Xpnpep3	0	0	0.56963	3.51074
Cped1	3.0295	3.766	9.9875	3.529
DQ716701	71.332	54.56	39.58	3.57
Cacng6	70.51	0	64.2417	3.585
AK051804	0.653529	0	1.33312	3.58688
Ccng2	0	0	14.017	3.60074
Hnrnpa3	41.6667	0	18.4564	3.62623
Id1	1.28154	5.29923	3.07273	3.63182
Dbp	0	0	15.0809	3.63318
Mctp2	0	0	2.16364	3.63636
Trub2	0	0	2.80609	3.6387
Rnf43	15.2429	2.16833	22.6503	3.65892
Klrd1	0	0	39.9391	3.66909
Prrx1	3.09364	5.19455	3.9552	3.6876
Stx16	2	1.333	3.41119	3.75075
Tmpo	0	0	46.8525	3.75374
Gpbp1	3.551	1.895	10.2035	3.75681
Mif4gd	0	0	2.54	3.75794
6330408A02Rik	1.87923	2.25615	7.66011	3.82262
Cars	0	0.181053	12.1368	3.832
Lhx1os	2.38	2.04	3.23261	3.83391
Ch25h	0	0.49	6.64294	3.83588
AK163160	5.635	2.3275	7.31741	3.84963
Gimap1	0	0	6.98	3.87667
Sh3bp1	6.81432	5.58514	7.04613	3.90108
3300002P13Rik	42.3786	1.93857	60.9909	3.91091
AK157947	0	4	16.9314	3.91929
AK158148	0	4	16.9314	3.91929
Ikzf3	92.232	4.666	39.8909	3.93455
AK029023	79.8187	3.9625	79.8187	3.9625
Rnf121	0.835758	0.0827273	4.69113	3.98247
Mbnl1	3.46125	0	24.1421	3.98589
2610027K06Rik	16.665	0	9.53933	3.994
Egln2	0	0	10.1275	3.99545
Arl5c	4	0	38.606	4
Zfp78	1.11083	0.550833	4.3634	4.01019
Tbx3	2.25	3.09118	2.50893	4.03536
KC335200	11.6667	9.09	32.0225	4.03812
Hist1h4i	0	0	3.37909	4.04
Lax1	2.03667	2.46889	0	4.04
Osbpl11	0.576923	0	11.0785	4.06538
Rqcd1	0.432727	1.51485	6.37087	4.07
Enthd1	11.11	0	30.0043	4.10179
Zfp426	1.85167	0	8.69	4.13083
2810006K23Rik	100	17.4767	26.5619	4.13438
Prdm1	7.72043	5.48261	8.43529	4.13643
Mir124a-1	4.81556	2.13833	8.11226	4.14161
Snord12	63.983	5.006	41.2629	4.15176
5031425F14Rik	83.33	5	26.98	4.16667
AK163035	0	0	58.7267	4.16667
4930429F24Rik	0	0	10.2668	4.17625
Irf9	68.2154	55.5669	8.18182	4.19545
AI847159	9.22714	1.22	28.7247	4.22421
Mplkip	0	0	9.33643	4.23
Abt1	0	0.657895	2.06	4.23739
Neurog2	4.71231	5.57769	3.64569	4.25354
D16603	20	0	16.9675	4.263
Ulbp1	0	0	7.66214	4.29143
AK086741	0.549286	0.620714	4.78661	4.31732
Nabp2	0	0	2.33333	4.338
Exosc5	0	0	5.51471	4.34118
Med16	0.263158	1.30763	5.36337	4.34363
Kri1	0	0	9.23	4.347
Rpl14	6.66667	0	15.8925	4.34917
Creb3l2	0	2.46889	4.82955	4.36682
Shc1	18.7531	9.97563	12.1736	4.36974
Tcra-V2	60.71	11.14	68.9886	4.37286
Vezt	1.25	0	6.65125	4.37417
Rad51	0	0	6.79	4.37704
Gimap9	8.09231	2.03923	10.5709	4.38667
Spry2	26.8992	4.14231	36.6937	4.39447
Gm166	1.01	0.505	2.70522	4.39609
Smc4	0	0.301905	6.94587	4.39761
Pcsk4	1.11	5.454	4.01615	4.40038
Snord65	23.3325	14.87	24.4433	4.44333
Taf11	0	0	0	4.44444
Clcn2	4.49556	0	9.015	4.46393
Kat7	2.7775	0	9.64792	4.47
Zfp553	78.57	71.6667	4.38981	4.47279
5730488B01Rik	12.3122	6.48889	13.2322	4.47889
Mir7660	66.66	84.61	6.09231	4.49308
Tmem59l	10.1312	0.29	20.3086	4.49318
Snhg1	0	0	9.13875	4.51333
Nhp2	0	0.549286	11.3019	4.51625
Gnb2l1	0	0	13.806	4.534
Gadd45gip1	0	0	14.9782	4.54545
AK047577	0.769231	3.97077	3.1075	4.55375
Pbdc1	0	1.19037	11.2508	4.5656
Tcra-V15	19.0467	0	31.954	4.58133
Cops5	0.9	1.8352	5.75407	4.58259
L16801	23.07	13.04	42.1463	4.59
Klra14-ps	5.26	6.89	3.50667	4.59333
A330035P11Rik	55.8314	34.6771	15.9556	4.59565
Bcl6b	7.618	1.677	7.54765	4.60588
Txndc16	0	0	4.92586	4.65793
Tbl3	1.02	0	7.55026	4.66026
Gsta4	0	0	7.3225	4.6875
Ccdc138	0	0	11.4892	4.69462
Tmem98	1.785	3.69	1.47158	4.71632
Skap1	75.7267	62.3167	28.5205	4.71643
Cd3e	0	0	8.09467	4.71667
AK053029	54.5425	3.57	71.11	4.73
Pet100	0	0	7.34957	4.7413
Arrdc3	0	0	8.98842	4.74316
AK011913	38.09	0	32.1329	4.75571
Dlk2	4.4696	1.9848	7.01344	4.7823
Lmx1a	3.70333	13.365	2.5	4.79125
Tbx15	0	2.04	8.39167	4.79833
Skor1	0.876842	1.43526	4.61884	4.80304
Lbh	0	0	7.712	4.81
Rsg1	0	0	5.833	4.8435
Slirp	8.3325	0	5.82536	4.84429
Slfn10-ps	11.6654	0	17.2715	4.84848
Barhl1	1.1428	5.3708	6.40652	4.86913
D16600	19.5229	5.33714	24.8071	4.87176
B230312C02Rik	7.22222	5.45444	4.5	4.909
AY089789	21.3	0	35.5806	4.91111
Rsbn1l	0	0	16.6425	4.92896
Pacsin3	6.527	1.3395	20.3479	4.93885
Cmtm6	0	0.6	5.65419	4.94
Apeh	0	0.821667	9.00083	4.95083
Aftph	0	0	1.6915	4.9635
H2-T23	0	0	38.9557	4.96714
Gm11538	10.0096	7.16192	8.34182	4.99182
Gabarapl2	0	0	9.58333	5
BB283400	4.6875	17.6025	11.61	5
Adamts1	12	0	5.2075	5
AK034234	55.55	6.66667	43.4475	5
AK205023	63.4233	32.5	34.942	5
TCR alpha /[delta]	35	0	27.0455	5.01364
2010016I18Rik	15.33	6.666	40.612	5.032
Cecr6	1.45333	1.33333	18.4745	5.04909
Alkbh1	0	0	6.1436	5.0536
Trip6	11.6564	3.33214	22.5386	5.05571
Bccip	0.1536	0.0888	5.695	5.05948
Lsm3	0	0	3.678	5.0705
Hist1h2ac	0	0	0.791176	5.07882
Chac2	0	0	15.294	5.104
4930471M09Rik	0	5.12667	8.38579	5.10789
AK134203	3.33333	8.52167	2	5.113
1810009A15Rik	0	0	8.585	5.11321
Mospd3	0.806452	0	4.37178	5.11778
Il2rb	5.55333	0	61.4785	5.12
Slc46a3	1.14556	2.38	1.74143	5.12333
1700101I11Rik	1.26414	0	9.82125	5.13375
Snx17	0	0	18.9327	5.13545
Itgal	0	0	14.622	5.13667
Mea1	0.536207	0.60069	7.34106	5.13941
2810405F15Rik	6.9135	3.666	8.87	5.14154
Ifitm10	28.1475	0	58.1136	5.14286
Nol8	0	0	1.41793	5.15345
Fam32a	5.26263	2.91316	7.14238	5.15857
Pdik1l	0	0	31.0417	5.16667
AK088937	1.538	0	19.9023	5.17273
Mycn	0.446429	4.51714	7.30625	5.18
Brip1	0	0	13.8305	5.202
Mid1ip1	53.9271	25.1393	51.92	5.21429
Icos	4.80125	0.26	17.5006	5.22118
Hist1h3c	0	0	4.10231	5.22769
Hist1h2bb	0	0	4.10231	5.22769
Hspa1b	2.2725	0	25.2826	5.24737
Tk1	1.909	0	28.2911	5.24889
Atpif1	0	0	4.84833	5.25667
Snrpg	0	0	6.98789	5.26316
Hoxc6	7.38923	1.76462	10.0608	5.29358
Junb	2.31417	0	9.4525	5.29917
Snrnp70	6.25	0	10.796	5.3107
Ppdpf	0	2.7775	6.10588	5.34824
Uba3	0	0	13.1792	5.35654
3110082J24Rik	0	0	13.0412	5.36
Ccdc163	0.7856	0.6664	0.984828	5.36368
A630001G21Rik	11.1111	1.38889	29.7806	5.36778
Ldlrad4	0	0	11.72	5.37235
Ms4a6b	0	0	3.636	5.378
AK048048	21.4267	2.77667	18.7057	5.39143
Pik3cg	1.34889	0.37	7.87639	5.40625
Hist2h2ab	0	0	3.45238	5.41429
Zfp472	0	0	8.5712	5.4168
Hoxc9	6.72933	0.952	5.7964	5.4344
Arfgap1	0	2.69875	7.88333	5.43933
Rinl	39.375	0	35.8367	5.44111
AF357374	7.34455	0	12.5804	5.45292
AK138451	0	1.332	12.3495	5.45368
Gimap6	0	0	6.44235	5.46176
Lonp1	0.252273	0.168182	7.3208	5.4708
Lck	2.17619	1.58714	17.888	5.4757
Zfp251	0	7.40667	9.96667	5.48667
Csk	72.665	57.995	34.7758	5.5025
D12897	26.9543	6.67857	30.8115	5.51846
Bcl11a	3.58923	2.33308	2.89291	5.51989
AK048257	21.3733	3.13333	31.1388	5.52375
Nasp	4.54545	3.63636	8.8625	5.52613
AK171391	88.155	4.105	79.8871	5.54417
Ebf2	1.38875	0	11.2263	5.54556
Hexim2	11.11	0	27.9486	5.55429
AK012891	69.9714	41.3386	59.39	5.555
Gm4980	4.856	0	8.64111	5.57667
Prkcg	0	0	8.25115	5.58692
Thop1	0.78	1.02	11.8544	5.61222
Armc7	0	0	17.6132	5.66789
Vrk1	0	1.13636	38.2738	5.69077
Tmx3	1.01	0	14.0261	5.69333
Shox2	1.6513	4.95826	2.76063	5.70385
Trappc2l	0	0	7.24727	5.70606
Igfbp4	0	0	1.19	5.71429
Osr2	10.6408	13.4308	5.39268	5.73512
Med15	1.5215	1.2875	6.27947	5.74158
AK035785	0	0	7.16212	5.75
G630025P09Rik	18.5867	10.2267	11.355	5.7595
L3mbtl3	0.935439	0.574211	6.94197	5.76836
AK044789	2.59714	0	10.5671	5.77143
Slc9a4	16.25	7.60778	22.1619	5.77562
Oas1c	0	0	12.933	5.789
Spryd4	0	0	13.722	5.83333
Klre1	66.665	10	79.83	5.83667
Pik3cd	30.4361	3.95391	20.9122	5.85522
Rrp8	8.085	2.052	18.5196	5.86154
Rad51ap1	2.19769	0	8.52889	5.87389
Foxc1	0.865385	4.43154	6.61042	5.87792
AK080936	0	0	5.88235	5.88235
Stip1	0	0	5.88235	5.88235
Skiv2l	38.3333	35.118	11.4624	5.88522
Zfp946	0	0	3.03632	5.90789
Parp14	0	0	13.898	5.914
Mfsd11	0.555333	0	4.11133	5.93133
AK088578	0	0	14.2857	5.95143
Ppp1r12c	0	1.02	10.8445	5.96226
Asf1a	0	0	12.9877	5.97355
Efcab2	0	0	12.3579	5.99
Cdkn2c	0.683077	0	6.88614	5.99719
Sp5	0	6.01778	0	6.01778
Mir449c	1.11067	3.35933	5.24333	6.03933
AK080057	0	0	25.99	6.055
Det1	10	0	8.104	6.06
Scrt2	4.72818	3.72364	3.98	6.064
Zfp54	1.04167	0	8.625	6.071
Cep44	0	0	6.86212	6.07545
AK080695	8.33167	2.77667	25.0183	6.08167
Tbck	0	0	8.60556	6.0937
Stt3a	0	0.694375	2.55533	6.09633
Ppil2	0	0	16.324	6.103
1700022H16Rik	3.13786	7.28143	3.3697	6.11394
Zbed6	0	0	2.67857	6.12143
Wipf3	93.5883	4.29833	89.8856	6.13
Slc11a2	4.80769	0	12.8326	6.13419
Tbx1	2.26	1.96955	7.48446	6.17214
Tmem87b	0	0.5	6.54026	6.17632
Cd82	19.5012	7.3208	24.9789	6.19479
Esrp2	0	0	8.74762	6.21333
Dctn6	2.66	0.530345	3.88459	6.22378
A930015D03Rik	0	0.292222	10.4621	6.22667
Hrh2	4.71429	0.44619	21.8817	6.23
Tbxa2r	14.28	0	45.235	6.25
A230070E04Rik	0	5.55333	19.5925	6.25
AK041780	8.25	0	41.6225	6.25
KC202842	8.25	0	41.6225	6.25
Zfp296	41.15	4.45125	42.4021	6.275
Ccdc146	0.405833	0	17.3726	6.28024
Serpinb9	2.85714	0	17.4095	6.29571
Fam53a	0	1.66625	10.08	6.29611
Psmd4	0	0	6.49286	6.30214
Slc30a6	0	0	16.22	6.30375
4933427E11Rik	3.665	3.74437	8.34947	6.31105
Atn1	2.69833	0	12.6678	6.31253
Snupn	17.9412	15.8818	9.90351	6.31297
Capn1	60.7125	40	72.0893	6.31533
AK040452	17.898	14	8.12632	6.32158
Mir129-2	3.87714	12.1421	2.22222	6.32667
AK040320	0	4.16625	0.19625	6.32979
AK017779	0	9.0625	0.19625	6.32979
Marcks	0	9.0625	0.19625	6.32979
Dusp16	4.57889	0	15.3279	6.3389
Mir1982	90	64.285	10.9455	6.34818
Hist1h2bj	0	0	5.31	6.34857
Dtnb	3.57	0	19.5255	6.35636
Mocs2	0	0	7.89722	6.365
Dbnl	0	0	12.5496	6.3775
Lag3	0	1.26889	24.3837	6.39125
Gm16740	0.793333	0	6.70091	6.39318
Creb1	60	66.6667	7.71551	6.41174
Tmem216	1.71905	2.30571	10.7127	6.42643
Gm20748	33.3536	37.7718	5.065	6.428
S100a6	0	0	31.188	6.444
Gins2	0	0	4.34278	6.44889
A930006K02Rik	0	0	20.2867	6.45556
8430429K09Rik	0	0.435294	13.4556	6.46352
AK089118	4.47364	0	8.45593	6.46519
AK140370	4.47364	0	8.45593	6.46519
Sppl2b	11.9231	10.5446	8.8845	6.4756
Atp5b	0	0	6.06	6.476
Ccdc176	0	0.80625	9.0275	6.48917
Tsn	0	0	5.27273	6.49545
Arhgap33	0	0	16.893	6.50333
Mir7235	100	0	49.4675	6.51813
Daxx	0	0	19.558	6.5285
Runx1	0.3636	0	7.66209	6.54681
Nat9	0	0	9.03208	6.54833
0610010K14Rik	6.5625	0	28.2143	6.55795
Fam212a	0	0.595	7.6925	6.55964
Eme1	0	0	9.72368	6.56158
Dennd4b	0	0	17.7143	6.58571
Nkx2-5	6.5925	11.25	18.3487	6.59375
6030419C18Rik	80	0	35.3787	6.60125
Ccr2	63.1111	8.06778	58.2889	6.61486
AK051019	0.833333	0.843333	6.66643	6.61786
Cep57l1	24.991	27.5213	7.51836	6.61822
Bckdha	0	0	23.0154	6.63458
Ppwd1	0	0	7.97583	6.64167
Efna4	7.40667	0	6.944	6.666
Tbrg3	0	0	16.982	6.666
Atoh8	13.3333	0	25.856	6.666
Napsa	0	0	0	6.66667
Col12a1	10	0	0	6.66667
AK154268	44.9975	10	29.9983	6.66667
Ly96	2.727	0	11.7227	6.66667
Lair1	25	0	44.0967	6.66667
Gm5468	0	0	0	6.66667
Ap2a1	0	0	7.66667	6.67533
Haus3	0	0	59.6943	6.67571
Tlx1	15.872	12.032	16.05	6.68444
Smarcd3	0.595238	1.28	5.19667	6.69154
Slc3a2	0.691622	0.168919	9.725	6.6985
Spns3	0	9.09	24.0233	6.73333
Casp3	0	0	20.1245	6.73455
Nedd9	0	0	14.3562	6.74919
Tnfsf8	0	0	23.6088	6.7575
Txnrd3	5.415	3.38625	10.83	6.7725
Tor1aip1	0	0	9.80291	6.77273
Zfp52	0	2.08333	8.165	6.77833
Ggn	0	3.91429	0.615263	6.79263
Ivns1abp	0	0.292105	7.738	6.80033
Hcls1	0	0	3.03	6.81818
Slc8a2	3.69286	5.84071	4.93091	6.83909
AK012325	14.5833	5.55333	16.8271	6.83941
Dpp8	0	0	7.26923	6.8441
Mrpl32	0	0	2.24471	6.85353
Mov10	0	3.13538	24.5405	6.85946
Rbm39	27.3408	11.1137	13.6818	6.88417
Tada3	30.235	39.1933	7.23964	6.89161
A930011O12Rik	6.3475	0	6.5625	6.89458
AK006507	22.115	0	26.2858	6.90158
AK076808	22.115	0	26.2858	6.90158
AK041795	20.8325	0	22.2514	6.90429
Snhg3	0	0	19.4517	6.90833
Ndufaf6	13.0933	0	44.6167	6.93
Zfp61	1.025	5.555	8.6175	6.93031
Clcc1	0	0	10.4336	6.9552
Per1	0.5	0	10.5722	6.9591
AK020767	0	0	12.0039	6.97028
Nup85	0	0	0.852222	6.98667
Cep120	2.04	0	8.42161	6.99226
Spred3	18.634	11.9253	11.2886	6.99286
Trappc9	10.9895	11.0084	18.351	7.00366
BC025920	10.6397	10.6879	9.93353	7.00412
Sp8	1.40044	7.61222	4.14524	7.01063
Hist4h4	0	0	6.42222	7.01704
Hnf1b	4.79905	5.77476	5.79794	7.02147
AF357399	3.315	0	7.52161	7.06032
Slc9a3r1	0	0	48.8564	7.07091
Zfp65	0	3.928	13.835	7.075
Trmt10a	0	0	12.3517	7.07889
Foxb1	11.9308	9.3	4.10037	7.10148
Mir8119	25.6489	16.0833	19.1624	7.10412
Nphp4	5.12375	2.0825	8.51185	7.11667
Atp6v1c1	0	0	8.33333	7.14167
Fam111a	0	0	16.3625	7.1425
AK157346	16.2367	0	31.5886	7.14286
Csnk1g2	18.0544	14.9675	8.76154	7.14769
Gm20337	2.5	0.606	8.3	7.14818
Poln	0	0	67.143	7.152
Ccdc103	0	0	10.0796	7.18565
Ppp1r9b	54.03	0.624	39.856	7.187
Kiss1r	0	0	23.268	7.19733
Phf20	0.649091	0.378182	15.9976	7.2
Gm5607	0	6.25	6.70571	7.21286
Taf4b	0	0	16.2193	7.21643
Imp3	1.05263	0	13.1371	7.22647
Inca1	0	0	20.68	7.23273
Necap1	0	0	5.75	7.23467
Fosl2	94.7443	72.5171	10.7143	7.2425
AK138307	0	14.2857	2.50222	7.25556
Gzma	3.387	1.428	29.3162	7.25905
Fam126b	0	0	6.49629	7.25922
AK032194	0	0	23.58	7.26214
Fam114a2	0	0	6.32389	7.27056
Hoxa11	2.21111	13.6233	4.97118	7.33618
Zfp566	0	0	7.26923	7.34846
Klhdc3	0	0	7.60483	7.35138
Itgb2	4.20143	1.42857	31.134	7.35465
Tspyl1	0	0	22.1124	7.38429
Phf21b	0	0	4.57774	7.39355
Rprd2	21.0489	21.4378	6.85662	7.39371
Cish	0	4.08143	12.6647	7.39733
Stard10	100	0	69.8333	7.40667
Skap2	0	0	7.30111	7.40722
AK020820	0	0	5.3332	7.4296
2810403A07Rik	0	0	2.77481	7.46333
A330074K22Rik	8.6	5.39667	13.5067	7.46583
Trim34a	7.07	1.70889	11.9797	7.4661
Dcun1d3	0.757273	0.551364	10.7065	7.46848
Slc29a4	13.8217	6.025	16.8541	7.48074
Ppp3cc	2.856	0	49.895	7.5
Tgfb3	0.79	0.648	11.542	7.502
Hottip	8.75923	5.59308	7.91476	7.51
Cyhr1	21	13.515	12.1798	7.51554
AK137033	1.01	0.699091	19.2413	7.5187
Atf5	2.16632	2.29368	10.5225	7.53571
BC050122	0	0.555333	14.9881	7.55024
Hibch	0	0.446429	7.2069	7.57207
9330175E14Rik	60.905	4.57	54.716	7.57267
Msx2	10	0	9.48	7.57545
H2-T3	44.517	10.7635	53.0229	7.59361
Wdr91	0	0	42.7486	7.59429
Tkt	0	0	39.7929	7.61857
Zfp790	0	0	10.7233	7.62889
AK164715	41.3862	16.6887	16.336	7.63067
Neil2	19.5185	5.64077	52.9029	7.63353
Ikzf1	19.0575	0	19.1047	7.67122
Ppt2	2.99684	4.09316	12.8219	7.67163
Cdca5	0	0.275185	12.9314	7.67357
Nit1	0	0	8.03562	7.68562
Nccrp1	38.33	11.535	25.5533	7.69
Isg20	12.5	0	22.0593	7.70214
D030047H15Rik	0	0	8.4296	7.7296
Tspan32	0	0	12.3087	7.7375
Tmem198b	13.7864	9.49429	13.3156	7.76333
Tmem39b	1.58667	0	6.91917	7.7775
Sorcs2	1.85111	1.01	18.5888	7.78125
Dnaaf5	2.36727	0	14.9173	7.80038
Ppp2r5b	0	0	20	7.81222
Cpne2	0	0	17.7804	7.83208
Fbxo45	2.25455	0	8.41586	7.83655
Fgf11	54.8775	22.1775	15.6433	7.845
Wnk1	29.9314	34.5809	9.1688	7.86828
Vgf	9.35273	12.2455	2.766	7.87375
Swi5	0	0	6.06	7.87778
Prcp	0	0	4.76091	7.88545
Shkbp1	1.28154	0	7.55575	7.91325
Ptpn6	0	0	27.4321	7.92
Treml2	9.37	6.55	14.1382	7.92721
Exoc3l	0	0	15.63	7.92857
E2f4	0	3.02909	15.63	7.92857
Dusp28	21.8357	1.68	30.2208	7.94385
Zfp605	4.49786	0.51	16.6805	7.95378
Edf1	0	0	8.2175	7.96722
AK002875	22.568	4.594	22.4975	7.98
AK136471	22.568	4.594	22.4975	7.98
BC037128	22.568	4.594	22.4975	7.98
Capn7	0	0	10.4164	7.98643
Nae1	0	0	12.7889	7.98889
Wdr83os	0.350667	0.392	8.10625	7.98937
Shisa5	0	0	27.6403	7.99129
Six1	5	26.664	9.94	7.994
Islr	54.3125	11.75	75	8
Psmb3	0	0	15.085	8.00444
Galr3	80	12.5	13.5638	8.01333
Hk2	0	7.54875	9.09571	8.01476
Zfp467	6.45611	10.1361	4.66919	8.02422
AK053727	0	0	13.9078	8.02972
Sec61g	1.96	0	26.7638	8.03562
Csrp2	0	0	1.428	8.036
Car14	25.5267	9.82444	20.8855	8.03818
Tdp1	66.5511	54.4333	9.49427	8.04573
Pdia4	0	0	15.4671	8.04786
Lrrc46	0	1.111	5.55524	8.04952
AK196542	28.57	42.85	10.9575	8.06
AK162774	91.66	28.57	25.7262	8.06615
Smu1	1.85111	0	42.5238	8.08308
AK131739	6.21182	2.27273	15.2381	8.09524
Nlk	0	0	7.41897	8.11128
Trp53	31.67	23.2561	9.44441	8.13665
Hic1	0	0	12.705	8.14208
Ap3s1	0	0	11.482	8.14667
Zfp646	19.7943	6.92857	20.7395	8.20135
Thyn1	0	1.85167	10.1527	8.20636
Nsun6	1.42	1.38833	13.5914	8.22586
Med19	1.19	0	10.1678	8.23278
Olig3	2.2725	4.545	12.2015	8.25192
Gas2l1	0	0	10.1058	8.25327
Kif20a	0	0	15.5098	8.25875
Pdgfra	21.8581	23.4916	9.71188	8.27462
Mrpl43	0	0	0.932121	8.29455
Lrrc16b	11.25	10.694	6.66667	8.298
Il21r	3.70333	0	61.4918	8.32455
Stim1	60.8987	54.6562	12.6329	8.32738
Ap1s3	1.44455	0	7.72519	8.32889
Exosc6	31.6667	5.55333	37.5	8.33
Mir148a	17.932	14.282	11.2257	8.33143
Fam195b	0	8.3325	35	8.3325
AK166159	0.694375	0	16.6775	8.33333
Barx1	16.665	0	6.95357	8.34643
Magi3	3.51833	0	11.8642	8.36577
Tinagl1	9.40267	0.617333	22.9254	8.36703
Fiz1	9.79593	8.20407	9.27069	8.36986
2210019I11Rik	3.63636	0	13.547	8.391
Dcaf15	0.480769	0	35.0779	8.39263
Slc2a4	0	2.24077	12.3884	8.39421
6330549D23Rik	0	0	9.47233	8.39967
Gtf2ird2	24.1225	26.6517	15.998	8.40793
Klhdc9	0	2.06917	9.91875	8.40938
Tet3	0	0	32.7311	8.42222
AK159001	0	0.625	8.03846	8.44577
B3gat3	0	0.98	51.7547	8.45
Prkar1a	5.86531	1.54375	20.2825	8.46831
AK076687	1.09857	3.78714	2.50792	8.50792
5530601H04Rik	0	0	15.192	8.52067
AW551984	6.51882	9.65	12.8556	8.53023
AK204572	57.26	10.7117	64.0457	8.57143
Tspan14	16.0325	0.7125	35.4641	8.59136
Pold4	0	0	16.0938	8.59375
Ndufa4	5.43818	0	13.2746	8.6125
Ccdc173	0	0	18.3383	8.623
Clpp	0.452353	0	19.4718	8.62529
Cyb5d1	6.15053	14.1437	7.80389	8.63333
Crebzf	0	0	7.69231	8.64385
Snord45b	80	25	30.3841	8.65
Tmem67	2.77667	0	27.4937	8.66737
Vegfa	46.3016	38.6896	12.2722	8.66829
Tsen34	24.7314	16.5462	16.227	8.67529
Abhd14b	7.03667	2.666	17.3442	8.67958
Gimap7	13.777	4.708	43.7086	8.69571
Nrp	0.246667	0.584444	8.75	8.70538
Enpp2	0	5.63818	13.5181	8.71355
Zmiz1	11.509	9.577	9.51774	8.71876
TCRA	32.7604	7.34225	34.5005	8.7319
Arhgap1	71.9757	42.8443	17.689	8.76793
Nrg4	3.47167	0	24.962	8.78067
AK035052	8	0	23.3246	8.79077
C530005A16Rik	8	0	23.3246	8.79077
Pdx1	0	8.115	8.6	8.7935
Psmc2	0	0	18.5488	8.79577
AK163099	0.740667	0	9.31071	8.80929
BC062254	0	0	11.5375	8.8225
4930549G23Rik	0	0	16.6336	8.82714
Hnrnpf	22.0625	22.8505	10.1977	8.82847
Hrc	63.33	21.425	17.9257	8.85762
Cipc	24.3887	21.3974	13.2605	8.86363
Mon2	1.09857	1.33	11.0541	8.86864
Ube2s	0	0	9.97065	8.90258
Kirrel	1.89364	2.67227	9.59192	8.92308
Cbx4	24.443	6.125	17.4637	8.93898
Sell	28.0825	0.395833	21.946	8.96218
Kazald1	0	0	8.82719	8.96469
Mta2	0	0.476	12.1539	8.96722
Ilf2	0.735294	0	8.33333	8.97417
Snora52	41.175	17.69	23.0157	9.01643
Gtf2a1l	49.5567	5.45	43.4135	9.02957
Creg1	0	33.33	9.37937	9.03063
Ano6	0	0	15.4561	9.04667
Wbp2	0	0	17.7119	9.0475
Ptprc	17.776	17.776	16.6599	9.04837
AK144485	20.8642	10.0025	6.94879	9.04939
Slamf6	7.40667	0	13.1821	9.06786
Ccl4	6.12286	0	35.7792	9.07154
4931428F04Rik	5.71429	0	10.273	9.07189
Dcdc2a	2.97562	16.37	12.5	9.07333
Galns	0	0	11.8806	9.07429
Rab20	0	0	18.3033	9.07667
Pvrl2	1.53846	2.96769	5.43966	9.0769
Wnt8a	82.188	13.57	54.1945	9.08727
Sdad1	1.94333	0	10.2	9.09091
Nkx2-2	0.865556	8.89481	1.63696	9.0913
Ebf1	1.48	15.05	4.1425	9.101
Mirlet7g	75	42.22	41.45	9.11067
Ddx49	0	0	13.0938	9.11375
Kirrel2	10.179	3.266	17.1108	9.1248
AK019375	0	3.03	7.7015	9.132
Ino80e	2.12412	0	11.8982	9.14455
Qrsl1	0	0	17.8759	9.16273
AK049783	0	0	17.2236	9.16818
AK052878	3.22625	4.83625	7.06227	9.20818
Leng8	0	0	16.1876	9.226
AK157878	0	3.125	20.1031	9.2275
Anxa7	0	1.515	8.33286	9.23429
Foxf2	0	8.085	3.11344	9.24312
Slc16a11	55.5533	38.8833	16.761	9.245
Smyd3	3.13846	0.178846	10.8191	9.24594
Pfkfb3	14.0625	7.1425	14.2379	9.25579
AK047857	7.82909	11.7518	7.97553	9.29447
AK084042	7.82909	11.7518	7.97553	9.29447
Mon1b	0	0	29.1663	9.29625
1700037C18Rik	12.3954	13.5308	12.5983	9.297
Mir92b	5.24444	5.75389	12.8304	9.29926
Ssbp3	91.6633	87.44	9.80392	9.3098
Eif2b1	0	0	10.518	9.362
Lhx8	2.9625	5	6.54373	9.36431
AK039686	1.68059	1.04471	8.9835	9.374
AK086341	2.6775	12.9462	4.04667	9.38833
1600023N17Rik	0	0	21.3212	9.38875
Akr1b3	0	0.892857	21.584	9.40867
R3hdm1	16.6667	6.41	11.3196	9.43333
Bsg	13.8622	17.5922	12.272	9.43467
2810454H06Rik	0	0.250476	6.5175	9.45107
Trp53inp2	27.8782	27.7773	5.13317	9.45146
AI413582	4.856	0	32.1165	9.45353
En1	3.50143	24.4043	12.6967	9.45733
AK046026	0	2.64706	17.1713	9.46458
DQ547863	0	0	25.6555	9.47818
1700039E22Rik	0.886923	0.923077	8.22348	9.50043
Art4	0	2.21125	22.6043	9.50071
Slc16a5	31.014	0.8	30.5633	9.50167
Casp8ap2	0	1.785	14.6825	9.52333
Mtfp1	4.16625	1.25	38.8867	9.52333
Suclg1	0.706818	0	14.6651	9.55054
Gm16551	2.5	0	13.1163	9.56125
Txn2	0	0	12.2568	9.57875
AK135406	16.4786	5.63071	27.2642	9.59917
DQ540412	3.04458	0.245	17.5266	9.60341
AK144367	0	2.87167	3.51156	9.60489
Ppp6r3	94.0375	94.79	12.3404	9.6055
Slfn9	0.277778	3.44	13.2425	9.615
Bola1	4.72154	0	19.2532	9.6273
AK192544	36.665	5.3975	25.8317	9.65833
Exoc3	0	0.505	10.72	9.6632
Sertad3	10.909	10	14.9285	9.66565
Pax3	1	15.951	9.16765	9.67176
Wipf1	0	1.38875	31.6331	9.67306
D17H6S53E	16.8421	11.4868	14.4579	9.67643
AK016131	0	4.165	11.2383	9.68667
Zfp51	0.32875	0.568125	9.60246	9.69014
Vax1	7.71393	10.4657	5.00552	9.69414
Inafm1	0	0	19.0437	9.70741
AK019124	0	0.649091	32.6622	9.71913
Gtpbp6	0.0742857	0.108095	12.5193	9.72217
Ufd1l	0.659687	0.625	8.2744	9.7236
Arid4a	0	0.640769	19.1844	9.72512
Dmwd	2	3.538	12.7377	9.73467
Arhgap11a	0	0.68	10.1136	9.74077
Nufip2	0	0	11.6893	9.74267
Ap4s1	0	0.505	14.8458	9.74364
Nlrc3	0	0	27.5517	9.76
Ndufa9	0.302727	0.757273	17.4603	9.77871
Hist1h2af	0	2.22222	12.5995	9.80684
Wash1	0	2.857	11.4895	9.81364
Tmem183a	0	0.274615	13.73	9.82111
Jrkl	0	0	20.3873	9.83364
Cisd3	31.6864	8.80643	40.5584	9.84871
Ccrl2	6.6352	1.9268	16.9228	9.85094
Sdhaf1	0	0	12.644	9.8575
Hoxc8	5.09071	7.62429	14.845	9.8725
Cfap57	2.666	1.428	19.2291	9.90045
Hmgb1	0	0	10.368	9.92933
Gm5141	10.2	4.16667	10.4129	9.93143
Slc2a3	1.78286	0.93	26.655	9.93278
Phc1	20.4284	14.6587	10.1156	9.95348
AK041528	96.1911	10.6389	71.8407	9.967
Ube2m	0	0.478421	13.3427	9.99431
Polr2f	0	4.16625	12.7212	9.99875
Zc3h4	86.1088	78.5413	10.7	9.99908
Vmn2r89	70	50	18.222	10
Slc1a5	0	0	15.8729	10
AK171320	1.28167	6.22167	9.32867	10.0013
Gtf2i	80.2083	74.0783	18.2501	10.0019
Samd3	58.8356	7.93438	59.6381	10.0077
AW112010	0	0	76.941	10.01
Atp1b2	0	1.66667	9.33129	10.0235
Rarg	0	0	17.3804	10.0307
Tpm1	31.1857	35.9343	13.5413	10.0411
Med13	0.595	0	11.3682	10.0568
Fam19a3	15.5233	4.76	25.2238	10.0608
1700003M07Rik	11.025	7.73071	12.9143	10.0725
Ddx20	1.25	0.999667	13.5188	10.0969
Prdm14	22.7089	15.6889	13.7975	10.1
AB343393	0	2.205	10.6714	10.105
Nefl	2.75808	6.56154	4.56667	10.1075
Tnfaip8l2	77.8026	69.5339	15.9585	10.113
Slc9a9	3.40909	2.43455	22.4647	10.1177
Mir7007	13.1925	0	18.5933	10.1328
1600029O15Rik	6.66667	0	7.75121	10.1376
DQ700920	13.588	0.852	25.0515	10.1423
DQ726332	5.5525	0.675	26.59	10.1423
Hexa	0	2.66667	7.71083	10.1517
AK016276	14.7593	8.54571	8.25	10.163
Tmem104	0	0	13.9937	10.17
Commd5	0	0	10.285	10.174
Cdk2ap1	0	0	13.5639	10.1983
Gsx1	4.93706	8.57118	5.76264	10.2449
Gys1	0	0	9.88139	10.2597
AK171117	0	3.125	34.0875	10.265
DQ697615	0	0	26.048	10.27
Sarnp	0	0	11.125	10.2785
AK036749	0	0	18.5154	10.2969
Rpl32	0	0	15.5475	10.3075
Tnfrsf1a	1.11111	2.7	14.8148	10.3156
AK080063	0	0	23.0073	10.316
AK153639	0	0	23.0073	10.316
Tmem221	0.549231	0.284615	11.9829	10.3218
AK032489	6.54667	6.95333	58.48	10.33
Klrc1	89.1667	9.48833	79.725	10.361
Tmem235	6.598	0.863	25.3056	10.3739
Onecut1	0	7.67563	4.928	10.4
Ly6e	1.25	1.25	16.4722	10.4089
Mlst8	13.7678	11.5335	14.5743	10.4474
A330009N23Rik	2.19769	0	23.2133	10.4678
AK047309	24.9975	23.8875	22.0262	10.5054
Ppm1d	0	0	16.1057	10.5154
B2m	0	0	30.2447	10.5473
BC002288	0	0	30.2447	10.5473
Rtcb	0.638636	0.665455	16.0105	10.5477
Pramef8	16.0821	11.2093	14.4679	10.5485
Mir15b	55.7	12.8936	62.9143	10.5643
Mir16-2	68.1333	17.6444	62.9143	10.5643
Cenpj	0	0	8.47273	10.57
Coq3	0.411481	0.528889	14.5642	10.5725
Dexi	3.33333	2.77667	21.3005	10.6018
A430046D13Rik	0	0	13.5222	10.6144
Uchl1	2.856	2.083	8.74122	10.631
Serinc4	43.788	39.7993	21.1391	10.634
Prdm12	9.19952	11.8414	9.88037	10.64
Mir6546	3.54211	7.87789	5.17692	10.6592
Rnf40	0.8888	0.4444	11.4888	10.6664
Car4	20.7158	19.79	24.9315	10.6695
Mab21l2	14.28	3.332	23.3313	10.6804
AK008384	0.5	0.8925	11.1355	10.6826
AK029153	0.5	0.8925	11.1355	10.6826
Glipr1	0	1.11	29.9567	10.6878
Acbd4	40.9375	29.5825	9.92476	10.7071
Atxn7l3	22.91	6.88429	34.1921	10.7089
Fam132a	65.415	10.71	65.415	10.71
Scpep1	0	0	8.25679	10.7143
Cdc123	0	0	13.2442	10.7155
Fgfbp3	15.69	0.5332	26.696	10.7158
Srf	0	0	17.005	10.716
Prpf31	0.520833	0.320417	9.79865	10.7192
Fbxw4	0	0.649091	11.2746	10.7254
Sfrp1	0	17.129	5.03905	10.7414
Cd276	38.9443	29.7357	18.868	10.742
Hmga2	0	16.6667	2.02618	10.7435
Timeless	55.3025	54.2358	15.0457	10.745
2310061I04Rik	1.59833	0	22.4308	10.7507
Sh3bp5l	1.795	2.13929	10.1692	10.7527
Zscan20	0	0	16.0298	10.7633
Gm31763	1.3125	5.97083	5.60394	10.7645
Tnks2	0	1.38833	18.4875	10.7739
Cops7a	1.38889	0.241111	16.1528	10.7866
Lsm7	0	0	16.5387	10.7953
Cwc15	0	0	39.2835	10.8112
Plekhg2	7.07583	8.33333	11.0201	10.8214
Dhx37	0	1	13.46	10.8225
AI606473	5.43083	7.68417	3.91429	10.8231
Plin3	15.555	40	13.9388	10.8242
Zyg11b	0	0.555	15.9723	10.8258
Ikzf2	0	4.97286	0.529348	10.8265
Fam214b	0	2.5917	16.5407	10.8334
Syncrip	0.404737	0.328947	11.6327	10.8381
Leprot	0	0	16.7894	10.8467
Tm7sf3	0.109714	0.742	12.6583	10.8741
Ifi47	16.74	3.47857	50.778	10.9152
Med18	0	0	11.4387	10.9167
Gdi2	0	0	10.5856	10.9226
Xrcc4	0.480769	2.79692	15.1936	10.9318
Lig1	35.7143	35.7143	10.5245	10.9362
AK033378	15.375	7.5	3.431	10.952
Irx3	1.37821	13.9346	2.34763	10.9529
Rpp25l	39.2857	29.4486	18.6771	10.9543
Higd1a	0	0	21.3463	10.9612
Mir8116	2.84083	1.6375	14.6932	10.9968
Sppl2a	0.254091	0	14.143	11.003
Med21	0	0	46.7667	11.0093
Slc37a2	0	0	30.6089	11.0233
Meis1	0	0	0.784667	11.0273
Ncdn	0	0	10.817	11.0285
MHC V-alpha 11	0	4.835	15.125	11.03
Tfap2a	8.7221	13.7055	8.20975	11.0424
Cldnd2	50.202	0	69.3927	11.0513
Wbp1l	12.4073	9.26154	10.756	11.0519
Mrgprb8	0	0	21.176	11.052
Eif5a	0.324545	2.54273	15.3472	11.0547
Lrrc4	40.1446	45.96	4.99	11.0882
Ccdc40	2.1584	0	14.2498	11.0932
Btn1a1	2.5808	2.022	15.7698	11.1013
Zdhhc24	0	8.3325	0	11.11
AK040553	0	0	29.2275	11.11
Galnt18	6.66667	0	5.65636	11.11
AK045775	0	3.12417	8.20417	11.1108
Rpusd1	1.38833	0	12.9622	11.1111
Stk17b	0	0	32.8622	11.1111
Oxsr1	1.39846	0	10.2622	11.1333
Cst3	0.297143	0.446429	9.18607	11.1436
Nod1	34.6878	3.91389	33.7508	11.1481
Acin1	7.89083	3.02625	18.1302	11.1515
Rabggtb	34.7957	7.29714	21.9116	11.1815
Ankrd42	0	0	14.8968	11.1829
Muc1	25	0	13.2155	11.1877
Ccr10	5.725	6.45	6.97233	11.2007
Pisd-ps1	0	5.55333	8.35364	11.2014
Zfhx4	4.71118	3.59353	8.85476	11.2071
AB339930	0	0	11.8307	11.2187
Aph1a	0	0.5425	16.5138	11.2263
AK161019	0	0	18.015	11.23
BC037032	0	0	18.015	11.23
Bhlhe22	2.1264	7.5184	10.674	11.2528
AK040273	0	0	38.7771	11.2629
AK008044	0	0	1.62429	11.2636
Ano8	0.887391	0.551304	17.1557	11.2746
Klhl25	0	0	14.5075	11.2792
Clk2	32.388	27.3347	12.7391	11.2841
Gm17762	9.09714	7.75	10.5746	11.3112
Hist1h1a	1.29818	0	9.73095	11.339
Polr2d	3.57125	0	13.7269	11.3554
Golm1	10.7625	8.33583	15.5532	11.3561
Ghsr	10.1857	3.83762	17.58	11.3625
1700102H20Rik	0.68	0.529048	11.1871	11.3808
D730005E14Rik	75	0	29.4819	11.3825
Mir196a-2	20	9.52333	10.0506	11.3889
Cd96	0	0.4625	18.9071	11.3907
Safb	29.6267	6.06	14.3754	11.4067
Ccdc114	14.761	13.194	17.6522	11.4209
Tardbp	0.651613	0	12.8788	11.4262
E2f1	0	0	11.249	11.427
Atmin	0	0	40.6933	11.4283
Fam63a	14.2857	12.6614	14.6929	11.4331
St13	0	0	20.7162	11.466
Syt11	5.32333	1.16167	21.4333	11.4667
AK145614	19.7246	17.3985	27.2245	11.4709
Sufu	0	0	6.763	11.4815
Hist1h2bc	0	0	24.3378	11.4856
Prr13	8.82812	0	24.8219	11.4881
Cmtm3	0	0	22.7043	11.5075
Rsrc1	0.69625	7.05687	11.3543	11.511
Fam179b	0	0	11.5647	11.5253
Sprr2g	56.66	11.535	56.66	11.535
Cap1	0	0	20.4838	11.5385
Ajuba	14.1333	16.175	13.6504	11.5575
Gcsh	4.61538	0	7.44	11.5586
Prmt1	36.5931	18.5646	19.0588	11.5593
Ms4a4b	21.045	2.5	57.2253	11.5767
Ifngr1	0	0	41.6967	11.5793
Snord100	58.8867	16.6667	44.0763	11.5813
Mir1907	0	14.22	0.793571	11.5864
DQ547738	46.108	71.422	12.6067	11.5933
Tomm40l	0	0	15.8862	11.5965
Dlgap4	0.701333	1.4	12.7414	11.5994
Hoxb8	10.9368	8.20226	12.967	11.6233
Sft2d2	0	8.33	13.6156	11.6378
Klrk1	67.8671	6.36286	72.7072	11.6453
Tma7	0	0.478182	17.4071	11.6615
Gad2	1.19	5.80429	14.2733	11.678
Mitd1	0	0	14.4167	11.6785
Klf14	1.69267	2.92867	14.853	11.692
Mphosph10	4.165	0	17.624	11.696
Rtp4	0.769231	0	31.8712	11.7194
Fam84b	1.25	0.96125	24.6593	11.7236
Lhx2	9.78385	0	20.8159	11.7387
Arhgap30	0	0	17.776	11.764
Cfap36	0	0	11.4782	11.7647
Serinc3	2.5	0	22.1586	11.7736
AK165013	92.3067	70.9233	19.2158	11.7895
Arhgap10	0.740667	0	22.8756	11.805
Syngr4	4.41545	2.39455	20.2236	11.81
Gng8	2.61889	3.42111	14.8488	11.8108
AK171966	0	0	19.3783	11.8113
Alx4	2.53	4.78	6.78581	11.8142
Emx2	0.737727	10.8573	2.75255	11.8304
Rnf6	2.222	0	19.4706	11.8322
Hes7	8.98182	0	32.7012	11.8332
Ivd	2.85714	0	11.1025	11.8375
Gabbr1	11.3308	1.06108	15.1946	11.8381
DQ703718	77.77	0	38.105	11.849
Nbr1	8.28643	10.3371	10.2531	11.8516
Otp	9.35286	28.4	7.448	11.8576
Fcgr2b	12.5137	23.1438	16.4727	11.8895
Ptrhd1	0.854615	0	9.148	11.9
Hist1h3a	0	0	9.5035	11.906
Nlgn2	22.83	8.6525	26.6522	11.9063
Wdr74	0	0	16.7319	11.9081
Rps6kb1	0	0.478333	25.8803	11.9275
Pld3	0	0	16.8347	11.9333
1700049E22Rik	77.142	73.534	20	11.946
AK133807	20	0	90.8789	11.9544
Asna1	0.404737	0	17.2907	11.9633
Pcgf2	1.37968	0.341613	19.671	11.9755
Mut	0	0	13.2868	11.9764
4933405D12Rik	1.13636	0	19.4731	11.9779
Serpina3h	2.856	2	25.2275	11.9787
Gale	80	18.75	73.5411	11.9811
AK155149	1.24263	12.9342	12.1591	12.0176
Mgst3	0	0	16.8072	12.0378
Runx3	0	0	11.3392	12.045
Lhx9	14.4391	28.3136	6.41872	12.0466
Uqcrq	0.674091	0	12.2625	12.0643
Katnb1	0	0	20.3818	12.0653
Gm12709	7.14	6.66	29.361	12.07
Cnih1	3.44667	0	11.2	12.0783
Ache	36.0005	27.7632	15.6438	12.0986
Abhd11	0	0.416667	23.05	12.1024
Yme1l1	1.00095	1.07143	10.2228	12.1225
Klhl26	9.61556	9.39074	25.7362	12.1271
Gmfb	6.95	0	34.0213	12.128
DQ696963	7.95889	1.85111	33.6755	12.1391
Emx2os	1.01438	9.82812	0.893191	12.1723
1810041L15Rik	7.2051	11.3	9.61831	12.1854
Dtx1	79.1517	13.2242	77.2967	12.2017
Usp18	0	0	28.2336	12.2214
Vwa5a	18.725	0	25.552	12.226
Erbb2ip	90.5933	84.4667	14.577	12.2508
Tulp1	41.3996	13.0531	35.2293	12.2948
1700008O03Rik	36.465	13.8425	26.3993	12.2993
Mrpl22	0	0	15.6115	12.302
Arhgef1	33.2895	28.0223	11.1849	12.3039
Hspb6	0.593824	0	15.9338	12.3077
Cd101	0	0	40.0714	12.31
Sp1	8.965	5.833	14.7465	12.3251
Ttk	0	0	24.5075	12.3262
Rps26	0.427222	0	21.5821	12.3308
Slc25a42	0	1.33083	12.9539	12.3387
B130024G19Rik	5.87222	9.33667	6.45727	12.3427
Rasa1	0	0	14.0607	12.3543
TRNA_Leu	6.40697	5.88988	15.3885	12.3616
9130024F11Rik	0	40.4	3.00278	12.3733
6430531B16Rik	10	5.16167	37.321	12.38
Myo1g	8.15667	3.80667	30.4667	12.41
Mepce	0	0	10.996	12.41
Oas1a	11.8063	3.12375	43.7936	12.4227
Ntrk3	3.07692	13.4315	2.2172	12.4361
Soat2	1.13625	2.0825	32.2655	12.4364
TRNA_Arg	3.55236	3.84173	14.7789	12.4411
Yif1b	0	0.740741	14.0167	12.4539
Tmsb15b1	26.612	23.358	40.6367	12.4667
Tmsb15l	26.612	23.358	40.6367	12.4667
Lix1l	0	1.05583	12.7559	12.47
Fads2	0	2.04	17.55	12.47
Frzb	0	8.794	7.42595	12.4732
Mrc2	0	9.142	3.63636	12.4855
Fam132b	16.5625	0	30.75	12.5
Tmem30a	0	0	18.68	12.5021
Gng10	0	0	6.66667	12.52
Pantr1	12.5631	13.4792	9.28384	12.5203
Nr4a3	56.115	43.9875	41.959	12.5219
Fam78a	2.37333	0	23.5413	12.53
Asrgl1	0	0.671	14.4093	12.534
Hoxa11os	1.37241	8.45586	9.14275	12.5745
Upb1	95	25.16	45.7313	12.58
Dnase1l1	37.9363	23.095	48.788	12.584
Taz	60.6826	34.6942	48.788	12.584
Mybbp1a	0	1.19	14.5853	12.6
Kctd1	2.73368	2.77947	11.6861	12.6039
Oacyl	0	0	30.9231	12.6085
Swsap1	0	2.38	12.0869	12.6154
E430018J23Rik	0	0	12.0367	12.63
Atp13a2	0.608636	0	18.1312	12.635
Irgq	2.85714	0	16.6321	12.6371
Mob1a	0	0	20.3558	12.6458
Creld1	1.515	4.65667	26.8223	12.6754
Cdc42ep1	0	0	27.5	12.678
Scyl1	3.746	0.688	15.6217	12.6933
Atf6	0	1.02	9.06027	12.7116
Gm26688	17.1425	8.3325	7.525	12.7143
Ppil3	1.818	0	12.0334	12.7307
Clec2d	0	0	19.322	12.7427
Dbi	0	2.22167	16.9977	12.7455
Fxyd5	3.4375	0	24.8695	12.7475
Agk	1.08774	0.809355	13.1591	12.7594
Dot1l	10.4921	9.35931	11.5111	12.7777
Zdhhc14	61.5814	51.2814	21.3163	12.7919
Mir1949	45.694	0	59.43	12.8109
Ndufb3	0	0	12.4635	12.8406
Acadl	0	0	26.1971	12.8579
Ruvbl2	0	0	11.7331	12.8731
Fam109a	0	0	13.0413	12.8837
Impa2	0	0.735294	17.3507	12.9007
Hist2h2ac	0	0	17.3108	12.9058
Psd4	0	2.04071	15.7077	12.9204
BB557941	0	0	18.7806	12.9223
Pak4	0	0	20.8584	12.9297
Cyb561a3	0	0	15.1525	12.93
Atp13a1	0	0.625	13.8286	12.9323
Trappc13	0	0	19.386	12.94
Efna5	2.82	16.3919	2.48324	12.955
Mrps10	4.905	3.06477	13.043	12.9647
Tnfrsf14	0	0	28.4067	12.9727
Wdr77	0	0	9.2055	12.997
Myh9	100	96.15	27.2368	13.0043
Tmx2	0.694167	1.04167	20.4822	13.0067
Slfn5	9.52286	0	30.162	13.008
Pax6	10.0843	16.1381	10.4216	13.0221
Elovl1	21.3753	0	24.1081	13.0615
C030039L03Rik	1.66667	0	24.7977	13.0615
AK016085	0	0	11.0714	13.0633
Mmachc	1.63667	0	10.7471	13.0783
Hid1	0.4365	2.571	11.3214	13.0833
Nub1	0.635833	0.406667	17.5486	13.0851
D2hgdh	1.8225	1.315	25.7057	13.1111
AK165889	0	13.33	13.1644	13.1167
D030028A08Rik	0.4	0.7828	25.8934	13.1295
Ifit2	0	0	14.5142	13.1558
Zbtb7b	52.8886	54.85	19.0642	13.1567
Grhl3	2.5	3.333	13.9331	13.1692
4930478L05Rik	27.0883	5.11667	49.93	13.1705
Dand5	17.2727	16.3636	24.2942	13.18
Eif2s3x	0	0	15.3871	13.1857
Fkbp8	0	0	12.4987	13.1937
1700018L02Rik	0	0	48.8146	13.1975
Mastl	36.8986	20.4957	15.345	13.2395
Id3	0	0	36.1807	13.2414
Tfpt	0.446429	0.371071	10.9133	13.2442
Wdr12	0	0	18.9769	13.2444
Rsbn1	0	0	22.2189	13.2538
FJ422280	2.08333	2.38	11.9043	13.2643
Snora44	1.66667	0	16.628	13.2733
Tmem192	0	0	21.4733	13.2767
Cdk12	94.7567	92.87	14.2644	13.2819
Kmt2c	100	100	13.3792	13.2873
Evx2	6.11	5.34938	7.84552	13.289
Kcnj8	0	0	14.5143	13.3021
Clpx	0	0.951429	13.3859	13.3276
I830012O16Rik	0	0	41.665	13.33
Foxl1	15.2457	14.8957	16.2033	13.3333
Fh1	0	0	17.0162	13.3356
1810044D09Rik	0	5.12667	17.4123	13.35
Ndufs6	0	0	10.1667	13.3573
Jak3	89.0471	70.6629	27.7313	13.3606
Ccnd3	0	0	55.5659	13.3688
Lta	17.406	0.909	33.7268	13.3711
Gm15972	0	8.185	7.75077	13.3788
Ptgir	8.59	1.99286	33.7278	13.3906
Vipas39	8.16524	5.95238	12.4704	13.3921
AK037559	0	0	13.8889	13.4022
1700086O06Rik	0	0	14.4584	13.4312
Pik3c3	0	0	5.12769	13.4477
Rab6a	0	2.06375	13.3532	13.4538
Tut1	23.4686	18.1386	17.9296	13.4636
Foxb2	6.32643	12.4393	25.49	13.466
Epha4	0	33.33	0	13.4667
AK089801	0.333	0	14.3684	13.4679
Cd69	0.333	0	14.3684	13.4679
AK136863	21.21	19.0375	14.5232	13.4716
Nsmce2	0	0	11.4286	13.4914
AK142161	0	6.695	0.995789	13.5016
5830428M24Rik	0	1.09857	30.4891	13.5045
Zbp1	4.156	0	24.398	13.524
Picalm	87.8333	90.2067	26.8726	13.5314
Adcy8	0	0	15.7342	13.5492
Rnf5	0	0	32.445	13.5522
Tbc1d1	6.08727	0	48.9286	13.5555
Jmjd7	0	0	21.0712	13.5612
1810019D21Rik	66.11	87.895	11.8347	13.5721
Lyrm7	0	1.44308	22.0013	13.577
Psmb1	8.3325	0	21.1718	13.6136
R3hdm4	0	0	14.2857	13.6486
Mir5619	4.615	0	21.8538	13.6662
Ppp6r2	20	20.277	14.7958	13.6779
Ddx39b	23.1632	12.0132	22.6318	13.6972
Lif	13.0392	1.09846	15.9093	13.6983
Plcl2	11.11	10.9778	17.9477	13.7085
Six4	0.69	11.13	6.11536	13.7171
Shisa9	13.3333	4.76	10.4292	13.7238
Btd	2.5	0	16.7948	13.7283
Snord38a	43.28	0	58.665	13.7325
D030040B21Rik	5.353	4.691	18.2476	13.7335
Hoxb6	5.19111	3.205	24.5093	13.7352
Mfsd7a	52.358	7.058	55.25	13.74
Olfr1510	10.415	0	27.0263	13.7425
Cog4	0	0.617222	13.9426	13.7484
AK039827	15.275	0	43.6893	13.7487
Grin2d	4.90423	2.54808	23.8137	13.762
Lrba	0	0	49.9627	13.7645
Pex16	8.25375	11.5217	3.88214	13.7736
Brd9	0	0	18.369	13.7928
Ccdc93	0	0.512308	23.5436	13.7995
Zfp444	30.902	30.1793	15.8783	13.8025
Col13a1	44.44	33.8867	6.64218	13.8129
Aff3	0	4.78167	16.6378	13.8407
Mir7240	55.426	23.764	29.8808	13.8619
Csnk1g3	0	0	13.3188	13.8636
Idnk	0	0.971538	15.5171	13.8829
Arid5b	3.90364	1.01	19.2336	13.8872
C1ra	5.71429	20.4071	24.8567	13.8883
Brip1os	0	0	26.0264	13.9064
Ube2e2	0	0	9.84944	13.9067
Nol10	0.286667	0.333333	16.1383	13.9256
Gfra2	5.79343	10.1851	12.0591	13.9427
Chmp1b	0.961538	0	27.7805	13.9663
Ldlr	1.01	1.21182	13.9136	13.9771
B3gnt8	0	1.50417	17.1271	13.9823
Hars	0	0	16.6479	13.9971
Trim56	35.355	34.999	18.8948	13.9996
AK085695	0	0	13.3624	14.0052
Nme6	0	0	14.4717	14.0309
Nr2f1	0.826364	4.90545	6.57037	14.0422
TRNA_Pro	14.9157	6.19236	20.4986	14.0455
Snora81	62.634	10.222	55.38	14.0512
DQ714413	21.05	5.88	25.962	14.054
Mrpl35	0.3125	3.01125	12.7797	14.0553
Mir301b	4.545	0	22.2213	14.0553
Cacng7	13.3169	13.1223	18.6967	14.0647
Adar	1.82308	1.10923	22.432	14.0729
Camkmt	41.3537	47.7013	11.4359	14.0786
Jph4	59.4045	5.74909	54.1472	14.1172
Elk3	32.5367	0	21.4053	14.1274
Card6	2.5	0.66625	17.8323	14.1373
Trim23	0	0	10.0737	14.1404
Rnf41	95.1287	97.8612	15.2748	14.155
Gm5129	1.38833	0	13.3238	14.1646
Lrrc1	0	2.77667	18.1819	14.1662
Nphp3	9.59071	15.76	7.94212	14.171
Cct5	0	0	19.0019	14.1771
Nfkbiz	6.17222	0	38.6267	14.1778
Hoxb13	20.535	10.3125	15.7915	14.1833
Hspbp1	0.505	0.162273	16.7112	14.1894
Psrc1	1.75368	0	15.19	14.1962
AK041755	14.2857	5.48	12.7069	14.1975
Oxsm	5.714	0	29.3448	14.2072
4930555B11Rik	1.28154	0	34.6864	14.2086
AK080205	78.38	47.915	61.888	14.23
Rras2	3.3332	1.3024	39.0135	14.2313
Zyg11a	16.0833	15.6733	47.4089	14.235
Duoxa2	0	0	6.83789	14.2353
Tigit	8.14333	0	37.835	14.2375
Rpl10	25.6021	15.9047	31.5138	14.2376
Il10rb	0	0	23.4026	14.2661
Slc25a12	0	0	26.2826	14.2674
Lhx6	6.90429	27.2579	7.87674	14.2837
AK030770	0	0	31.902	14.284
Nkd2	0	14.285	0	14.285
Itga5	0	0	30.765	14.285
Hdac1	0	0	10.9845	14.285
Retsat	0	0	9.67	14.2857
Zwint	1.87577	0	18.75	14.2857
DQ691146	0	0	30.61	14.2857
Rps27a	0	0	16.6074	14.3
Jmjd6	9.52	0	21.0141	14.3063
Ndufa7	0	0	29.9086	14.3081
Mink1	14.7631	13.4378	14.8064	14.3389
Eif4enif1	35.045	29.1812	16.1803	14.3393
Cmah	19.5547	11.2179	22.248	14.3494
Kif7	88.6025	88.1575	23.3382	14.3545
Zfp945	4.04	0.534545	14.8529	14.3667
Cyb5r3	50	33.825	18.6513	14.3675
Snhg12	0.757273	0.568182	19.305	14.375
Efhb	14.8038	11.6956	24.7546	14.3825
Mrps17	0.309474	2.10526	10.8149	14.3918
Ppm1k	0	0	17.8626	14.3937
Hist1h4d	0	0	20.23	14.4155
Atp6v1g2	41.4678	32.0978	15.39	14.4205
Cdk7	4.86375	5.80312	18.5271	14.4224
Wipi2	0	0	18.9784	14.4372
Rfx3	16.6164	9.22571	17.4405	14.4476
Prodh	0	0	41.0555	14.4555
Cryzl1	7.18667	6.954	14.7017	14.4616
Dtl	46.1983	48.1967	12.8945	14.4643
Dedd2	7.83241	0	15.5286	14.4711
Zbtb45	0	0	15.4872	14.5126
Nrn1	1.01	11.0589	1.99682	14.5464
Slc25a35	0.92	0.3675	19.2263	14.5483
Mir615	3.38714	30.6757	10.1381	14.5495
Adam19	64.88	38.8867	37.3786	14.5508
Tmem201	91.665	85.71	47.8606	14.5538
Lin28b	0.382051	19.2008	7.37643	14.5747
Clasp1	16.3436	16.8321	14.4352	14.5755
Mpzl2	18.3333	18.405	16.3181	14.58
Duox2	28.4643	10.0857	10.5211	14.5805
Narf	0	0	11.1969	14.5831
TRNA_Phe	6.99192	5.0052	19.8051	14.5852
Rab43	6.9629	8.38839	17.5781	14.5889
Cirbp	0	0	19.3973	14.6267
Hoxc5	6.59231	14.3831	8.9895	14.633
Tia1	30.2838	28.7538	24.3724	14.6331
Opn3	0	0	19.6259	14.6353
Suv420h2	0	0	16.3291	14.6381
Alkbh5	0	0	9.36667	14.6467
Trip12	3.03	0	31.329	14.651
Kdm2b	7.97087	9.13043	15.6485	14.6515
C130071C03Rik	11.8344	33.6028	6.16373	14.6654
Tmem258	75	57.95	18.8495	14.666
Wdr73	0	2.21478	27.258	14.6733
Hist1h4k	0	1.93176	21.3706	14.6888
Evi2b	0	0.39	38.7067	14.695
AK138291	20.685	23.295	16.7037	14.6995
Fbxl12os	0	0	13.7004	14.7258
Hap1	0.78125	3.565	23.6624	14.7362
Chkb	0	0	18.4646	14.7571
Ccnc	0	20	22.5495	14.7732
Dnajc10	0	1.785	7.045	14.78
Sod2	0	0	42.5183	14.7833
Otx2	9.43033	10.0783	11.7419	14.7841
Dgkz	30	30.5556	42.181	14.792
Scaf1	17.9141	18.9091	19.0994	14.8483
Igsf9	1.91526	1.67526	15.6768	14.8523
Hoxc11	3.21905	16.5643	4.92412	14.8635
Azin1	0	0.84	16.4017	14.8729
AK140632	8.55167	9.42333	12.9208	14.8742
Gm13483	3.818	0	13.8987	14.8856
Ptgr1	0	0	26.1407	14.9054
Coa7	0	0	19.4189	14.9156
Rgs16	1.55917	2.15417	11.5086	14.9204
Igf2	20.6447	14.6027	13.1518	14.9248
Cyp26b1	7.222	7.319	18.3463	14.9385
Paupar	16.89	20.6217	17.0795	14.9528
Rptor	14.4211	11.1063	19.677	14.9693
Smagp	30.1836	12.7264	35.4308	14.9792
AK021338	0	0	29.8575	15.0025
Rbm12b2	10	8.33	35.0319	15.0081
Tfcp2l1	9.156	14.488	22.05	15.0143
1110008L16Rik	0.42	0.432857	14.4398	15.0367
Zfp110	0	0.132414	14.9619	15.0452
Ercc3	0	2.59714	17.3768	15.0459
Spats2	0	5	20.6926	15.0508
Prrc2a	0	1.43875	10.8364	15.0593
Nubp1	27.27	0	19.94	15.0668
Elovl6	11.7621	0	24.3468	15.0711
Gm53	6.63214	12.7971	14.6424	15.0819
Six3	15.0788	20.8565	7.61417	15.0825
Nucb1	1.05263	0	19.1286	15.0827
Rnf185	10.864	5.355	22.2725	15.0846
Map4k1	11.5531	22.1135	7.56615	15.0988
Blm	0	0.7825	17.5526	15.1041
Ikbke	0	0	29.964	15.107
Oip5	19.95	24.5838	14.8968	15.116
Parp2	0	0	16.9078	15.1183
Med6	0	0.324545	15.9328	15.1793
AK036462	3.50667	5	19.288	15.18
Naga	3.57143	0	38.1419	15.2129
Cfap52	2.7775	5	11.4221	15.2214
Thy1	0	0	20.9695	15.2314
Alg2	0	0	16.666	15.238
Wdr27	2.20588	1.17647	17.0538	15.2487
Zfp40	0	0	10.2368	15.2604
Mpst	5.4445	4.333	17.8352	15.2631
Isl2	2.96286	5.4219	11.1451	15.2662
Sesn3	0	0	11.539	15.272
Oraov1	0	0	29.465	15.2807
Cytip	65.9614	66.3729	17.1441	15.2946
C330006A16Rik	5.10143	0	17.8333	15.2953
Ndufaf4	6.51	0	21.78	15.2979
Tmem62	2.96429	5.71429	28.7772	15.3012
Gm17745	10.9354	0	26.8261	15.3057
Dedd	24.868	18.808	35.1525	15.3127
Wdr8	44.58	32.6171	19.9271	15.3132
Ifit1	14.58	0	57.799	15.318
Tirap	1.78571	0	22.7539	15.3194
Trip4	2.02	0.181818	16.0886	15.3442
Islr2	8.73808	13.0131	10.7457	15.3489
Jag1	0	4.27727	11.15	15.354
Hoxd11	0	0	9.69282	15.3808
Hlf	3.04	8.66667	9.64967	15.382
AK134196	1.01	0	17.46	15.3846
Ubr2	1.111	0	17.46	15.3846
Ttc39a	73.33	60.86	28.2043	15.3981
Cd247	5.208	1.428	30.5595	15.411
Dtx3l	0	0	27.215	15.415
Ptms	1.23444	1.55389	24.1342	15.4158
Fkbp7	0	0	27.7593	15.434
Zfp207	0.732273	0	16.9729	15.4377
Pou3f2	2.63548	17.7203	4.39889	15.4428
1600012H06Rik	0	0	13.7	15.4545
Glmn	0	0	28.8095	15.4551
Pbrm1	91.1083	89.72	18.9975	15.4663
N4bp2	0	0	33.4521	15.4674
Myo1f	93.3157	90.2029	19.7257	15.4743
Bco2	12	0	37.614	15.475
Otx2os1	8.97333	7.78222	13.4738	15.4848
Tcf21	7.09333	20.6622	16.3394	15.4959
Ttc5	0	0	18.76	15.4983
Maff	28.7689	6.66667	22.1708	15.5031
Nrm	4.70588	0	22.3068	15.51
Cbx2	0	0	20.2813	15.5232
AK135544	10	0	35.2817	15.5367
Ppp1r2	10	0	35.2817	15.5367
Naa38	6.87412	15.8076	11.686	15.54
Hist1h2ak	0	0	14.625	15.545
Riok3	0	0	16.1888	15.5465
Zscan12	6.33833	2.115	25.9709	15.5504
Hsd17b11	0	2.24308	13.078	15.5553
Tspan15	0	0	27.2406	15.5656
Zfp862-ps	5.72875	6.6175	2.8125	15.5913
Rhag	0	0	36.7775	15.605
Arid3c	2.20769	5.62385	16.6424	15.6224
Gramd1a	0	0	41.2563	15.6237
Zfp143	0	0	7.735	15.625
Hypk	0	0.625	24.6496	15.6285
Zfp580	4.8225	4.28	15.8379	15.6319
Zfp81	2.09077	7.73769	7.27789	15.6321
AK147454	0	0.868	13.5006	15.6344
Heatr5b	84.28	40.37	22.5845	15.6404
Sema6b	25.0443	14.4714	20.2889	15.6484
Pla2g6	0	1.428	14.5716	15.6542
Sh3bp4	0	2.43455	17.5587	15.685
Olfml2b	9.165	0	20.1493	15.6893
AK166469	0	2.22	23.2	15.7086
AK169482	0	2.22	23.2	15.7086
Tgfb1	0	0	48.6864	15.7264
Apobec3	30.1918	20.1759	20.5174	15.7541
Zfp692	1.53846	9.20462	15.5738	15.761
Lmbrd2	0	10	15.8	15.7629
[truncated: 19,713 more rows]
