# Supplementary material for: Dnmt3a Is a Haploinsufficient Tumor Suppressor in CD8+ Peripheral T Cell Lymphoma
Source: PLoS Genet. 2016 Sep 30;12(9):e1006334. doi: 10.1371/journal.pgen.1006334 (PMC5045215; doi:10.1371/journal.pgen.1006334)
Supplement: S6 Table — List of differentially methylated regions (DMRS) located in long promoters, core promoters, gene bodies and predicted enhancers in Dnmt3aΔ/Δ PTCL relative to CD8+ control. Data is presented in graphical form in Fig 4D. (XLSX) [file pgen.1006334.s014.xlsx]

## Sheet: Table
Table S6. DMRS. Related to figure 4D.
			Mutant PTCL: Dnmt3a(-/-)
	DMR chr	Total Gene Promoter Count Per Chromosome	Count of Gene Promoter DMR's Per Chromosome	Percent DMR's Per Total Genes Per Chromosome	Count of DMR-R Per Chromosome	Percent DMR-R Per Total Genes Per Chromosome	Count of DMR-O Per Chromosome	Percent DMR-O Per Total Genes Per Chromosome
	chr1	1681	29	1.72516	3	10.3448	26	89.6552
	chr2	2794	35	1.25268	3	8.57143	32	91.4286
	chr3	1385	30	2.16606	4	13.3333	26	86.6667
	chr4	1903	39	2.0494	5	12.8205	34	87.1795
	chr5	1999	51	2.55128	5	9.80392	45	88.2353
	chr6	1866	37	1.98285	4	10.8108	33	89.1892
	chr7	2895	35	1.20898	1	2.85714	33	94.2857
	chr8	1486	14	0.942127	0	0	14	100
	chr9	1978	30	1.51668	1	3.33333	30	100
	chr10	1746	32	1.83276	4	12.5	27	84.375
	chr11	2156	65	3.01484	1	1.53846	63	96.9231
	chr12	1235	13	1.05263	1	7.69231	12	92.3077
	chr13	1213	35	2.88541	3	8.57143	32	91.4286
	chr14	1412	36	2.54958	3	8.33333	34	94.4444
	chr15	1340	16	1.19403	1	6.25	15	93.75
	chr16	903	15	1.66113	1	6.66667	14	93.3333
	chr17	1827	23	1.25889	2	8.69565	21	91.3043
	chr18	911	21	2.30516	4	19.0476	19	90.4762
	chr19	932	24	2.57511	3	12.5	24	100
	chrX	1151	5	0.434405	1	20	3	60
			Sum	Average	Sum	Average	Sum	Average
			585	1.80796	50	9.18354	537	90.7491

## Sheet: PTCL Core Promoter DMR
Comparison	Chromosome	Gene name	Meth_Region_start	Meth_Region_end	length	number of CGs	CD8_Mean_Meth	PTCL_Mean_Meth	difference in Meth
3a_PTCL_vs_WT_CD8	chr4	Rere	150405605	150407181	1577	29	0.842839	0.100336	-0.742503
3a_PTCL_vs_WT_CD8	chr10	Samd3	26230133	26233660	3528	43	0.827747	0.107918	-0.719829
3a_PTCL_vs_WT_CD8	chr8	N4bp1	86857074	86863590	6517	57	0.911368	0.343476	-0.567892
3a_PTCL_vs_WT_CD8	chr8	N4bp1	86857074	86863590	6517	57	0.911368	0.343476	-0.567892
3a_PTCL_vs_WT_CD8	chr10	Trhde	114801207	114802515	1309	44	0.127883	0.58154	0.453657
3a_PTCL_vs_WT_CD8	chr10	Trhde	114801207	114802515	1309	44	0.127883	0.58154	0.453657
3a_PTCL_vs_WT_CD8	chr10	Trhde	114801207	114802515	1309	44	0.127883	0.58154	0.453657
3a_PTCL_vs_WT_CD8	chr9	AK171391	124125035	124126112	1078	19	0.874792	0.0488629	-0.825929
3a_PTCL_vs_WT_CD8	chr6	Wipf3	54452297	54453912	1616	20	0.877381	0.0905552	-0.786826
3a_PTCL_vs_WT_CD8	chr6	Wipf3	54452297	54453912	1616	20	0.877381	0.0905552	-0.786826
3a_PTCL_vs_WT_CD8	chr11	Ikzf3	98478169	98479243	1075	16	0.948848	0.100629	-0.84822
3a_PTCL_vs_WT_CD8	chr5	Dtx1	120695165	120696427	1263	28	0.794824	0.141908	-0.652916
3a_PTCL_vs_WT_CD8	chr10	AB349811	39515555	39520318	4764	27	0.855369	0.183949	-0.671419
3a_PTCL_vs_WT_CD8	chr13	Jarid2	44840318	44840990	673	23	0.897906	0.273089	-0.624817
3a_PTCL_vs_WT_CD8	chr14	Gpr18	121911714	121913195	1482	24	0.894181	0.189474	-0.704707
3a_PTCL_vs_WT_CD8	chr13	TRNA_Met	21906558	21907541	984	18	0.880626	0.250146	-0.63048
3a_PTCL_vs_WT_CD8	chr5	2810006K23Rik	124338272	124340015	1744	14	0.887642	0.121732	-0.76591
3a_PTCL_vs_WT_CD8	chr7	Fam169b	68271692	68274126	2435	14	0.856248	0.111331	-0.744917
3a_PTCL_vs_WT_CD8	chr3	Mir15b	69009341	69009939	599	17	0.661343	0.125808	-0.535535
3a_PTCL_vs_WT_CD8	chr13	TRNA_Trp	23497795	23498370	576	16	0.646236	0.103504	-0.542733
3a_PTCL_vs_WT_CD8	chr8	AK209885	119809056	119811375	2320	15	0.842426	0.186441	-0.655985
3a_PTCL_vs_WT_CD8	chr19	AK083177	14435621	14436448	828	13	0.83861	0.136718	-0.701892
3a_PTCL_vs_WT_CD8	chr5	Alkbh4	136137666	136139929	2264	16	0.78849	0.220376	-0.568114
3a_PTCL_vs_WT_CD8	chr7	Cacng6	3424063	3425687	1625	13	0.705008	0.0651905	-0.639817
3a_PTCL_vs_WT_CD8	chr11	Arl4d	101666219	101670574	4356	11	0.774836	0.0930931	-0.681743
3a_PTCL_vs_WT_CD8	chr5	Fry	150457236	150458224	989	16	0.75908	0.291717	-0.467362
3a_PTCL_vs_WT_CD8	chr1	Cdh20	104768341	104769902	1562	14	0.0709904	0.630367	0.559377
3a_PTCL_vs_WT_CD8	chr9	Cxcr5	44524949	44527706	2758	11	0.816893	0.0985661	-0.718327
3a_PTCL_vs_WT_CD8	chr16	Kcnj15	95257539	95258462	924	11	0.855357	0.285566	-0.569791
3a_PTCL_vs_WT_CD8	chr16	Kcnj15	95257539	95258462	924	11	0.855357	0.285566	-0.569791
3a_PTCL_vs_WT_CD8	chr17	Thada	84435413	84436707	1295	9	0.788272	0.0890518	-0.69922
3a_PTCL_vs_WT_CD8	chr11	AK031732	98949204	98952753	3550	11	0.652847	0.0196322	-0.633215
3a_PTCL_vs_WT_CD8	chr9	Uba7	107980779	107984108	3330	11	0.75547	0.0810129	-0.674458
3a_PTCL_vs_WT_CD8	chr9	Uba7	107980779	107984108	3330	11	0.75547	0.0810129	-0.674458
3a_PTCL_vs_WT_CD8	chr9	Uba7	107980779	107984108	3330	11	0.75547	0.0810129	-0.674458
3a_PTCL_vs_WT_CD8	chr14	Lcp1	75189672	75191262	1591	12	0.721102	0.169871	-0.551231
3a_PTCL_vs_WT_CD8	chr9	Kcnj1	32393614	32394404	791	8	0.788275	0.143953	-0.644322
3a_PTCL_vs_WT_CD8	chr2	Gm13546	58162601	58164212	1612	10	0.760693	0.17433	-0.586363
3a_PTCL_vs_WT_CD8	chr2	Gm13546	58162601	58164212	1612	10	0.760693	0.17433	-0.586363
3a_PTCL_vs_WT_CD8	chr1	Klhl30	91350155	91352155	2001	7	0.745536	0.112342	-0.633193
3a_PTCL_vs_WT_CD8	chr9	Islr	58156765	58158572	1808	7	0.846762	0.210043	-0.636719
3a_PTCL_vs_WT_CD8	chr1	Capn2	182516420	182518552	2133	6	0.800478	0.102811	-0.697666
3a_PTCL_vs_WT_CD8	chrX	Il2rg	101267687	101269134	1448	6	0.589601	0.0132771	-0.576324
3a_PTCL_vs_WT_CD8	chrX	Il2rg	101267687	101269134	1448	6	0.589601	0.0132771	-0.576324
3a_PTCL_vs_WT_CD8	chrX	Il2rg	101267687	101269134	1448	6	0.589601	0.0132771	-0.576324
3a_PTCL_vs_WT_CD8	chr5	Pilrb2	137871168	137872251	1084	6	0.752656	0.150502	-0.602154
3a_PTCL_vs_WT_CD8	chr19	Nrxn2	6416263	6419339	3077	6	0.634927	0.121307	-0.513621
3a_PTCL_vs_WT_CD8	chr19	Nrxn2	6416263	6419339	3077	6	0.634927	0.121307	-0.513621
3a_PTCL_vs_WT_CD8	chr19	Nrxn2	6416263	6419339	3077	6	0.634927	0.121307	-0.513621
3a_PTCL_vs_WT_CD8	chr19	Nrxn2	6416263	6419339	3077	6	0.634927	0.121307	-0.513621
3a_PTCL_vs_WT_CD8	chr1	AK005414	193207280	193208803	1524	5	0.741998	0.101085	-0.640912
3a_PTCL_vs_WT_CD8	chr1	Lamb3	193207280	193208803	1524	5	0.741998	0.101085	-0.640912
3a_PTCL_vs_WT_CD8	chr11	Mir7223	107996383	107997328	946	4	0.840909	0.244544	-0.596365
3a_PTCL_vs_WT_CD8	chr11	DQ543173	107996383	107997328	946	4	0.840909	0.244544	-0.596365
3a_PTCL_vs_WT_CD8	chr1	Stat1	52143021	52144209	1189	9	0.858851	0.145095	-0.713756
3a_PTCL_vs_WT_CD8	chr11	AK041528	98478169	98479243	1075	16	0.948848	0.100629	-0.84822
3a_PTCL_vs_WT_CD8	chr13	TRNA_Met	23498933	23500190	1258	25	0.69168	0.157449	-0.534231
3a_PTCL_vs_WT_CD8	chr11	Mir10a	96316488	96317270	783	27	0.871748	0.330855	-0.540893
3a_PTCL_vs_WT_CD8	chr18	Cd226	89197173	89197622	450	6	0.0349875	0.641745	0.606758
3a_PTCL_vs_WT_CD8	chr18	Cd226	89197173	89197622	450	6	0.0349875	0.641745	0.606758
3a_PTCL_vs_WT_CD8	chr18	Cd226	89197173	89197622	450	6	0.0349875	0.641745	0.606758
3a_PTCL_vs_WT_CD8	chr18	Cd226	89197173	89197622	450	6	0.0349875	0.641745	0.606758
3a_PTCL_vs_WT_CD8	chr18	Cd226	89197173	89197622	450	6	0.0349875	0.641745	0.606758
3a_PTCL_vs_WT_CD8	chr11	DQ700852	107996383	107997328	946	4	0.840909	0.244544	-0.596365
3a_PTCL_vs_WT_CD8	chr1	Snord47	161037849	161038296	448	7	0.52729	0.0143148	-0.512975
3a_PTCL_vs_WT_CD8	chr10	Sgk1	21978440	21985154	6715	59	0.855323	0.094475	-0.760848
3a_PTCL_vs_WT_CD8	chr7	Alpk3	81057370	81058950	1581	9	0.71941	0.114092	-0.605319
3a_PTCL_vs_WT_CD8	chr6	Klrc1	129678895	129680451	1557	9	0.770093	0.0709491	-0.699144
3a_PTCL_vs_WT_CD8	chr6	Klrc1	129678895	129680451	1557	9	0.770093	0.0709491	-0.699144
3a_PTCL_vs_WT_CD8	chr6	Klrc1	129678895	129680451	1557	9	0.770093	0.0709491	-0.699144
3a_PTCL_vs_WT_CD8	chr18	Poli	70530255	70531226	972	22	0.0303922	0.476323	0.445931
3a_PTCL_vs_WT_CD8	chr18	Poli	70530255	70531226	972	22	0.0303922	0.476323	0.445931
3a_PTCL_vs_WT_CD8	chr18	Poli	70530255	70531226	972	22	0.0303922	0.476323	0.445931
3a_PTCL_vs_WT_CD8	chr18	Poli	70530255	70531226	972	22	0.0303922	0.476323	0.445931
3a_PTCL_vs_WT_CD8	chr18	Poli	70530255	70531226	972	22	0.0303922	0.476323	0.445931
3a_PTCL_vs_WT_CD8	chr11	Mir21a	86584092	86584850	759	18	0.632084	0.0483819	-0.583702
3a_PTCL_vs_WT_CD8	chr14	Mbnl2	120324579	120325250	672	10	0.587991	0.0885502	-0.49944
3a_PTCL_vs_WT_CD8	chr14	Tcra	54177496	54177981	486	6	0.575349	0.0252318	-0.550117
3a_PTCL_vs_WT_CD8	chr11	Tns4	99075167	99075542	376	7	0.883508	0.106122	-0.777386
3a_PTCL_vs_WT_CD8	chr3	Mir16-2	69009341	69009939	599	17	0.661343	0.125808	-0.535535
3a_PTCL_vs_WT_CD8	chr13	Gzmk	113180855	113181190	336	10	0.808978	0.155257	-0.65372
3a_PTCL_vs_WT_CD8	chr4	Mfap2	141010176	141010506	331	7	0.636614	0.0467412	-0.589873
3a_PTCL_vs_WT_CD8	chr4	Snord38a	117154159	117154751	593	8	0.564524	0.0729868	-0.491537
3a_PTCL_vs_WT_CD8	chr2	Snord12	167065119	167065447	329	10	0.63373	0.0516631	-0.582067
3a_PTCL_vs_WT_CD8	chr3	Negr1	156561487	156561801	315	16	0.0652907	0.503037	0.437747
3a_PTCL_vs_WT_CD8	chr3	Negr1	156561487	156561801	315	16	0.0652907	0.503037	0.437747
3a_PTCL_vs_WT_CD8	chr19	Mir5623	58050964	58051269	306	8	0.76086	0.0797682	-0.681091
3a_PTCL_vs_WT_CD8	chr5	C530008M17Rik	76857265	76857568	304	23	0.560631	0.118778	-0.441853
3a_PTCL_vs_WT_CD8	chr10	Gzmm	79688869	79689741	873	5	0.79158	0.0619474	-0.729632
3a_PTCL_vs_WT_CD8	chr10	Gzmm	79688869	79689741	873	5	0.79158	0.0619474	-0.729632
3a_PTCL_vs_WT_CD8	chr10	Gzmm	79688869	79689741	873	5	0.79158	0.0619474	-0.729632
3a_PTCL_vs_WT_CD8	chr13	Zbed3	95326487	95326781	295	7	0.742816	0.144815	-0.598001
3a_PTCL_vs_WT_CD8	chr6	Hoxaas2	52165513	52165805	293	13	0.707588	0.245557	-0.462031
3a_PTCL_vs_WT_CD8	chr18	Afg3l2	67435961	67436535	575	10	0.848381	0.263565	-0.584816
3a_PTCL_vs_WT_CD8	chr8	Chst4	110037952	110039470	1519	5	0.760249	0.173945	-0.586303
3a_PTCL_vs_WT_CD8	chr1	G0s2	193272195	193272909	715	4	0.882784	0.0780367	-0.804748
3a_PTCL_vs_WT_CD8	chr11	DQ702909	107996383	107997328	946	4	0.840909	0.244544	-0.596365
3a_PTCL_vs_WT_CD8	chr9	Myo6	80281235	80281512	278	6	0.611362	0.07403	-0.537332
3a_PTCL_vs_WT_CD8	chr18	AK079798	40439700	40439971	272	8	0.744803	0.0822568	-0.662546
3a_PTCL_vs_WT_CD8	chr13	TRNA_Met	21931028	21931356	329	17	0.82759	0.32421	-0.503381
3a_PTCL_vs_WT_CD8	chr6	AK029023	88725746	88726012	267	8	0.791601	0.0468874	-0.744714
3a_PTCL_vs_WT_CD8	chr1	Dennd1b	138967503	138967764	262	7	0.605243	0.0675918	-0.537651
3a_PTCL_vs_WT_CD8	chr19	1500017E21Rik	36705244	36705748	505	12	0.630086	0.110627	-0.51946
3a_PTCL_vs_WT_CD8	chr8	Clcn3	60954845	60955171	327	16	0.793158	0.318615	-0.474543
3a_PTCL_vs_WT_CD8	chr8	Clcn3	60954845	60955171	327	16	0.793158	0.318615	-0.474543
3a_PTCL_vs_WT_CD8	chr6	Nod1	54971625	54971879	255	6	0.760217	0.135165	-0.625053
3a_PTCL_vs_WT_CD8	chr5	Gabra2	71095516	71095950	435	28	0.0720567	0.537341	0.465285
3a_PTCL_vs_WT_CD8	chr5	Gabra2	71095516	71095950	435	28	0.0720567	0.537341	0.465285
3a_PTCL_vs_WT_CD8	chr18	AK044493	61289259	61290386	1128	19	0.887745	0.342436	-0.545309
3a_PTCL_vs_WT_CD8	chr5	DQ715869	114851029	114851292	264	4	0.951857	0.384455	-0.567402
3a_PTCL_vs_WT_CD8	chr11	AK146139	107427986	107428229	244	6	0.513775	0.0279893	-0.485786
3a_PTCL_vs_WT_CD8	chr9	Cep164	45803387	45803721	335	12	0.869837	0.139606	-0.730231
3a_PTCL_vs_WT_CD8	chr5	1700028K03Rik	107534359	107534650	292	6	0.843581	0.221949	-0.621632
3a_PTCL_vs_WT_CD8	chr5	1700028K03Rik	107534359	107534650	292	6	0.843581	0.221949	-0.621632
3a_PTCL_vs_WT_CD8	chr5	1700028K03Rik	107534359	107534650	292	6	0.843581	0.221949	-0.621632
3a_PTCL_vs_WT_CD8	chr2	BC002221	91017308	91017608	301	4	0.867282	0.201591	-0.665692
3a_PTCL_vs_WT_CD8	chr3	Mab21l3	101836274	101836509	236	6	0.818785	0.230392	-0.588392
3a_PTCL_vs_WT_CD8	chr4	Mir697	124731295	124731624	330	6	0.894793	0.0298087	-0.864984
3a_PTCL_vs_WT_CD8	chr14	Jph4	55116706	55117015	310	12	0.573414	0.0736786	-0.499735
3a_PTCL_vs_WT_CD8	chr14	Jph4	55116706	55117015	310	12	0.573414	0.0736786	-0.499735
3a_PTCL_vs_WT_CD8	chr11	DQ568979	107996383	107997328	946	4	0.840909	0.244544	-0.596365
3a_PTCL_vs_WT_CD8	chr14	X55823	54174665	54175342	678	4	0.704715	0.0603064	-0.644408
3a_PTCL_vs_WT_CD8	chr6	Osbpl3	50382412	50382908	497	12	0.785789	0.172692	-0.613097
3a_PTCL_vs_WT_CD8	chr6	Osbpl3	50382412	50382908	497	12	0.785789	0.172692	-0.613097
3a_PTCL_vs_WT_CD8	chr6	Fezf1	23248346	23248656	311	15	0.0703865	0.538182	0.467795
3a_PTCL_vs_WT_CD8	chr3	Creb3l4	90243598	90244784	1187	5	0.793651	0.219451	-0.5742
3a_PTCL_vs_WT_CD8	chr15	Sdc2	32920658	32922011	1354	5	0.215372	0.481474	0.266103
3a_PTCL_vs_WT_CD8	chr9	Kcnj1	32396278	32396637	360	9	0.918244	0.339059	-0.579185
3a_PTCL_vs_WT_CD8	chr18	AK208673	37841705	37841987	283	14	0.708456	0.23358	-0.474876
3a_PTCL_vs_WT_CD8	chr10	DQ693348	62678763	62679004	242	7	0.869718	0.235023	-0.634695
3a_PTCL_vs_WT_CD8	chr3	Gm9054	95985372	95985578	207	6	0.588288	0.0760144	-0.512274
3a_PTCL_vs_WT_CD8	chr3	4930570G19Rik	156561487	156561801	315	16	0.0652907	0.503037	0.437747
3a_PTCL_vs_WT_CD8	chr3	4930570G19Rik	156561487	156561801	315	16	0.0652907	0.503037	0.437747
3a_PTCL_vs_WT_CD8	chr3	4930570G19Rik	156561487	156561801	315	16	0.0652907	0.503037	0.437747
3a_PTCL_vs_WT_CD8	chr4	Elovl1	118429645	118429860	216	6	0.611993	0.0712225	-0.54077
3a_PTCL_vs_WT_CD8	chr14	A930018M24Rik	50897295	50897499	205	7	0.698744	0.205545	-0.493199
3a_PTCL_vs_WT_CD8	chr1	Adgrb3	25829697	25829900	204	10	0.100641	0.692427	0.591786
3a_PTCL_vs_WT_CD8	chr5	Txk	72736707	72737764	1058	16	0.85454	0.306087	-0.548454
3a_PTCL_vs_WT_CD8	chr17	Gtf2a1l	88668134	88668547	414	12	0.542798	0.0750601	-0.467738
3a_PTCL_vs_WT_CD8	chr4	Ephb2	136675644	136676989	1346	7	0.314048	0.88082	0.566772
3a_PTCL_vs_WT_CD8	chr14	Fhit	11162149	11162404	256	12	0.119607	0.614419	0.494812
3a_PTCL_vs_WT_CD8	chrX	Pabpc5	119927004	119927186	183	11	0.173423	0.596685	0.423262
3a_PTCL_vs_WT_CD8	chr16	2610015P09Rik	43906443	43906666	224	9	0.656501	0.043379	-0.613122
3a_PTCL_vs_WT_CD8	chr11	Tnk1	69858427	69858750	324	16	0.874206	0.237112	-0.637095
3a_PTCL_vs_WT_CD8	chr11	Tnk1	69858427	69858750	324	16	0.874206	0.237112	-0.637095
3a_PTCL_vs_WT_CD8	chr4	Mfap2	141010176	141010506	331	7	0.636614	0.0467412	-0.589873
3a_PTCL_vs_WT_CD8	chr16	Kcnj15	95257539	95258462	924	11	0.855357	0.285566	-0.569791
3a_PTCL_vs_WT_CD8	chr16	Kcnj15	95257539	95258462	924	11	0.855357	0.285566	-0.569791
3a_PTCL_vs_WT_CD8	chr16	Kcnj15	95257539	95258462	924	11	0.855357	0.285566	-0.569791
3a_PTCL_vs_WT_CD8	chr16	Kcnj15	95257539	95258462	924	11	0.855357	0.285566	-0.569791
3a_PTCL_vs_WT_CD8	chr16	Kcnj15	95257539	95258462	924	11	0.855357	0.285566	-0.569791
3a_PTCL_vs_WT_CD8	chr16	Kcnj15	95257539	95258462	924	11	0.855357	0.285566	-0.569791
3a_PTCL_vs_WT_CD8	chr16	Kcnj15	95257539	95258462	924	11	0.855357	0.285566	-0.569791
3a_PTCL_vs_WT_CD8	chr16	Kcnj15	95257539	95258462	924	11	0.855357	0.285566	-0.569791
3a_PTCL_vs_WT_CD8	chr16	Kcnj15	95257539	95258462	924	11	0.855357	0.285566	-0.569791
3a_PTCL_vs_WT_CD8	chr16	Kcnj15	95257539	95258462	924	11	0.855357	0.285566	-0.569791
3a_PTCL_vs_WT_CD8	chr16	Kcnj15	95257539	95258462	924	11	0.855357	0.285566	-0.569791
3a_PTCL_vs_WT_CD8	chr16	Kcnj15	95257539	95258462	924	11	0.855357	0.285566	-0.569791
3a_PTCL_vs_WT_CD8	chr9	Islr	58156765	58158572	1808	7	0.846762	0.210043	-0.636719
3a_PTCL_vs_WT_CD8	chr13	AK006455	61803989	61804177	189	5	0.7	0.111842	-0.588158
3a_PTCL_vs_WT_CD8	chr13	BC048555	61803989	61804177	189	5	0.7	0.111842	-0.588158
3a_PTCL_vs_WT_CD8	chr13	Zfp808	61803989	61804177	189	5	0.7	0.111842	-0.588158
3a_PTCL_vs_WT_CD8	chr13	Rab3c	110280354	110280552	199	5	0.0488004	0.479044	0.430244
3a_PTCL_vs_WT_CD8	chr17	Tulp1	28356057	28356377	321	5	0.837838	0.104247	-0.733591
3a_PTCL_vs_WT_CD8	chr10	Prf1	61297836	61298146	311	5	0.764037	0.0496948	-0.714342
3a_PTCL_vs_WT_CD8	chr19	Ms4a6c	11468840	11469214	375	4	0.905311	0.251993	-0.653319
3a_PTCL_vs_WT_CD8	chr19	Ms4a6c	11468840	11469214	375	4	0.905311	0.251993	-0.653319
3a_PTCL_vs_WT_CD8	chr18	Neto1	86394955	86395896	942	15	0.0940931	0.610855	0.516762
3a_PTCL_vs_WT_CD8	chr13	TRNA_Gln	21934187	21934531	345	13	0.748671	0.239941	-0.50873
3a_PTCL_vs_WT_CD8	chr13	TRNA_Ser	21927862	21928102	241	14	0.584368	0.0406974	-0.543671
3a_PTCL_vs_WT_CD8	chr2	Cd82	93463110	93463343	234	4	0.594937	0.0175439	-0.577393
3a_PTCL_vs_WT_CD8	chr2	Cd82	93463110	93463343	234	4	0.594937	0.0175439	-0.577393
3a_PTCL_vs_WT_CD8	chr6	Lpar5	125067930	125070768	2839	22	0.852247	0.184222	-0.668025
3a_PTCL_vs_WT_CD8	chr4	Nkain3	20778690	20778829	140	6	0.050799	0.542811	0.492012
3a_PTCL_vs_WT_CD8	chr4	Nkain3	20778690	20778829	140	6	0.050799	0.542811	0.492012
3a_PTCL_vs_WT_CD8	chr4	Nkain3	20778690	20778829	140	6	0.050799	0.542811	0.492012
3a_PTCL_vs_WT_CD8	chr5	DQ697546	114851029	114851292	264	4	0.951857	0.384455	-0.567402
3a_PTCL_vs_WT_CD8	chr11	DQ541478	107996383	107997328	946	4	0.840909	0.244544	-0.596365
3a_PTCL_vs_WT_CD8	chr13	AK029587	52096831	52097486	656	10	0.771213	0.202829	-0.568384
3a_PTCL_vs_WT_CD8	chr5	DQ714290	114851029	114851292	264	4	0.951857	0.384455	-0.567402
3a_PTCL_vs_WT_CD8	chr14	Dzip1	118923332	118924005	674	25	0.780574	0.137905	-0.642668
3a_PTCL_vs_WT_CD8	chr19	Opalin	41077230	41077365	136	4	0.850877	0.33813	-0.512748
3a_PTCL_vs_WT_CD8	chr3	Cd160	96829447	96829581	135	5	0.82716	0.217822	-0.609339
3a_PTCL_vs_WT_CD8	chr3	Cd160	96829447	96829581	135	5	0.82716	0.217822	-0.609339
3a_PTCL_vs_WT_CD8	chr2	Slc12a6	112284196	112284519	324	6	0.568665	0.0119511	-0.556714
3a_PTCL_vs_WT_CD8	chr13	Pfn3	55415216	55415346	131	8	0.790033	0.298933	-0.4911
3a_PTCL_vs_WT_CD8	chr14	Spry2	105893921	105894320	400	17	0.585258	0.0858554	-0.499402
3a_PTCL_vs_WT_CD8	chr10	Tmevpg1	118554151	118556503	2353	57	0.887736	0.187958	-0.699778
3a_PTCL_vs_WT_CD8	chr13	Tcstv1	119894958	119895143	186	5	0.906953	0.390637	-0.516316
3a_PTCL_vs_WT_CD8	chr7	Apobr	126585031	126585274	244	5	0.707865	0.0701754	-0.63769
3a_PTCL_vs_WT_CD8	chr16	1600002D24Rik	95929009	95929132	124	5	0.904762	0.0166667	-0.888095
3a_PTCL_vs_WT_CD8	chr15	Pvt1	62039285	62040781	1497	14	0.955833	0.236994	-0.718839
3a_PTCL_vs_WT_CD8	chr1	Zap70	36764543	36764897	355	7	0.628773	0.023747	-0.605026
3a_PTCL_vs_WT_CD8	chr18	Gramd3	56468679	56469081	403	11	0.652205	0.0410951	-0.61111
3a_PTCL_vs_WT_CD8	chr7	Hif3a	17062612	17062835	224	9	0.485886	0.0726086	-0.413277
3a_PTCL_vs_WT_CD8	chr7	Hif3a	17062612	17062835	224	9	0.485886	0.0726086	-0.413277
3a_PTCL_vs_WT_CD8	chr10	Utrn	12614978	12615092	115	5	0.612705	0.123431	-0.489274
3a_PTCL_vs_WT_CD8	chr10	Utrn	12614978	12615092	115	5	0.612705	0.123431	-0.489274
3a_PTCL_vs_WT_CD8	chr11	Gngt2	95843240	95843354	115	4	0.762163	0.123314	-0.63885
3a_PTCL_vs_WT_CD8	chr3	AK165086	133478905	133479019	115	4	0.794521	0.256881	-0.53764
3a_PTCL_vs_WT_CD8	chr9	Cxcr6	123807650	123809748	2099	17	0.786137	0.124891	-0.661247
3a_PTCL_vs_WT_CD8	chr16	Cyyr1	85550750	85550861	112	8	0.889096	0.408638	-0.480458
3a_PTCL_vs_WT_CD8	chr6	Aldh1l1	90550887	90551124	238	5	0.607843	0.102564	-0.505279
3a_PTCL_vs_WT_CD8	chr19	Tmem180	46356456	46356688	233	4	0.237762	0.81893	0.581168
3a_PTCL_vs_WT_CD8	chr19	Tmem180	46356456	46356688	233	4	0.237762	0.81893	0.581168
3a_PTCL_vs_WT_CD8	chr1	B3gnt7	86302814	86303028	215	7	0.838164	0.272727	-0.565437
3a_PTCL_vs_WT_CD8	chr4	Rap1gap	137723741	137723848	108	11	0.250152	0.746438	0.496285
3a_PTCL_vs_WT_CD8	chr19	Keg1	12695832	12696669	838	4	0.156234	0.957167	0.800934
3a_PTCL_vs_WT_CD8	chr19	Keg1	12695832	12696669	838	4	0.156234	0.957167	0.800934
3a_PTCL_vs_WT_CD8	chr7	AK033058	47144274	47144379	106	4	0.71348	0.015126	-0.698354
3a_PTCL_vs_WT_CD8	chr3	Gm1647	69130897	69131035	139	5	0.9	0.384615	-0.515385
3a_PTCL_vs_WT_CD8	chr11	Ccl5	83528941	83530470	1530	20	0.86612	0.20326	-0.662859
3a_PTCL_vs_WT_CD8	chr16	Mir99ahg	77328986	77329128	143	4	0.171717	0.698864	0.527146
3a_PTCL_vs_WT_CD8	chr16	Mir99ahg	77328986	77329128	143	4	0.171717	0.698864	0.527146
3a_PTCL_vs_WT_CD8	chr16	Mir99ahg	77328986	77329128	143	4	0.171717	0.698864	0.527146
3a_PTCL_vs_WT_CD8	chr16	Mir99ahg	77328986	77329128	143	4	0.171717	0.698864	0.527146
3a_PTCL_vs_WT_CD8	chr16	Mir99ahg	77328986	77329128	143	4	0.171717	0.698864	0.527146
3a_PTCL_vs_WT_CD8	chr11	BC019819	6006342	6006549	208	14	0.33389	0.850515	0.516625
3a_PTCL_vs_WT_CD8	chr4	Coro2a	46566003	46566385	383	6	0.760731	0.131577	-0.629154
3a_PTCL_vs_WT_CD8	chr5	Stim2	54105279	54106165	887	18	0.866564	0.24998	-0.616584
3a_PTCL_vs_WT_CD8	chr6	Hoxa5	52203756	52204526	771	11	0.954293	0.268893	-0.6854
3a_PTCL_vs_WT_CD8	chr12	AK048798	73949214	73949720	507	18	0.608027	0.0850027	-0.523025
3a_PTCL_vs_WT_CD8	chr11	Pik3ip1	3334445	3334700	256	4	0.84234	0.141005	-0.701335
3a_PTCL_vs_WT_CD8	chr2	Fign	64097827	64097971	145	9	0.0930434	0.535772	0.442728
3a_PTCL_vs_WT_CD8	chr2	Fign	64097827	64097971	145	9	0.0930434	0.535772	0.442728
3a_PTCL_vs_WT_CD8	chr2	Fign	64097827	64097971	145	9	0.0930434	0.535772	0.442728
3a_PTCL_vs_WT_CD8	chr3	TRNA_Pro	51357953	51358136	184	4	0.610619	0.044335	-0.566284
3a_PTCL_vs_WT_CD8	chr7	Tm6sf1	81862191	81862467	277	5	0.584291	0.0362497	-0.548042
3a_PTCL_vs_WT_CD8	chr6	Aldh1l1	90550887	90551124	238	5	0.607843	0.102564	-0.505279
3a_PTCL_vs_WT_CD8	chr13	Nme8	19697984	19698209	226	5	0.811594	0.331034	-0.48056
3a_PTCL_vs_WT_CD8	chr13	Nme8	19697984	19698209	226	5	0.811594	0.331034	-0.48056
3a_PTCL_vs_WT_CD8	chr12	3110039M20Rik	49384324	49384947	624	9	0.0539595	0.596183	0.542224
3a_PTCL_vs_WT_CD8	chr17	Slc22a3	12507935	12508286	352	12	0.614889	0.117448	-0.497441
3a_PTCL_vs_WT_CD8	chr14	Mbnl2	120306534	120307122	589	14	0.620435	0.128209	-0.492226
3a_PTCL_vs_WT_CD8	chr9	Bco2	50555372	50555643	272	4	0.716924	0.0830924	-0.633831
3a_PTCL_vs_WT_CD8	chr6	2810474O19Rik	149308939	149309178	240	9	0.475728	0.0302013	-0.445527
3a_PTCL_vs_WT_CD8	chr6	2810474O19Rik	149308939	149309178	240	9	0.475728	0.0302013	-0.445527
3a_PTCL_vs_WT_CD8	chr6	2810474O19Rik	149308939	149309178	240	9	0.475728	0.0302013	-0.445527
3a_PTCL_vs_WT_CD8	chr6	2810474O19Rik	149308939	149309178	240	9	0.475728	0.0302013	-0.445527
3a_PTCL_vs_WT_CD8	chr6	2810474O19Rik	149308939	149309178	240	9	0.475728	0.0302013	-0.445527
3a_PTCL_vs_WT_CD8	chr10	DQ707204	62678763	62679004	242	7	0.869718	0.235023	-0.634695
3a_PTCL_vs_WT_CD8	chr13	4921525O09Rik	52096831	52097486	656	10	0.771213	0.202829	-0.568384
3a_PTCL_vs_WT_CD8	chr14	Tcra	54169901	54170365	465	6	0.728744	0.132219	-0.596524
3a_PTCL_vs_WT_CD8	chr14	AK202768	103815977	103816169	193	6	0.213223	0.786498	0.573275
3a_PTCL_vs_WT_CD8	chr6	Gpnmb	49036612	49036713	102	5	0.606221	0.0268142	-0.579406
3a_PTCL_vs_WT_CD8	chr5	DQ713285	114851029	114851292	264	4	0.951857	0.384455	-0.567402
3a_PTCL_vs_WT_CD8	chr11	DQ545902	107996383	107997328	946	4	0.840909	0.244544	-0.596365
3a_PTCL_vs_WT_CD8	chr14	Tcra-V2	54171320	54171546	227	5	0.722222	0.0862069	-0.636015
3a_PTCL_vs_WT_CD8	chr9	1700048O20Rik	121938076	121938499	424	16	0.517312	0.0627481	-0.454564
3a_PTCL_vs_WT_CD8	chr5	P2rx7	122650529	122651251	723	13	0.861747	0.198325	-0.663423
3a_PTCL_vs_WT_CD8	chr1	Pigm	172376037	172376273	237	8	0.187508	0.737223	0.549716
3a_PTCL_vs_WT_CD8	chr10	Traf3ip2	39611740	39612673	934	6	0.811501	0.184205	-0.627296
3a_PTCL_vs_WT_CD8	chr11	Atxn7l3	102293707	102294652	946	4	0.851243	0.18832	-0.662923
3a_PTCL_vs_WT_CD8	chr11	LOC100503496	109439633	109439812	180	4	0.681452	0.0419426	-0.639509
3a_PTCL_vs_WT_CD8	chr3	Tlr2	83841876	83842119	244	5	0.832766	0.321791	-0.510975
3a_PTCL_vs_WT_CD8	chr13	TRNA_Ser	21925286	21925772	487	16	0.820187	0.179766	-0.640421
3a_PTCL_vs_WT_CD8	chr6	Arhgap25	87496599	87497158	560	8	0.8156	0.192396	-0.623205
3a_PTCL_vs_WT_CD8	chr6	Arhgap25	87496599	87497158	560	8	0.8156	0.192396	-0.623205
3a_PTCL_vs_WT_CD8	chr11	Gucy2e	69236709	69236899	191	4	0.823834	0.140288	-0.683546
3a_PTCL_vs_WT_CD8	chr11	Gucy2e	69236709	69236899	191	4	0.823834	0.140288	-0.683546
3a_PTCL_vs_WT_CD8	chr9	Gm6607	22330157	22330565	409	13	0.93519	0.275138	-0.660052
3a_PTCL_vs_WT_CD8	chr11	Sertad2	20647279	20647525	247	8	0.894089	0.245681	-0.648407
3a_PTCL_vs_WT_CD8	chr11	Sertad2	20647279	20647525	247	8	0.894089	0.245681	-0.648407
3a_PTCL_vs_WT_CD8	chr2	Ctsa	164832345	164832590	246	7	0.885802	0.144397	-0.741406
3a_PTCL_vs_WT_CD8	chr11	DQ565508	107996383	107997328	946	4	0.840909	0.244544	-0.596365
3a_PTCL_vs_WT_CD8	chr5	Nupr1l	129908034	129908251	218	5	0.0909091	0.638298	0.547389
3a_PTCL_vs_WT_CD8	chr4	Ptprd	78212190	78212397	208	4	0.072156	0.541357	0.469201
3a_PTCL_vs_WT_CD8	chr4	Ptprd	78212190	78212397	208	4	0.072156	0.541357	0.469201
3a_PTCL_vs_WT_CD8	chr14	4930432J09Rik	104026754	104026996	243	5	0.696335	0.145072	-0.551262
3a_PTCL_vs_WT_CD8	chr2	Elmo2	165321123	165321370	248	5	0.630692	0.0143475	-0.616344
3a_PTCL_vs_WT_CD8	chr16	1700022E09Rik	59469537	59469762	226	4	0.745665	0.116041	-0.629624

## Sheet: PTCL Promoter DMR
Comparison	Gene name	Chromosome	Meth_Region_start	Meth_Region_end	length	number of CGs	CD8_Mean_Meth	PTCL_Mean_Meth	difference in Meth
3a_PTCL_vs_WT_CD8	Mir3084-2	chr19	24941816	24941989	174	4	0.01	0.82	0.81
3a_PTCL_vs_WT_CD8	Keg1	chr19	12695832	12696669	838	4	0.15	0.95	0.8
3a_PTCL_vs_WT_CD8	9230105E05Rik	chr10	120388636	120388784	149	4	0.34	0.96	0.61
3a_PTCL_vs_WT_CD8	Cd226	chr18	89197173	89197622	450	6	0.03	0.64	0.6
3a_PTCL_vs_WT_CD8	Adgrb3	chr1	25829697	25829900	204	10	0.1	0.69	0.59
3a_PTCL_vs_WT_CD8	Tmem180	chr19	46356456	46356688	233	4	0.23	0.81	0.58
3a_PTCL_vs_WT_CD8	Fam83b	chr9	76567491	76567608	118	4	0.19	0.77	0.58
3a_PTCL_vs_WT_CD8	AK202768	chr14	103815977	103816169	193	6	0.21	0.78	0.57
3a_PTCL_vs_WT_CD8	Ephb2	chr4	136675644	136676989	1346	7	0.31	0.88	0.56
3a_PTCL_vs_WT_CD8	Cdh20	chr1	104768341	104769902	1562	14	0.07	0.63	0.55
3a_PTCL_vs_WT_CD8	3110039M20Rik	chr12	49384324	49384947	624	9	0.05	0.59	0.54
3a_PTCL_vs_WT_CD8	Pigm	chr1	172376037	172376273	237	8	0.18	0.73	0.54
3a_PTCL_vs_WT_CD8	Bdnf	chr2	109673845	109673978	134	9	0.06	0.6	0.54
3a_PTCL_vs_WT_CD8	Nupr1l	chr5	129908034	129908251	218	5	0.09	0.63	0.54
3a_PTCL_vs_WT_CD8	Sdhaf3	chr6	6955371	6955687	317	7	0.36	0.91	0.54
3a_PTCL_vs_WT_CD8	Mir99ahg	chr16	77328986	77329128	143	4	0.17	0.69	0.52
3a_PTCL_vs_WT_CD8	Dcc	chr18	72349976	72350779	804	22	0.04	0.56	0.52
3a_PTCL_vs_WT_CD8	AK038087	chr3	107092169	107092400	232	4	0.27	0.8	0.52
3a_PTCL_vs_WT_CD8	Map3k10	chr7	27675194	27675471	278	13	0.27	0.8	0.52
3a_PTCL_vs_WT_CD8	Neto1	chr18	86394955	86395896	942	15	0.09	0.61	0.51
3a_PTCL_vs_WT_CD8	Nkain2	chr10	32890663	32890962	300	5	0.07	0.59	0.51
3a_PTCL_vs_WT_CD8	BC019819	chr11	6006342	6006549	208	14	0.33	0.85	0.51
3a_PTCL_vs_WT_CD8	Bmp2	chr2	133550512	133550773	262	6	0.25	0.76	0.51
3a_PTCL_vs_WT_CD8	Snx7	chr3	117868490	117868618	129	5	0.04	0.55	0.51
3a_PTCL_vs_WT_CD8	Lingo2	chr4	36952516	36952896	381	15	0.13	0.65	0.51
3a_PTCL_vs_WT_CD8	Alx1	chr10	103029549	103029948	400	14	0.13	0.63	0.5
3a_PTCL_vs_WT_CD8	Tfap2a	chr13	40724690	40724998	309	8	0.36	0.86	0.5
3a_PTCL_vs_WT_CD8	Tcrg-V1	chr13	19340185	19340327	143	5	0.42	0.91	0.49
3a_PTCL_vs_WT_CD8	Fhit	chr14	11162149	11162404	256	12	0.11	0.61	0.49
3a_PTCL_vs_WT_CD8	Tmem200c	chr17	68840808	68840952	145	6	0.08	0.58	0.49
3a_PTCL_vs_WT_CD8	Nkain3	chr4	20778690	20778829	140	6	0.05	0.54	0.49
3a_PTCL_vs_WT_CD8	Rap1gap	chr4	137723741	137723848	108	11	0.25	0.74	0.49
3a_PTCL_vs_WT_CD8	Pcdh9	chr14	93891188	93891419	232	11	0.01	0.5	0.48
3a_PTCL_vs_WT_CD8	Rsph3a	chr17	7944763	7944969	207	7	0.22	0.7	0.48
3a_PTCL_vs_WT_CD8	Emp1	chr6	135363142	135363400	259	6	0.12	0.6	0.47
3a_PTCL_vs_WT_CD8	Ptprd	chr4	78212190	78212397	208	4	0.07	0.54	0.46
3a_PTCL_vs_WT_CD8	Epha5	chr5	84416919	84417218	300	16	0.03	0.5	0.46
3a_PTCL_vs_WT_CD8	Gabra2	chr5	71095516	71095950	435	28	0.07	0.53	0.46
3a_PTCL_vs_WT_CD8	Fezf1	chr6	23248346	23248656	311	15	0.07	0.53	0.46
3a_PTCL_vs_WT_CD8	Trhde	chr10	114801207	114802515	1309	44	0.12	0.58	0.45
3a_PTCL_vs_WT_CD8	Fign	chr2	64097827	64097971	145	9	0.09	0.53	0.44
3a_PTCL_vs_WT_CD8	Poli	chr18	70530255	70531226	972	22	0.03	0.47	0.44
3a_PTCL_vs_WT_CD8	Ptprz1	chr6	22875717	22875857	141	9	0.02	0.46	0.44
3a_PTCL_vs_WT_CD8	4930570G19Rik	chr3	156561487	156561801	315	16	0.06	0.5	0.43
3a_PTCL_vs_WT_CD8	Negr1	chr3	156561487	156561801	315	16	0.06	0.5	0.43
3a_PTCL_vs_WT_CD8	Rab3c	chr13	110280354	110280552	199	5	0.04	0.47	0.43
3a_PTCL_vs_WT_CD8	D130017N08Rik	chr5	143758584	143758839	256	11	0.29	0.72	0.42
3a_PTCL_vs_WT_CD8	Tada2b	chr5	36485510	36485654	145	9	0.25	0.67	0.42
3a_PTCL_vs_WT_CD8	Pabpc5	chrX	119927004	119927186	183	11	0.17	0.59	0.42
3a_PTCL_vs_WT_CD8	Sdc2	chr15	32920658	32922011	1354	5	0.21	0.48	0.26
3a_PTCL_vs_WT_CD8	C530008M17Rik	chr5	76856417	76856736	320	14	0.6	0.19	-0.41
3a_PTCL_vs_WT_CD8	Hif3a	chr7	17062612	17062835	224	9	0.48	0.07	-0.41
3a_PTCL_vs_WT_CD8	4930579P08Rik	chr10	116728330	116728547	218	9	0.5	0.08	-0.42
3a_PTCL_vs_WT_CD8	Smurf2	chr11	106921207	106921323	117	4	0.81	0.37	-0.44
3a_PTCL_vs_WT_CD8	C530008M17Rik	chr5	76857265	76857568	304	23	0.56	0.11	-0.44
3a_PTCL_vs_WT_CD8	2810474O19Rik	chr6	149308939	149309178	240	9	0.47	0.03	-0.44
3a_PTCL_vs_WT_CD8	Fcgrt	chr7	45104311	45104486	176	8	0.94	0.5	-0.44
3a_PTCL_vs_WT_CD8	Tceanc	chrX	166510844	166511066	223	6	0.74	0.29	-0.44
3a_PTCL_vs_WT_CD8	Rmnd1	chr10	4429761	4430036	276	8	0.93	0.48	-0.45
3a_PTCL_vs_WT_CD8	Rnu11	chr4	132270713	132271024	312	13	0.55	0.09	-0.45
3a_PTCL_vs_WT_CD8	Stxbp6	chr12	45075739	45075967	229	13	0.86	0.41	-0.45
3a_PTCL_vs_WT_CD8	Gem	chr4	11705093	11705254	162	4	0.53	0.07	-0.45
3a_PTCL_vs_WT_CD8	1700048O20Rik	chr9	121938076	121938499	424	16	0.51	0.06	-0.45
3a_PTCL_vs_WT_CD8	Asap3	chr4	136205438	136205675	238	5	0.66	0.19	-0.46
3a_PTCL_vs_WT_CD8	Atp10d	chr5	72202301	72202443	143	5	0.9	0.43	-0.46
3a_PTCL_vs_WT_CD8	Fry	chr5	150457236	150458224	989	16	0.75	0.29	-0.46
3a_PTCL_vs_WT_CD8	4930465M20Rik	chr12	107735992	107736166	175	4	0.88	0.41	-0.46
3a_PTCL_vs_WT_CD8	Gtf2a1l	chr17	88668134	88668547	414	12	0.54	0.07	-0.46
3a_PTCL_vs_WT_CD8	Plrg1	chr3	83054536	83054901	366	31	0.68	0.22	-0.46
3a_PTCL_vs_WT_CD8	Hoxa2	chr6	52165513	52165805	293	13	0.7	0.24	-0.46
3a_PTCL_vs_WT_CD8	Hoxaas2	chr6	52165513	52165805	293	13	0.7	0.24	-0.46
3a_PTCL_vs_WT_CD8	Gmfg	chr7	28442061	28442283	223	5	0.47	0.01	-0.46
3a_PTCL_vs_WT_CD8	Clcn3	chr8	60954845	60955171	327	16	0.79	0.31	-0.47
3a_PTCL_vs_WT_CD8	Gm19705	chr1	136681833	136682071	239	9	0.66	0.19	-0.47
3a_PTCL_vs_WT_CD8	Ifngr1	chr10	19590749	19591154	406	5	0.7	0.22	-0.47
3a_PTCL_vs_WT_CD8	Lyrm9	chr11	78825827	78826130	304	10	0.53	0.05	-0.47
3a_PTCL_vs_WT_CD8	Paqr4	chr17	23741049	23741405	357	7	0.72	0.24	-0.47
3a_PTCL_vs_WT_CD8	AK208673	chr18	37841705	37841987	283	14	0.7	0.23	-0.47
3a_PTCL_vs_WT_CD8	Ms4a4c	chr19	11415183	11415440	258	5	0.98	0.5	-0.47
3a_PTCL_vs_WT_CD8	Slpi	chr2	164360043	164360427	385	12	0.57	0.09	-0.47
3a_PTCL_vs_WT_CD8	Gpr83	chr9	14859290	14859690	401	6	0.77	0.29	-0.47
3a_PTCL_vs_WT_CD8	Pif1	chr9	65588518	65588740	223	5	0.74	0.27	-0.47
3a_PTCL_vs_WT_CD8	Sh2d1a	chrX	42501404	42501700	297	5	0.85	0.37	-0.47
3a_PTCL_vs_WT_CD8	Utrn	chr10	12614978	12615092	115	5	0.61	0.12	-0.48
3a_PTCL_vs_WT_CD8	AK146139	chr11	107427986	107428229	244	6	0.51	0.02	-0.48
3a_PTCL_vs_WT_CD8	Nme8	chr13	19697984	19698209	226	5	0.81	0.33	-0.48
3a_PTCL_vs_WT_CD8	Tcra	chr14	54203832	54204093	262	9	0.52	0.03	-0.48
3a_PTCL_vs_WT_CD8	Cyyr1	chr16	85550750	85550861	112	8	0.88	0.4	-0.48
3a_PTCL_vs_WT_CD8	Ubash3a	chr17	31206681	31206931	251	5	0.66	0.17	-0.48
3a_PTCL_vs_WT_CD8	Srpk2	chr5	23617870	23618066	197	4	0.76	0.28	-0.48
3a_PTCL_vs_WT_CD8	AK082576	chr6	56922527	56922885	359	6	0.75	0.27	-0.48
3a_PTCL_vs_WT_CD8	Cracr2a	chr6	127577104	127577247	144	6	0.52	0.03	-0.48
3a_PTCL_vs_WT_CD8	Lasp1	chr11	97798216	97798465	250	10	0.68	0.18	-0.49
3a_PTCL_vs_WT_CD8	A930018M24Rik	chr14	50897295	50897499	205	7	0.69	0.2	-0.49
3a_PTCL_vs_WT_CD8	Mbnl2	chr14	120306534	120307122	589	14	0.62	0.12	-0.49
3a_PTCL_vs_WT_CD8	Slc38a2	chr15	96700884	96701154	271	10	0.82	0.32	-0.49
3a_PTCL_vs_WT_CD8	Slc22a3	chr17	12507935	12508286	352	12	0.61	0.11	-0.49
3a_PTCL_vs_WT_CD8	Trim39	chr17	36272909	36273210	302	8	0.77	0.27	-0.49
3a_PTCL_vs_WT_CD8	Itgb8	chr12	119239477	119239644	168	4	0.75	0.26	-0.49
3a_PTCL_vs_WT_CD8	Pfn3	chr13	55415216	55415346	131	8	0.79	0.29	-0.49
3a_PTCL_vs_WT_CD8	Jph4	chr14	55116706	55117015	310	12	0.57	0.07	-0.49
3a_PTCL_vs_WT_CD8	Mbnl2	chr14	120324579	120325250	672	10	0.58	0.08	-0.49
3a_PTCL_vs_WT_CD8	Spry2	chr14	105893921	105894320	400	17	0.58	0.08	-0.49
3a_PTCL_vs_WT_CD8	Tcra	chr14	54176471	54176802	332	14	0.56	0.07	-0.49
3a_PTCL_vs_WT_CD8	Reep5	chr18	34374050	34374306	257	7	0.63	0.14	-0.49
3a_PTCL_vs_WT_CD8	AK085279	chr3	30701198	30701369	172	6	0.85	0.36	-0.49
3a_PTCL_vs_WT_CD8	Lrrc31	chr3	30701198	30701369	172	6	0.85	0.36	-0.49
3a_PTCL_vs_WT_CD8	Snord38a	chr4	117154159	117154751	593	8	0.56	0.07	-0.49
3a_PTCL_vs_WT_CD8	Oas2	chr5	120739964	120740295	332	5	0.91	0.42	-0.49
3a_PTCL_vs_WT_CD8	4833411C07Rik	chr8	10899305	10899582	278	10	0.61	0.12	-0.49
3a_PTCL_vs_WT_CD8	Xlr3b	chrX	73192392	73192500	109	4	0.74	0.25	-0.49
3a_PTCL_vs_WT_CD8	Hmgcr	chr13	96671739	96671960	222	6	0.61	0.1	-0.5
3a_PTCL_vs_WT_CD8	Ppil1	chr17	29264400	29264697	298	9	0.55	0.04	-0.5
3a_PTCL_vs_WT_CD8	AK046981	chr10	70006373	70006587	215	6	0.68	0.18	-0.5
3a_PTCL_vs_WT_CD8	Sbno2	chr10	80101579	80101821	243	4	0.79	0.29	-0.5
3a_PTCL_vs_WT_CD8	Zbtb2	chr10	4374442	4374931	490	10	0.9	0.39	-0.5
3a_PTCL_vs_WT_CD8	D030028A08Rik	chr11	96914947	96915144	198	7	0.95	0.44	-0.5
3a_PTCL_vs_WT_CD8	4933425L06Rik	chr13	105081226	105081412	187	4	0.74	0.23	-0.5
3a_PTCL_vs_WT_CD8	TRNA_Gln	chr13	21934187	21934531	345	13	0.74	0.23	-0.5
3a_PTCL_vs_WT_CD8	TRNA_Met	chr13	21931028	21931356	329	17	0.82	0.32	-0.5
3a_PTCL_vs_WT_CD8	Spag1	chr15	36178952	36179141	190	9	0.67	0.17	-0.5
3a_PTCL_vs_WT_CD8	Wdr86	chr5	24731788	24732242	455	7	0.92	0.42	-0.5
3a_PTCL_vs_WT_CD8	Aldh1l1	chr6	90550887	90551124	238	5	0.6	0.1	-0.5
3a_PTCL_vs_WT_CD8	Ankrd53	chr6	83761713	83762059	347	8	0.54	0.04	-0.5
3a_PTCL_vs_WT_CD8	Ahnak	chr19	8988704	8988807	104	4	0.89	0.38	-0.51
3a_PTCL_vs_WT_CD8	Tlr2	chr3	83841876	83842119	244	5	0.83	0.32	-0.51
3a_PTCL_vs_WT_CD8	Ets1	chr9	32694469	32694712	244	8	0.68	0.17	-0.51
3a_PTCL_vs_WT_CD8	Snord47	chr1	161037849	161038296	448	7	0.52	0.01	-0.51
3a_PTCL_vs_WT_CD8	Il22	chr10	118204408	118204542	135	5	0.54	0.02	-0.51
3a_PTCL_vs_WT_CD8	1700023C21Rik	chr11	109846104	109846208	105	5	0.86	0.34	-0.51
3a_PTCL_vs_WT_CD8	Tcstv1	chr13	119894958	119895143	186	5	0.9	0.39	-0.51
3a_PTCL_vs_WT_CD8	Gpr183	chr14	121956469	121956661	193	5	0.56	0.05	-0.51
3a_PTCL_vs_WT_CD8	Tmed7	chr18	46598897	46599176	280	7	0.56	0.05	-0.51
3a_PTCL_vs_WT_CD8	1500017E21Rik	chr19	36705244	36705748	505	12	0.63	0.11	-0.51
3a_PTCL_vs_WT_CD8	Nrxn2	chr19	6416263	6419339	3077	6	0.63	0.12	-0.51
3a_PTCL_vs_WT_CD8	Opalin	chr19	41077230	41077365	136	4	0.85	0.33	-0.51
3a_PTCL_vs_WT_CD8	TRNA_Phe	chr19	12008911	12009033	123	4	0.74	0.22	-0.51
3a_PTCL_vs_WT_CD8	Wipf1	chr2	73530276	73530396	121	5	0.81	0.3	-0.51
3a_PTCL_vs_WT_CD8	Gm1647	chr3	69130897	69131035	139	5	0.9	0.38	-0.51
3a_PTCL_vs_WT_CD8	Gm9054	chr3	95985372	95985578	207	6	0.58	0.07	-0.51
3a_PTCL_vs_WT_CD8	Lyn	chr4	3677534	3677755	222	5	0.75	0.23	-0.51
3a_PTCL_vs_WT_CD8	Gtf2ird2	chr5	134182804	134183047	244	4	0.72	0.21	-0.51
3a_PTCL_vs_WT_CD8	Prtg	chr9	72806338	72806660	323	12	0.57	0.06	-0.51
3a_PTCL_vs_WT_CD8	AK041528	chr11	98480047	98480250	204	10	0.69	0.17	-0.52
3a_PTCL_vs_WT_CD8	Cyth1	chr11	118214122	118214505	384	5	0.86	0.33	-0.52
3a_PTCL_vs_WT_CD8	Ltb	chr17	35193424	35193665	242	5	0.59	0.07	-0.52
3a_PTCL_vs_WT_CD8	Mir6973a	chr17	35193424	35193665	242	5	0.59	0.07	-0.52
3a_PTCL_vs_WT_CD8	Ndufaf6	chr4	11076770	11077060	291	10	0.63	0.1	-0.52
3a_PTCL_vs_WT_CD8	1810032O08Rik	chr11	116670142	116670624	483	6	0.78	0.25	-0.52
3a_PTCL_vs_WT_CD8	Tnip1	chr11	54956494	54956801	308	8	0.64	0.12	-0.52
3a_PTCL_vs_WT_CD8	AK048798	chr12	73949214	73949720	507	18	0.6	0.08	-0.52
3a_PTCL_vs_WT_CD8	BC075635	chr13	30796113	30796972	860	4	0.87	0.35	-0.52
3a_PTCL_vs_WT_CD8	Luc7l	chr17	26252173	26252353	181	4	0.69	0.16	-0.52
3a_PTCL_vs_WT_CD8	AK019124	chr19	23133404	23133834	431	7	0.76	0.24	-0.52
3a_PTCL_vs_WT_CD8	Depdc7	chr2	104743306	104743504	199	4	0.57	0.04	-0.52
3a_PTCL_vs_WT_CD8	Lrba	chr3	86223109	86223279	171	4	0.74	0.22	-0.52
3a_PTCL_vs_WT_CD8	Fkbp15	chr4	62361712	62361947	236	4	0.6	0.08	-0.52
3a_PTCL_vs_WT_CD8	Gcn1l1	chr5	115564599	115564778	180	5	0.59	0.07	-0.52
3a_PTCL_vs_WT_CD8	Lhpp	chr7	132609949	132610298	350	6	0.78	0.26	-0.52
3a_PTCL_vs_WT_CD8	Snord35a	chr7	45125961	45126205	245	8	0.68	0.16	-0.52
3a_PTCL_vs_WT_CD8	B3gnt3	chr8	71704309	71704563	255	6	0.87	0.34	-0.52
3a_PTCL_vs_WT_CD8	TRNA_Leu	chr13	21913998	21914406	409	10	0.69	0.15	-0.53
3a_PTCL_vs_WT_CD8	TRNA_Met	chr13	23498933	23500190	1258	25	0.69	0.15	-0.53
3a_PTCL_vs_WT_CD8	4930429B21Rik	chr3	32364482	32364992	511	11	0.67	0.13	-0.53
3a_PTCL_vs_WT_CD8	Mir15b	chr3	69009341	69009939	599	17	0.66	0.12	-0.53
3a_PTCL_vs_WT_CD8	Mir16-2	chr3	69009341	69009939	599	17	0.66	0.12	-0.53
3a_PTCL_vs_WT_CD8	Arhgap33	chr7	30536315	30536483	169	5	0.83	0.3	-0.53
3a_PTCL_vs_WT_CD8	Rwdd2a	chr9	86571060	86571250	191	6	0.67	0.14	-0.53
3a_PTCL_vs_WT_CD8	Dennd1b	chr1	138967503	138967764	262	7	0.6	0.06	-0.53
3a_PTCL_vs_WT_CD8	Dnm3	chr1	162294766	162295267	502	9	0.72	0.18	-0.53
3a_PTCL_vs_WT_CD8	Chd3	chr11	69370756	69372077	1322	27	0.79	0.26	-0.53
3a_PTCL_vs_WT_CD8	Irf1	chr11	53768688	53768968	281	10	0.57	0.03	-0.53
3a_PTCL_vs_WT_CD8	Dcaf4	chr12	83519902	83520154	253	6	0.66	0.13	-0.53
3a_PTCL_vs_WT_CD8	Dlst	chr12	85109627	85110088	462	7	0.63	0.09	-0.53
3a_PTCL_vs_WT_CD8	Dlst	chr12	85109627	85110088	462	7	0.63	0.09	-0.53
3a_PTCL_vs_WT_CD8	Oxr1	chr15	41445880	41446389	510	11	0.84	0.3	-0.53
3a_PTCL_vs_WT_CD8	AK218987	chr2	156853019	156853223	205	8	0.93	0.39	-0.53
3a_PTCL_vs_WT_CD8	AK165086	chr3	133478905	133479019	115	4	0.79	0.25	-0.53
3a_PTCL_vs_WT_CD8	Foxp1	chr6	99267707	99267816	110	6	0.87	0.34	-0.53
3a_PTCL_vs_WT_CD8	Sntb2	chr8	106934308	106934581	274	6	0.9	0.37	-0.53
3a_PTCL_vs_WT_CD8	Myo6	chr9	80281235	80281512	278	6	0.61	0.07	-0.53
3a_PTCL_vs_WT_CD8	TRNA_Trp	chr13	23497795	23498370	576	16	0.64	0.1	-0.54
3a_PTCL_vs_WT_CD8	Nfkbiz	chr16	55822752	55823565	814	24	0.69	0.15	-0.54
3a_PTCL_vs_WT_CD8	Tshb	chr3	102783064	102783309	246	4	0.89	0.34	-0.54
3a_PTCL_vs_WT_CD8	Elovl1	chr4	118429645	118429860	216	6	0.61	0.07	-0.54
3a_PTCL_vs_WT_CD8	D630045J12Rik	chr6	38147860	38149076	1217	7	0.64	0.1	-0.54
3a_PTCL_vs_WT_CD8	TRNA_Lys	chr7	28794367	28794678	312	7	0.79	0.24	-0.54
3a_PTCL_vs_WT_CD8	Sdhc	chr1	171151275	171151509	235	6	0.68	0.14	-0.54
3a_PTCL_vs_WT_CD8	Gdf11	chr10	128888522	128888936	415	4	0.67	0.12	-0.54
3a_PTCL_vs_WT_CD8	Gm21975	chr11	79517068	79518176	1109	7	0.8	0.25	-0.54
3a_PTCL_vs_WT_CD8	Hoxb4	chr11	96316488	96317270	783	27	0.87	0.33	-0.54
3a_PTCL_vs_WT_CD8	Mir10a	chr11	96316488	96317270	783	27	0.87	0.33	-0.54
3a_PTCL_vs_WT_CD8	8030423J24Rik	chr13	70882095	70882343	249	5	0.82	0.27	-0.54
3a_PTCL_vs_WT_CD8	9330111N05Rik	chr13	80962478	80962675	198	7	0.67	0.12	-0.54
3a_PTCL_vs_WT_CD8	TRNA_Ser	chr13	21927862	21928102	241	14	0.58	0.04	-0.54
3a_PTCL_vs_WT_CD8	AK044493	chr18	61289259	61290386	1128	19	0.88	0.34	-0.54
3a_PTCL_vs_WT_CD8	Fitm2	chr2	163473852	163474613	762	5	0.71	0.16	-0.54
3a_PTCL_vs_WT_CD8	Pacsin3	chr2	91255133	91255317	185	5	0.79	0.24	-0.54
3a_PTCL_vs_WT_CD8	Lrp8	chr4	107800968	107801128	161	4	0.73	0.19	-0.54
3a_PTCL_vs_WT_CD8	Trim14	chr4	46536642	46536859	218	4	0.88	0.34	-0.54
3a_PTCL_vs_WT_CD8	AK076906	chr5	100911916	100913442	1527	17	0.72	0.18	-0.54
3a_PTCL_vs_WT_CD8	Txk	chr5	72736707	72737764	1058	16	0.85	0.3	-0.54
3a_PTCL_vs_WT_CD8	AK134400	chr6	149310437	149310807	371	4	0.71	0.16	-0.54
3a_PTCL_vs_WT_CD8	Jazf1	chr6	53069152	53069459	308	13	0.81	0.27	-0.54
3a_PTCL_vs_WT_CD8	Tm6sf1	chr7	81862191	81862467	277	5	0.58	0.03	-0.54
3a_PTCL_vs_WT_CD8	1110059G10Rik	chr9	122952148	122952298	151	4	0.59	0.04	-0.54
3a_PTCL_vs_WT_CD8	Keap1	chr9	21240271	21240746	476	8	0.86	0.31	-0.54
3a_PTCL_vs_WT_CD8	Wdr82	chr9	106170181	106170517	337	9	0.59	0.04	-0.54
3a_PTCL_vs_WT_CD8	AK081315	chr11	95836258	95836449	192	4	0.76	0.21	-0.55
3a_PTCL_vs_WT_CD8	Zfyve16	chr13	92531599	92531767	169	5	0.78	0.22	-0.55
3a_PTCL_vs_WT_CD8	Lcp1	chr14	75189672	75191262	1591	12	0.72	0.16	-0.55
3a_PTCL_vs_WT_CD8	Racgap1	chr15	99652885	99653375	491	8	0.68	0.13	-0.55
3a_PTCL_vs_WT_CD8	Tgif2	chr2	156839176	156839346	171	4	0.73	0.17	-0.55
3a_PTCL_vs_WT_CD8	Tor2a	chr2	32756172	32756369	198	4	0.89	0.34	-0.55
3a_PTCL_vs_WT_CD8	Cpt1c	chr7	44967245	44967352	108	8	0.84	0.28	-0.55
3a_PTCL_vs_WT_CD8	Ankrd37	chr8	46000479	46000676	198	8	0.72	0.16	-0.55
3a_PTCL_vs_WT_CD8	Ptrf	chr11	100971074	100971321	248	6	0.84	0.28	-0.55
3a_PTCL_vs_WT_CD8	6030440G07Rik	chr12	110994795	110994942	148	7	0.74	0.18	-0.55
3a_PTCL_vs_WT_CD8	Fam193b	chr13	55571908	55572071	164	5	0.68	0.12	-0.55
3a_PTCL_vs_WT_CD8	4930432J09Rik	chr14	104026754	104026996	243	5	0.69	0.14	-0.55
3a_PTCL_vs_WT_CD8	Tcra	chr14	54177496	54177981	486	6	0.57	0.02	-0.55
3a_PTCL_vs_WT_CD8	Celsr1	chr15	85979707	85979820	114	4	0.83	0.28	-0.55
3a_PTCL_vs_WT_CD8	Hdac7	chr15	97815666	97815901	236	8	0.69	0.14	-0.55
3a_PTCL_vs_WT_CD8	Hdac7	chr15	97832238	97832438	201	4	0.66	0.1	-0.55
3a_PTCL_vs_WT_CD8	Utp23	chr15	51876966	51877081	116	4	0.58	0.03	-0.55
3a_PTCL_vs_WT_CD8	Plin5	chr17	56118187	56118465	279	8	0.76	0.2	-0.55
3a_PTCL_vs_WT_CD8	Vav1	chr17	57310224	57310563	340	4	0.86	0.31	-0.55
3a_PTCL_vs_WT_CD8	Nedd4l	chr18	65025176	65025352	177	5	0.6	0.05	-0.55
3a_PTCL_vs_WT_CD8	Slc12a6	chr2	112284196	112284519	324	6	0.56	0.01	-0.55
3a_PTCL_vs_WT_CD8	AK042136	chr3	51378283	51378478	196	8	0.71	0.15	-0.55
3a_PTCL_vs_WT_CD8	Hspb7	chr4	141419503	141419669	167	7	0.56	0.01	-0.55
3a_PTCL_vs_WT_CD8	Btbd1	chr7	81830429	81830591	163	4	0.97	0.42	-0.55
3a_PTCL_vs_WT_CD8	Fah	chr7	84606392	84606508	117	4	0.62	0.06	-0.55
3a_PTCL_vs_WT_CD8	B3gnt7	chr1	86302814	86303028	215	7	0.83	0.27	-0.56
3a_PTCL_vs_WT_CD8	Gmpr2	chr14	55671020	55671195	176	4	0.57	0.01	-0.56
3a_PTCL_vs_WT_CD8	Slc7a7	chr14	54417257	54417425	169	8	0.85	0.28	-0.56
3a_PTCL_vs_WT_CD8	Kcnj15	chr16	95257539	95258462	924	11	0.85	0.28	-0.56
3a_PTCL_vs_WT_CD8	TRNA_Pro	chr3	51357953	51358136	184	4	0.61	0.04	-0.56
3a_PTCL_vs_WT_CD8	Alkbh4	chr5	136137666	136139929	2264	16	0.78	0.22	-0.56
3a_PTCL_vs_WT_CD8	Gtf3a	chr5	146947603	146947747	145	5	0.67	0.1	-0.56
3a_PTCL_vs_WT_CD8	N4bp1	chr8	86857074	86863590	6517	57	0.91	0.34	-0.56
3a_PTCL_vs_WT_CD8	Trip12	chr1	84841346	84841653	308	4	0.87	0.3	-0.56
3a_PTCL_vs_WT_CD8	TRNA_Asn	chr1	171034970	171035413	444	6	0.64	0.07	-0.56
3a_PTCL_vs_WT_CD8	4921525O09Rik	chr13	52096831	52097486	656	10	0.77	0.2	-0.56
3a_PTCL_vs_WT_CD8	AK029587	chr13	52096831	52097486	656	10	0.77	0.2	-0.56
3a_PTCL_vs_WT_CD8	Mpnd	chr17	56007755	56007921	167	5	0.58	0.01	-0.56
3a_PTCL_vs_WT_CD8	Wnt8a	chr18	34542477	34542637	161	4	0.82	0.25	-0.56
3a_PTCL_vs_WT_CD8	Nfe2l2	chr2	75705667	75705868	202	5	0.61	0.04	-0.56
3a_PTCL_vs_WT_CD8	Mbnl1	chr3	60529031	60529424	394	9	0.82	0.25	-0.56
3a_PTCL_vs_WT_CD8	DQ539950	chr5	114851029	114851292	264	4	0.95	0.38	-0.56
3a_PTCL_vs_WT_CD8	DQ540595	chr5	114851029	114851292	264	4	0.95	0.38	-0.56
3a_PTCL_vs_WT_CD8	DQ542585	chr5	114851029	114851292	264	4	0.95	0.38	-0.56
3a_PTCL_vs_WT_CD8	DQ543434	chr5	114851029	114851292	264	4	0.95	0.38	-0.56
3a_PTCL_vs_WT_CD8	DQ688565	chr5	114851029	114851292	264	4	0.95	0.38	-0.56
3a_PTCL_vs_WT_CD8	DQ697546	chr5	114851029	114851292	264	4	0.95	0.38	-0.56
3a_PTCL_vs_WT_CD8	DQ698589	chr5	114851029	114851292	264	4	0.95	0.38	-0.56
3a_PTCL_vs_WT_CD8	DQ702018	chr5	114851029	114851292	264	4	0.95	0.38	-0.56
3a_PTCL_vs_WT_CD8	DQ702458	chr5	114851029	114851292	264	4	0.95	0.38	-0.56
3a_PTCL_vs_WT_CD8	DQ713285	chr5	114851029	114851292	264	4	0.95	0.38	-0.56
3a_PTCL_vs_WT_CD8	DQ714290	chr5	114851029	114851292	264	4	0.95	0.38	-0.56
3a_PTCL_vs_WT_CD8	DQ715827	chr5	114851029	114851292	264	4	0.95	0.38	-0.56
3a_PTCL_vs_WT_CD8	DQ715869	chr5	114851029	114851292	264	4	0.95	0.38	-0.56
3a_PTCL_vs_WT_CD8	DQ722395	chr5	114851029	114851292	264	4	0.95	0.38	-0.56
3a_PTCL_vs_WT_CD8	Mir6240	chr5	114851029	114851292	264	4	0.95	0.38	-0.56
3a_PTCL_vs_WT_CD8	Il21r	chr7	125602144	125602422	279	8	0.64	0.08	-0.56
3a_PTCL_vs_WT_CD8	Zmiz2	chr11	6393660	6393922	263	6	0.87	0.3	-0.57
3a_PTCL_vs_WT_CD8	Cd82	chr2	93463110	93463343	234	4	0.59	0.01	-0.57
3a_PTCL_vs_WT_CD8	Gabpb2	chr3	95218537	95218697	161	4	0.72	0.15	-0.57
3a_PTCL_vs_WT_CD8	Adgre5	chr8	83741827	83742154	328	10	0.72	0.15	-0.57
3a_PTCL_vs_WT_CD8	Prf1	chr10	61298917	61299153	237	4	0.9	0.32	-0.57
3a_PTCL_vs_WT_CD8	4933424G05Rik	chr18	14989226	14989396	171	6	0.82	0.25	-0.57
3a_PTCL_vs_WT_CD8	Dok6	chr18	89561410	89561643	234	4	0.86	0.28	-0.57
3a_PTCL_vs_WT_CD8	Creb3l4	chr3	90243598	90244784	1187	5	0.79	0.21	-0.57
3a_PTCL_vs_WT_CD8	P2ry14	chr3	59133487	59133740	254	4	0.67	0.09	-0.57
3a_PTCL_vs_WT_CD8	Zyg11a	chr4	108219100	108219350	251	6	0.68	0.1	-0.57
3a_PTCL_vs_WT_CD8	Gpnmb	chr6	49036612	49036713	102	5	0.6	0.02	-0.57
3a_PTCL_vs_WT_CD8	Zfp646	chr7	127878007	127878219	213	6	0.9	0.32	-0.57
3a_PTCL_vs_WT_CD8	Zfp668	chr7	127878007	127878219	213	6	0.9	0.32	-0.57
3a_PTCL_vs_WT_CD8	Kcnj1	chr9	32396278	32396637	360	9	0.91	0.33	-0.57
3a_PTCL_vs_WT_CD8	Il2rg	chrX	101267687	101269134	1448	6	0.58	0.01	-0.57
3a_PTCL_vs_WT_CD8	Il18rap	chr1	40513923	40514582	660	15	0.85	0.26	-0.58
3a_PTCL_vs_WT_CD8	Rabgap1l	chr1	160310209	160310448	240	5	0.8	0.21	-0.58
3a_PTCL_vs_WT_CD8	Dse	chr10	34208187	34208435	249	4	0.88	0.29	-0.58
3a_PTCL_vs_WT_CD8	Mir21a	chr11	86584092	86584850	759	18	0.63	0.04	-0.58
3a_PTCL_vs_WT_CD8	Arap3	chr18	37998068	37998571	504	8	0.67	0.09	-0.58
3a_PTCL_vs_WT_CD8	Snord12	chr2	167065119	167065447	329	10	0.63	0.05	-0.58
3a_PTCL_vs_WT_CD8	1700025G04Rik	chr1	152091318	152091439	122	5	0.79	0.2	-0.58
3a_PTCL_vs_WT_CD8	Tmpo	chr10	91172483	91172810	328	8	0.64	0.05	-0.58
3a_PTCL_vs_WT_CD8	AK137985	chr11	76741347	76741925	579	4	0.89	0.3	-0.58
3a_PTCL_vs_WT_CD8	Kremen1	chr11	5262381	5262613	233	7	0.72	0.14	-0.58
3a_PTCL_vs_WT_CD8	Mir7235	chr11	97147439	97148081	643	5	0.67	0.08	-0.58
3a_PTCL_vs_WT_CD8	AK006455	chr13	61803989	61804177	189	5	0.7	0.11	-0.58
3a_PTCL_vs_WT_CD8	BC048555	chr13	61803989	61804177	189	5	0.7	0.11	-0.58
3a_PTCL_vs_WT_CD8	Iqgap2	chr13	95684398	95684526	129	4	0.68	0.09	-0.58
3a_PTCL_vs_WT_CD8	Zfp808	chr13	61803989	61804177	189	5	0.7	0.11	-0.58
3a_PTCL_vs_WT_CD8	Msra	chr14	64417386	64417560	175	4	0.78	0.2	-0.58
3a_PTCL_vs_WT_CD8	Pibf1	chr14	99098422	99098943	522	11	0.64	0.05	-0.58
3a_PTCL_vs_WT_CD8	Tcra	chr14	54183508	54184312	805	6	0.64	0.05	-0.58
3a_PTCL_vs_WT_CD8	Afg3l2	chr18	67435961	67436535	575	10	0.84	0.26	-0.58
3a_PTCL_vs_WT_CD8	Gm13546	chr2	58162601	58164212	1612	10	0.76	0.17	-0.58
3a_PTCL_vs_WT_CD8	Olfr1298	chr2	111644729	111645734	1006	5	0.76	0.17	-0.58
3a_PTCL_vs_WT_CD8	Mab21l3	chr3	101836274	101836509	236	6	0.81	0.23	-0.58
3a_PTCL_vs_WT_CD8	Gale	chr4	135962544	135962980	437	7	0.69	0.1	-0.58
3a_PTCL_vs_WT_CD8	Gm12596	chr4	59260341	59260711	371	8	0.7	0.11	-0.58
3a_PTCL_vs_WT_CD8	Mfap2	chr4	141010176	141010506	331	7	0.63	0.04	-0.58
3a_PTCL_vs_WT_CD8	Rnf186	chr4	138966250	138966580	331	6	0.64	0.06	-0.58
3a_PTCL_vs_WT_CD8	Tlr12	chr4	128618121	128618287	167	4	0.63	0.04	-0.58
3a_PTCL_vs_WT_CD8	Tbc1d1	chr5	64156960	64158879	1920	10	0.79	0.21	-0.58
3a_PTCL_vs_WT_CD8	Chst4	chr8	110037952	110039470	1519	5	0.76	0.17	-0.58
3a_PTCL_vs_WT_CD8	Acpp	chr9	104338230	104338595	366	12	0.64	0.05	-0.58
3a_PTCL_vs_WT_CD8	Dedd	chr1	171330680	171330821	142	5	0.7	0.1	-0.59
3a_PTCL_vs_WT_CD8	AB251181	chr11	107996383	107997328	946	4	0.84	0.24	-0.59
3a_PTCL_vs_WT_CD8	DQ541478	chr11	107996383	107997328	946	4	0.84	0.24	-0.59
3a_PTCL_vs_WT_CD8	DQ543173	chr11	107996383	107997328	946	4	0.84	0.24	-0.59
3a_PTCL_vs_WT_CD8	DQ545902	chr11	107996383	107997328	946	4	0.84	0.24	-0.59
3a_PTCL_vs_WT_CD8	DQ553243	chr11	107996383	107997328	946	4	0.84	0.24	-0.59
3a_PTCL_vs_WT_CD8	DQ565508	chr11	107996383	107997328	946	4	0.84	0.24	-0.59
3a_PTCL_vs_WT_CD8	DQ568979	chr11	107996383	107997328	946	4	0.84	0.24	-0.59
3a_PTCL_vs_WT_CD8	DQ685831	chr11	107996383	107997328	946	4	0.84	0.24	-0.59
3a_PTCL_vs_WT_CD8	DQ697086	chr11	107996383	107997328	946	4	0.84	0.24	-0.59
3a_PTCL_vs_WT_CD8	DQ699772	chr11	107996383	107997328	946	4	0.84	0.24	-0.59
3a_PTCL_vs_WT_CD8	DQ700852	chr11	107996383	107997328	946	4	0.84	0.24	-0.59
3a_PTCL_vs_WT_CD8	DQ702909	chr11	107996383	107997328	946	4	0.84	0.24	-0.59
3a_PTCL_vs_WT_CD8	Mir7223	chr11	107996383	107997328	946	4	0.84	0.24	-0.59
3a_PTCL_vs_WT_CD8	Catsperg1	chr7	29212561	29212879	319	13	0.81	0.21	-0.59
3a_PTCL_vs_WT_CD8	Spred3	chr7	29167939	29168421	483	12	0.85	0.26	-0.59
3a_PTCL_vs_WT_CD8	Pipox	chr11	77893149	77893563	415	10	0.79	0.19	-0.59
3a_PTCL_vs_WT_CD8	Zbed3	chr13	95326487	95326781	295	7	0.74	0.14	-0.59
3a_PTCL_vs_WT_CD8	Mapk1ip1l	chr14	47296549	47296983	435	5	0.82	0.23	-0.59
3a_PTCL_vs_WT_CD8	Tcra	chr14	54169901	54170365	465	6	0.72	0.13	-0.59
3a_PTCL_vs_WT_CD8	B3gat3	chr19	8919446	8919845	400	6	0.66	0.07	-0.59
3a_PTCL_vs_WT_CD8	Slc35g1	chr19	38395365	38395651	287	4	0.62	0.03	-0.59
3a_PTCL_vs_WT_CD8	Acot7	chr4	152198394	152198705	312	7	0.69	0.09	-0.59
3a_PTCL_vs_WT_CD8	Fndc5	chr4	129135264	129136315	1052	5	0.82	0.22	-0.59
3a_PTCL_vs_WT_CD8	Commd8	chr5	72161805	72162431	627	7	0.78	0.18	-0.59
3a_PTCL_vs_WT_CD8	Wdr91	chr6	34911228	34911905	678	4	0.71	0.11	-0.59
3a_PTCL_vs_WT_CD8	Saraf	chr8	34153879	34154170	292	7	0.77	0.18	-0.59
3a_PTCL_vs_WT_CD8	Gm7244	chr9	31271753	31272225	473	7	0.81	0.22	-0.59
3a_PTCL_vs_WT_CD8	Ifi47	chr11	49085622	49086179	558	11	0.73	0.12	-0.6
3a_PTCL_vs_WT_CD8	Olfr56	chr11	49085622	49086179	558	11	0.73	0.12	-0.6
3a_PTCL_vs_WT_CD8	Lcp1	chr14	75193132	75196892	3761	23	0.71	0.1	-0.6
3a_PTCL_vs_WT_CD8	Ticam2	chr18	46574895	46575343	449	10	0.74	0.14	-0.6
3a_PTCL_vs_WT_CD8	Egfl7	chr2	26585743	26585949	207	4	0.85	0.25	-0.6
3a_PTCL_vs_WT_CD8	Ran	chr5	129019168	129019345	178	5	0.82	0.22	-0.6
3a_PTCL_vs_WT_CD8	AK006507	chr1	164959320	164959585	266	4	0.79	0.18	-0.6
3a_PTCL_vs_WT_CD8	AK076808	chr1	164959320	164959585	266	4	0.79	0.18	-0.6
3a_PTCL_vs_WT_CD8	Btg2	chr1	134080515	134080844	330	6	0.89	0.28	-0.6
3a_PTCL_vs_WT_CD8	Zap70	chr1	36764543	36764897	355	7	0.62	0.02	-0.6
3a_PTCL_vs_WT_CD8	Dvl2	chr11	69999644	69999970	327	4	0.79	0.18	-0.6
3a_PTCL_vs_WT_CD8	Syk	chr13	52582416	52582560	145	4	0.64	0.04	-0.6
3a_PTCL_vs_WT_CD8	Dazap2	chr15	100614230	100614362	133	5	0.74	0.14	-0.6
3a_PTCL_vs_WT_CD8	4930478L05Rik	chr16	78559172	78559994	823	6	0.85	0.25	-0.6
3a_PTCL_vs_WT_CD8	Slc37a1	chr17	31323617	31324759	1143	14	0.83	0.22	-0.6
3a_PTCL_vs_WT_CD8	Wnt8a	chr18	34540818	34541247	430	9	0.69	0.09	-0.6
3a_PTCL_vs_WT_CD8	Tle4	chr19	14599478	14600396	919	15	0.88	0.28	-0.6
3a_PTCL_vs_WT_CD8	1110034G24Rik	chr2	132689728	132689915	188	5	0.74	0.14	-0.6
3a_PTCL_vs_WT_CD8	Cd160	chr3	96829447	96829581	135	5	0.82	0.21	-0.6
3a_PTCL_vs_WT_CD8	Pdzk1	chr3	96829447	96829581	135	5	0.82	0.21	-0.6
3a_PTCL_vs_WT_CD8	AK171407	chr4	132328753	132328969	217	4	0.72	0.12	-0.6
3a_PTCL_vs_WT_CD8	Pilrb2	chr5	137871168	137872251	1084	6	0.75	0.15	-0.6
3a_PTCL_vs_WT_CD8	Alpk3	chr7	81057370	81058950	1581	9	0.71	0.11	-0.6
3a_PTCL_vs_WT_CD8	Scml4	chr10	42940040	42940388	349	6	0.83	0.21	-0.61
3a_PTCL_vs_WT_CD8	H2-L	chr17	35264428	35265388	961	8	0.68	0.06	-0.61
3a_PTCL_vs_WT_CD8	Gramd3	chr18	56468679	56469081	403	11	0.65	0.04	-0.61
3a_PTCL_vs_WT_CD8	Usp6nl	chr2	6351774	6352061	288	8	0.89	0.27	-0.61
3a_PTCL_vs_WT_CD8	2310001H17Rik	chr6	129239350	129239565	216	4	0.76	0.15	-0.61
3a_PTCL_vs_WT_CD8	2610015P09Rik	chr16	43906443	43906666	224	9	0.65	0.04	-0.61
3a_PTCL_vs_WT_CD8	AB349811	chr16	44305380	44306231	852	6	0.77	0.16	-0.61
3a_PTCL_vs_WT_CD8	0610009O20Rik	chr18	38248364	38249093	730	8	0.74	0.13	-0.61
3a_PTCL_vs_WT_CD8	Gramd3	chr18	56467930	56468157	228	5	0.69	0.07	-0.61
3a_PTCL_vs_WT_CD8	Elmo2	chr2	165321123	165321370	248	5	0.63	0.01	-0.61
3a_PTCL_vs_WT_CD8	Pmpca	chr2	26388005	26388314	310	5	0.72	0.1	-0.61
3a_PTCL_vs_WT_CD8	1700021N21Rik	chr4	134451021	134451684	664	17	0.67	0.06	-0.61
3a_PTCL_vs_WT_CD8	Stim2	chr5	54105279	54106165	887	18	0.86	0.24	-0.61
3a_PTCL_vs_WT_CD8	Ndnf	chr6	65670776	65671043	268	5	0.91	0.29	-0.61
3a_PTCL_vs_WT_CD8	Osbpl3	chr6	50382412	50382908	497	12	0.78	0.17	-0.61
3a_PTCL_vs_WT_CD8	Plekha8	chr6	54601827	54602108	282	6	0.71	0.1	-0.61
3a_PTCL_vs_WT_CD8	AK085371	chr8	72491436	72491615	180	4	0.63	0.01	-0.61
3a_PTCL_vs_WT_CD8	Leprotl1	chr8	34148112	34148218	107	4	0.94	0.33	-0.61
3a_PTCL_vs_WT_CD8	AK035768	chr9	96890531	96890936	406	9	0.91	0.3	-0.61
3a_PTCL_vs_WT_CD8	Pxylp1	chr9	96890531	96890936	406	9	0.91	0.3	-0.61
3a_PTCL_vs_WT_CD8	Pou6f1	chr15	100601259	100601853	595	9	0.8	0.17	-0.62
3a_PTCL_vs_WT_CD8	AK037592	chr16	56024992	56025229	238	6	0.81	0.19	-0.62
3a_PTCL_vs_WT_CD8	Arhgap25	chr6	87496599	87497158	560	8	0.81	0.19	-0.62
3a_PTCL_vs_WT_CD8	Plekha4	chr7	45524745	45524998	254	5	0.8	0.18	-0.62
3a_PTCL_vs_WT_CD8	Traf3ip2	chr10	39611740	39612673	934	6	0.81	0.18	-0.62
3a_PTCL_vs_WT_CD8	Gas7	chr11	67531227	67532056	830	6	0.88	0.25	-0.62
3a_PTCL_vs_WT_CD8	Jarid2	chr13	44840318	44840990	673	23	0.89	0.27	-0.62
3a_PTCL_vs_WT_CD8	1700022E09Rik	chr16	59469537	59469762	226	4	0.74	0.11	-0.62
3a_PTCL_vs_WT_CD8	Nrarp	chr2	25177842	25180388	2547	13	0.7	0.07	-0.62
3a_PTCL_vs_WT_CD8	Coro2a	chr4	46566003	46566385	383	6	0.76	0.13	-0.62
3a_PTCL_vs_WT_CD8	1700028K03Rik	chr5	107534359	107534650	292	6	0.84	0.22	-0.62
3a_PTCL_vs_WT_CD8	AK019494	chr5	32230879	32231886	1008	4	0.96	0.34	-0.62
3a_PTCL_vs_WT_CD8	Plb1	chr5	32230879	32231886	1008	4	0.96	0.34	-0.62
3a_PTCL_vs_WT_CD8	Gimap4	chr6	48682398	48684176	1779	6	0.64	0.02	-0.62
3a_PTCL_vs_WT_CD8	Nod1	chr6	54971625	54971879	255	6	0.76	0.13	-0.62
3a_PTCL_vs_WT_CD8	Cldnd2	chr7	43439139	43440500	1362	11	0.67	0.05	-0.62
3a_PTCL_vs_WT_CD8	Anxa2	chr9	69452580	69453183	604	12	0.8	0.17	-0.62
3a_PTCL_vs_WT_CD8	Abi3	chr11	95843240	95843354	115	4	0.76	0.12	-0.63
3a_PTCL_vs_WT_CD8	AK031732	chr11	98949204	98952753	3550	11	0.65	0.01	-0.63
3a_PTCL_vs_WT_CD8	Gngt2	chr11	95843240	95843354	115	4	0.76	0.12	-0.63
3a_PTCL_vs_WT_CD8	TRNA_Lys	chr13	21906558	21907541	984	18	0.88	0.25	-0.63
3a_PTCL_vs_WT_CD8	TRNA_Met	chr13	21906558	21907541	984	18	0.88	0.25	-0.63
3a_PTCL_vs_WT_CD8	Mmp14	chr14	54430555	54431032	478	12	0.86	0.22	-0.63
3a_PTCL_vs_WT_CD8	Klhl30	chr1	91350155	91352155	2001	7	0.74	0.11	-0.63
3a_PTCL_vs_WT_CD8	DQ693348	chr10	62678763	62679004	242	7	0.86	0.23	-0.63
3a_PTCL_vs_WT_CD8	DQ707204	chr10	62678763	62679004	242	7	0.86	0.23	-0.63
3a_PTCL_vs_WT_CD8	DQ726554	chr10	62678763	62679004	242	7	0.86	0.23	-0.63
3a_PTCL_vs_WT_CD8	LOC100503496	chr11	109439633	109439812	180	4	0.68	0.04	-0.63
3a_PTCL_vs_WT_CD8	Tnk1	chr11	69858427	69858750	324	16	0.87	0.23	-0.63
3a_PTCL_vs_WT_CD8	Jdp2	chr12	85597946	85598209	264	11	0.85	0.21	-0.63
3a_PTCL_vs_WT_CD8	Dnajc3	chr14	118936363	118936726	364	13	0.79	0.16	-0.63
3a_PTCL_vs_WT_CD8	Tcra	chr14	54171320	54171546	227	5	0.72	0.08	-0.63
3a_PTCL_vs_WT_CD8	Tcra-V2	chr14	54171320	54171546	227	5	0.72	0.08	-0.63
3a_PTCL_vs_WT_CD8	Cct8	chr16	87497112	87497474	363	7	0.82	0.19	-0.63
3a_PTCL_vs_WT_CD8	Mir187	chr18	24430264	24430579	316	5	0.79	0.15	-0.63
3a_PTCL_vs_WT_CD8	Gdap2	chr3	100193842	100194089	248	4	0.77	0.14	-0.63
3a_PTCL_vs_WT_CD8	Impa1	chr3	10331897	10332075	179	4	0.74	0.1	-0.63
3a_PTCL_vs_WT_CD8	Mbnl1	chr3	60471250	60471815	566	5	0.9	0.26	-0.63
3a_PTCL_vs_WT_CD8	Gm12596	chr4	59256800	59258817	2018	15	0.88	0.24	-0.63
3a_PTCL_vs_WT_CD8	Cracr2a	chr6	127578186	127579044	859	9	0.8	0.17	-0.63
3a_PTCL_vs_WT_CD8	3300002P13Rik	chr7	3424063	3425687	1625	13	0.7	0.06	-0.63
3a_PTCL_vs_WT_CD8	Apobr	chr7	126585031	126585274	244	5	0.7	0.07	-0.63
3a_PTCL_vs_WT_CD8	Cacng6	chr7	3424063	3425687	1625	13	0.7	0.06	-0.63
3a_PTCL_vs_WT_CD8	Car11	chr7	45698945	45699329	385	4	0.82	0.18	-0.63
3a_PTCL_vs_WT_CD8	Cln3	chr7	126585031	126585274	244	5	0.7	0.07	-0.63
3a_PTCL_vs_WT_CD8	Bco2	chr9	50555372	50555643	272	4	0.71	0.08	-0.63
3a_PTCL_vs_WT_CD8	Islr	chr9	58156765	58158572	1808	7	0.84	0.21	-0.63
3a_PTCL_vs_WT_CD8	Shisa5	chr9	109048517	109050228	1712	10	0.88	0.24	-0.63
3a_PTCL_vs_WT_CD8	Grk6	chr13	55443433	55443721	289	6	0.81	0.17	-0.64
3a_PTCL_vs_WT_CD8	Anxa11	chr14	25840707	25841524	818	11	0.89	0.24	-0.64
3a_PTCL_vs_WT_CD8	BC099513	chr16	95259383	95259551	169	4	0.76	0.11	-0.64
3a_PTCL_vs_WT_CD8	AK005414	chr1	193207280	193208803	1524	5	0.74	0.1	-0.64
3a_PTCL_vs_WT_CD8	Lamb3	chr1	193207280	193208803	1524	5	0.74	0.1	-0.64
3a_PTCL_vs_WT_CD8	Sertad2	chr11	20647279	20647525	247	8	0.89	0.24	-0.64
3a_PTCL_vs_WT_CD8	TRNA_Ser	chr13	21925286	21925772	487	16	0.82	0.17	-0.64
3a_PTCL_vs_WT_CD8	AK030929	chr14	54174665	54175342	678	4	0.7	0.06	-0.64
3a_PTCL_vs_WT_CD8	AK081591	chr14	67932334	67932482	149	6	0.7	0.06	-0.64
3a_PTCL_vs_WT_CD8	D16601	chr14	54174665	54175342	678	4	0.7	0.06	-0.64
3a_PTCL_vs_WT_CD8	Dzip1	chr14	118923332	118924005	674	25	0.78	0.13	-0.64
3a_PTCL_vs_WT_CD8	X55823	chr14	54174665	54175342	678	4	0.7	0.06	-0.64
3a_PTCL_vs_WT_CD8	AK011205	chr2	60751291	60751556	266	7	0.68	0.03	-0.64
3a_PTCL_vs_WT_CD8	Cdk9	chr2	32714061	32714217	157	4	0.68	0.04	-0.64
3a_PTCL_vs_WT_CD8	Mir2861	chr2	32714061	32714217	157	4	0.68	0.04	-0.64
3a_PTCL_vs_WT_CD8	Mir3960	chr2	32714061	32714217	157	4	0.68	0.04	-0.64
3a_PTCL_vs_WT_CD8	Msmp	chr4	43585736	43585975	240	9	0.82	0.18	-0.64
3a_PTCL_vs_WT_CD8	Nkg7	chr7	43435928	43436260	333	4	0.96	0.31	-0.64
3a_PTCL_vs_WT_CD8	Crtam	chr9	41003925	41004283	359	9	0.74	0.1	-0.64
3a_PTCL_vs_WT_CD8	Kcnj1	chr9	32393614	32394404	791	8	0.78	0.14	-0.64
3a_PTCL_vs_WT_CD8	Dtx1	chr5	120695165	120696427	1263	28	0.79	0.14	-0.65
3a_PTCL_vs_WT_CD8	Tmem37	chr1	120074217	120074462	246	5	0.68	0.02	-0.65
3a_PTCL_vs_WT_CD8	AK053029	chr11	98766896	98767776	881	5	0.69	0.03	-0.65
3a_PTCL_vs_WT_CD8	Rhob	chr12	8500926	8501195	270	8	0.66	0.01	-0.65
3a_PTCL_vs_WT_CD8	Gzmk	chr13	113180855	113181190	336	10	0.8	0.15	-0.65
3a_PTCL_vs_WT_CD8	C1qtnf9	chr14	60766916	60767066	151	4	0.79	0.13	-0.65
3a_PTCL_vs_WT_CD8	Neil2	chr14	63194487	63195446	960	11	0.67	0.02	-0.65
3a_PTCL_vs_WT_CD8	Sla	chr15	66833208	66833739	532	5	0.85	0.19	-0.65
3a_PTCL_vs_WT_CD8	Tigit	chr16	43662497	43663837	1341	8	0.9	0.25	-0.65
3a_PTCL_vs_WT_CD8	Ms4a6c	chr19	11468840	11469214	375	4	0.9	0.25	-0.65
3a_PTCL_vs_WT_CD8	Cc2d1b	chr4	108623828	108624008	181	5	0.88	0.22	-0.65
3a_PTCL_vs_WT_CD8	Cnksr1	chr4	134237959	134238206	248	10	0.7	0.04	-0.65
3a_PTCL_vs_WT_CD8	Macf1	chr4	123565244	123565644	401	8	0.72	0.07	-0.65
3a_PTCL_vs_WT_CD8	AK209885	chr8	119809056	119811375	2320	15	0.84	0.18	-0.65
3a_PTCL_vs_WT_CD8	Gimap7	chr6	48721989	48722683	695	5	0.7	0.03	-0.66
3a_PTCL_vs_WT_CD8	Atxn7l3	chr11	102293707	102294652	946	4	0.85	0.18	-0.66
3a_PTCL_vs_WT_CD8	Ccl5	chr11	83528941	83530470	1530	20	0.86	0.2	-0.66
3a_PTCL_vs_WT_CD8	Csf2	chr11	54251191	54251530	340	8	0.85	0.19	-0.66
3a_PTCL_vs_WT_CD8	AK041614	chr15	60188088	60188510	423	8	0.8	0.14	-0.66
3a_PTCL_vs_WT_CD8	Tmem186	chr16	8638899	8639347	449	9	0.87	0.2	-0.66
3a_PTCL_vs_WT_CD8	AK079798	chr18	40439700	40439971	272	8	0.74	0.08	-0.66
3a_PTCL_vs_WT_CD8	Capn1	chr19	6016351	6016614	264	7	0.68	0.01	-0.66
3a_PTCL_vs_WT_CD8	AK153699	chr2	166641648	166641907	260	5	0.86	0.19	-0.66
3a_PTCL_vs_WT_CD8	BC002221	chr2	91017308	91017608	301	4	0.86	0.2	-0.66
3a_PTCL_vs_WT_CD8	Smu1	chr4	40758921	40759110	190	6	0.78	0.12	-0.66
3a_PTCL_vs_WT_CD8	Mphosph9	chr5	124329073	124329846	774	7	0.85	0.19	-0.66
3a_PTCL_vs_WT_CD8	P2rx7	chr5	122650529	122651251	723	13	0.86	0.19	-0.66
3a_PTCL_vs_WT_CD8	Lpar5	chr6	125067930	125070768	2839	22	0.85	0.18	-0.66
3a_PTCL_vs_WT_CD8	BC079901	chr7	48897808	48898139	332	20	0.86	0.2	-0.66
3a_PTCL_vs_WT_CD8	Cxcr6	chr9	123807650	123809748	2099	17	0.78	0.12	-0.66
3a_PTCL_vs_WT_CD8	Gm6607	chr9	22330157	22330565	409	13	0.93	0.27	-0.66
3a_PTCL_vs_WT_CD8	Dhrs3	chr4	144891799	144892020	222	4	0.77	0.09	-0.67
3a_PTCL_vs_WT_CD8	AB349811	chr10	39515555	39520318	4764	27	0.85	0.18	-0.67
3a_PTCL_vs_WT_CD8	Sgk1	chr10	21977119	21978065	947	9	0.8	0.12	-0.67
3a_PTCL_vs_WT_CD8	Sgk1	chr10	21985478	21985753	276	4	0.94	0.27	-0.67
3a_PTCL_vs_WT_CD8	Wfikkn2	chr11	94243711	94243917	207	4	0.7	0.03	-0.67
3a_PTCL_vs_WT_CD8	Pik3r1	chr13	101695475	101695853	379	5	0.69	0.01	-0.67
3a_PTCL_vs_WT_CD8	IkappaB-zeta	chr16	55819757	55820051	295	4	0.69	0.02	-0.67
3a_PTCL_vs_WT_CD8	AW112010	chr19	11051097	11052265	1169	13	0.78	0.11	-0.67
3a_PTCL_vs_WT_CD8	Fam178a	chr19	44940080	44940204	125	8	0.7	0.02	-0.67
3a_PTCL_vs_WT_CD8	DQ699740	chr2	35980097	35980377	281	6	0.74	0.07	-0.67
3a_PTCL_vs_WT_CD8	Sh2d3c	chr2	32718327	32720095	1769	8	0.9	0.22	-0.67
3a_PTCL_vs_WT_CD8	Ttll11	chr2	35980097	35980377	281	6	0.74	0.07	-0.67
3a_PTCL_vs_WT_CD8	Plac8	chr5	100572679	100574284	1606	5	0.73	0.06	-0.67
3a_PTCL_vs_WT_CD8	Uba7	chr9	107980779	107984108	3330	11	0.75	0.08	-0.67
3a_PTCL_vs_WT_CD8	Ppp2r5b	chr19	6235171	6235462	292	7	0.81	0.13	-0.68
3a_PTCL_vs_WT_CD8	Haus3	chr5	34170016	34171028	1013	10	0.75	0.06	-0.68
3a_PTCL_vs_WT_CD8	Poln	chr5	34170016	34171028	1013	10	0.75	0.06	-0.68
3a_PTCL_vs_WT_CD8	Prf1	chr10	61296402	61296811	410	10	0.81	0.13	-0.68
3a_PTCL_vs_WT_CD8	Arl4d	chr11	101666219	101670574	4356	11	0.77	0.09	-0.68
3a_PTCL_vs_WT_CD8	Gucy2e	chr11	69236709	69236899	191	4	0.82	0.14	-0.68
3a_PTCL_vs_WT_CD8	Myo1c	chr11	75655170	75655377	208	6	0.91	0.23	-0.68
3a_PTCL_vs_WT_CD8	AK153212	chr15	75134661	75135554	894	4	0.92	0.24	-0.68
3a_PTCL_vs_WT_CD8	Mir5623	chr19	58050964	58051269	306	8	0.76	0.07	-0.68
3a_PTCL_vs_WT_CD8	Oas3	chr5	120778259	120778849	591	9	0.82	0.14	-0.68
3a_PTCL_vs_WT_CD8	Hoxa5	chr6	52203756	52204526	771	11	0.95	0.26	-0.68
3a_PTCL_vs_WT_CD8	Capn2	chr1	182516420	182518552	2133	6	0.8	0.1	-0.69
3a_PTCL_vs_WT_CD8	Irf2bpl	chr12	86885786	86886037	252	5	0.8	0.1	-0.69
3a_PTCL_vs_WT_CD8	Pde7a	chr3	19312653	19314594	1942	9	0.81	0.12	-0.69
3a_PTCL_vs_WT_CD8	Klrc1	chr6	129678895	129680451	1557	9	0.77	0.07	-0.69
3a_PTCL_vs_WT_CD8	Tmevpg1	chr10	118554151	118556503	2353	57	0.88	0.18	-0.69
3a_PTCL_vs_WT_CD8	Med7	chr11	46439764	46439943	180	4	0.78	0.08	-0.69
3a_PTCL_vs_WT_CD8	Thada	chr17	84435413	84436707	1295	9	0.78	0.08	-0.69
3a_PTCL_vs_WT_CD8	B4galt5	chr2	167350534	167350873	340	6	0.75	0.06	-0.69
3a_PTCL_vs_WT_CD8	AK033058	chr7	47144274	47144379	106	4	0.71	0.01	-0.69
3a_PTCL_vs_WT_CD8	Klk12	chr7	43769458	43769691	234	4	0.86	0.17	-0.69
3a_PTCL_vs_WT_CD8	Ccr2	chr9	124101435	124101657	223	5	0.72	0.02	-0.69
3a_PTCL_vs_WT_CD8	AK006576	chr14	70286755	70288382	1628	15	0.8	0.09	-0.7
3a_PTCL_vs_WT_CD8	Gpr18	chr14	121911714	121913195	1482	24	0.89	0.18	-0.7
3a_PTCL_vs_WT_CD8	AK083177	chr19	14435621	14436448	828	13	0.83	0.13	-0.7
3a_PTCL_vs_WT_CD8	Akap13	chr7	75641016	75642647	1632	18	0.77	0.06	-0.7
3a_PTCL_vs_WT_CD8	Ifi47	chr11	49094818	49095021	204	4	0.82	0.11	-0.7
3a_PTCL_vs_WT_CD8	Pik3ip1	chr11	3334445	3334700	256	4	0.84	0.14	-0.7
3a_PTCL_vs_WT_CD8	Cipc	chr12	86951800	86952077	278	5	0.91	0.21	-0.7
3a_PTCL_vs_WT_CD8	Ptgdr2	chr19	10938694	10939091	398	5	0.78	0.07	-0.7
3a_PTCL_vs_WT_CD8	Klrd1	chr6	129586257	129590419	4163	29	0.8	0.1	-0.7
3a_PTCL_vs_WT_CD8	Pvt1	chr15	62039285	62040781	1497	14	0.95	0.23	-0.71
3a_PTCL_vs_WT_CD8	Cxcr5	chr9	44524949	44527706	2758	11	0.81	0.09	-0.71
3a_PTCL_vs_WT_CD8	Stat1	chr1	52143021	52144209	1189	9	0.85	0.14	-0.71
3a_PTCL_vs_WT_CD8	Prf1	chr10	61297836	61298146	311	5	0.76	0.04	-0.71
3a_PTCL_vs_WT_CD8	Samd3	chr10	26230133	26233660	3528	43	0.82	0.1	-0.71
3a_PTCL_vs_WT_CD8	Sgk1	chr10	21990494	21991092	599	11	0.85	0.14	-0.71
3a_PTCL_vs_WT_CD8	Krt24	chr11	99286318	99286471	154	6	0.79	0.08	-0.71
3a_PTCL_vs_WT_CD8	Fam187b	chr7	30972842	30972987	146	6	0.83	0.11	-0.71
3a_PTCL_vs_WT_CD8	Hoxb3	chr11	96342188	96342542	355	12	0.87	0.14	-0.72
3a_PTCL_vs_WT_CD8	Uba52	chr8	70511395	70511620	226	5	0.8	0.08	-0.72
3a_PTCL_vs_WT_CD8	Gzmm	chr10	79688869	79689741	873	5	0.79	0.06	-0.72
3a_PTCL_vs_WT_CD8	Ager	chr17	34596818	34597128	311	4	0.89	0.17	-0.72
3a_PTCL_vs_WT_CD8	Fance	chr17	28312615	28312728	114	6	0.74	0.01	-0.72
3a_PTCL_vs_WT_CD8	Setmar	chr6	108064574	108064698	125	5	0.8	0.07	-0.72
3a_PTCL_vs_WT_CD8	Nsmce1	chr7	125492230	125493603	1374	14	0.75	0.02	-0.73
3a_PTCL_vs_WT_CD8	Tmem219	chr7	126896942	126897045	104	4	0.77	0.04	-0.73
3a_PTCL_vs_WT_CD8	Cep164	chr9	45803387	45803721	335	12	0.86	0.13	-0.73
3a_PTCL_vs_WT_CD8	Rnf43	chr11	87663278	87670012	6735	46	0.82	0.08	-0.73
3a_PTCL_vs_WT_CD8	Tulp1	chr17	28356057	28356377	321	5	0.83	0.1	-0.73
3a_PTCL_vs_WT_CD8	Hoxa6	chr6	52208188	52208328	141	8	0.85	0.12	-0.73
3a_PTCL_vs_WT_CD8	AK032489	chr19	5465455	5466765	1311	5	0.91	0.17	-0.74
3a_PTCL_vs_WT_CD8	Ms4a4b	chr19	11441292	11442932	1641	10	0.86	0.12	-0.74
3a_PTCL_vs_WT_CD8	Ctsa	chr2	164832345	164832590	246	7	0.88	0.14	-0.74
3a_PTCL_vs_WT_CD8	Per3	chr4	151028697	151029029	333	11	0.87	0.12	-0.74
3a_PTCL_vs_WT_CD8	Rere	chr4	150405605	150407181	1577	29	0.84	0.1	-0.74
3a_PTCL_vs_WT_CD8	AK029023	chr6	88725746	88726012	267	8	0.79	0.04	-0.74
3a_PTCL_vs_WT_CD8	Klre1	chr6	129578486	129582128	3643	25	0.83	0.08	-0.74
3a_PTCL_vs_WT_CD8	Fam169b	chr7	68271692	68274126	2435	14	0.85	0.11	-0.74
3a_PTCL_vs_WT_CD8	Amica1	chr9	45082515	45082749	235	6	0.87	0.12	-0.74
3a_PTCL_vs_WT_CD8	AK047830	chr17	23723908	23724085	178	4	0.76	0.01	-0.75
3a_PTCL_vs_WT_CD8	Ifitm10	chr7	142372834	142373809	976	7	0.83	0.08	-0.75
3a_PTCL_vs_WT_CD8	Add3	chr19	53144259	53144596	338	6	0.89	0.12	-0.76
3a_PTCL_vs_WT_CD8	Coro2a	chr4	46566848	46567994	1147	9	0.88	0.12	-0.76
3a_PTCL_vs_WT_CD8	AK133807	chr5	100848130	100848341	212	9	0.88	0.12	-0.76
3a_PTCL_vs_WT_CD8	Il27ra	chr8	84043766	84044171	406	7	0.87	0.11	-0.76
3a_PTCL_vs_WT_CD8	Sgk1	chr10	21978440	21985154	6715	59	0.85	0.09	-0.76
3a_PTCL_vs_WT_CD8	C920025E04Rik	chr17	36112785	36114959	2175	4	0.86	0.09	-0.76
3a_PTCL_vs_WT_CD8	H2-T23	chr17	36112785	36114959	2175	4	0.86	0.09	-0.76
3a_PTCL_vs_WT_CD8	Rapgef2	chr3	79174409	79174826	418	10	0.86	0.09	-0.76
3a_PTCL_vs_WT_CD8	Nans	chr4	46487521	46487941	421	6	0.86	0.09	-0.76
3a_PTCL_vs_WT_CD8	2810006K23Rik	chr5	124338272	124340015	1744	14	0.88	0.12	-0.76
3a_PTCL_vs_WT_CD8	Gpnmb	chr6	49034612	49035562	951	11	0.82	0.06	-0.76
3a_PTCL_vs_WT_CD8	Il2rb	chr15	78495535	78496612	1078	9	0.88	0.1	-0.77
3a_PTCL_vs_WT_CD8	Arl4d	chr11	101662160	101664572	2413	18	0.86	0.08	-0.77
3a_PTCL_vs_WT_CD8	Tns4	chr11	99075167	99075542	376	7	0.88	0.1	-0.77
3a_PTCL_vs_WT_CD8	Txk	chr5	72735237	72736320	1084	10	0.89	0.12	-0.77
3a_PTCL_vs_WT_CD8	AK037155	chr13	93772980	93773486	507	10	0.84	0.05	-0.78
3a_PTCL_vs_WT_CD8	Wipf3	chr6	54452297	54453912	1616	20	0.87	0.09	-0.78
3a_PTCL_vs_WT_CD8	Klre1	chr6	129577215	129577599	385	4	0.87	0.07	-0.79
3a_PTCL_vs_WT_CD8	G0s2	chr1	193272195	193272909	715	4	0.88	0.07	-0.8
3a_PTCL_vs_WT_CD8	Atp8b4	chr2	126501133	126501247	115	4	0.81	0.01	-0.8
3a_PTCL_vs_WT_CD8	Txnrd1	chr10	82873263	82873535	273	4	0.92	0.11	-0.81
3a_PTCL_vs_WT_CD8	AK171391	chr9	124125035	124126112	1078	19	0.87	0.04	-0.82
3a_PTCL_vs_WT_CD8	AK041528	chr11	98478169	98479243	1075	16	0.94	0.1	-0.84
3a_PTCL_vs_WT_CD8	Ikzf3	chr11	98478169	98479243	1075	16	0.94	0.1	-0.84
3a_PTCL_vs_WT_CD8	Rnasel	chr1	153747737	153748378	642	11	0.92	0.08	-0.84
3a_PTCL_vs_WT_CD8	Mir697	chr4	124731295	124731624	330	6	0.89	0.02	-0.86
3a_PTCL_vs_WT_CD8	1600002D24Rik	chr16	95929009	95929132	124	5	0.9	0.01	-0.88
3a_PTCL_vs_WT_CD8	Zap70	chr1	36779811	36780057	247	6	0.95	0.06	-0.88
3a_PTCL_vs_WT_CD8	Zap70	chr1	36763068	36763180	113	4	0.97	0.07	-0.9

## Sheet: PTCL Genebody DMR
Comparison	Gene name	Chromosome	Meth_Region_start	Meth_Region_end	length	number of CGs	CD8_Mean_Meth	PTCL_Mean_Meth	difference in Meth
3a_PTCL_vs_CD8_Control	Hdac5	chr11	102200650	102201100	451	4	0.967462	0.0404226	-0.92704
3a_PTCL_vs_CD8_Control	D16Ertd472e	chr16	78545214	78545518	305	9	0.937621	0.0332	-0.904421
3a_PTCL_vs_CD8_Control	Zap70	chr1	36763068	36763180	113	4	0.973856	0.0722433	-0.901613
3a_PTCL_vs_CD8_Control	Ahdc1	chr4	133072125	133072625	501	4	0.962195	0.062212	-0.899983
3a_PTCL_vs_CD8_Control	Usp12	chr5	146757443	146757774	332	6	0.942693	0.043495	-0.899198
3a_PTCL_vs_CD8_Control	Lrrc28	chr7	67539284	67539737	454	5	0.963793	0.0669625	-0.896831
3a_PTCL_vs_CD8_Control	Rasa3	chr8	13605642	13608888	3247	4	0.959859	0.0673077	-0.892552
3a_PTCL_vs_CD8_Control	Ppp3cc	chr14	70277960	70278177	218	4	0.913616	0.0241287	-0.889488
3a_PTCL_vs_CD8_Control	Zap70	chr1	36779811	36780057	247	6	0.951389	0.0649895	-0.886399
3a_PTCL_vs_CD8_Control	Zdhhc14	chr17	5584408	5584572	165	4	0.923497	0.042042	-0.881455
3a_PTCL_vs_CD8_Control	Mgat4a	chr1	37455568	37455717	150	4	0.959927	0.0811693	-0.878758
3a_PTCL_vs_CD8_Control	Specc1l	chr10	75308877	75309474	598	4	0.97415	0.0956123	-0.878538
3a_PTCL_vs_CD8_Control	F2r	chr13	95613856	95614395	540	6	0.924612	0.0474058	-0.877207
3a_PTCL_vs_CD8_Control	Dock5	chr14	67762901	67764315	1415	5	0.916889	0.0400528	-0.876836
3a_PTCL_vs_CD8_Control	Dock9	chr14	121734223	121734534	312	4	0.93162	0.0560345	-0.875586
3a_PTCL_vs_CD8_Control	1110034G24Rik	chr2	132715748	132715935	188	7	0.885132	0.0107579	-0.874374
3a_PTCL_vs_CD8_Control	Jade2	chr11	51837674	51837967	294	4	0.892604	0.0243421	-0.868261
3a_PTCL_vs_CD8_Control	F2r	chr13	95612371	95612617	247	10	0.920635	0.0535714	-0.867063
3a_PTCL_vs_CD8_Control	Sf3a3	chr4	124731295	124731624	330	6	0.894793	0.0298087	-0.864984
3a_PTCL_vs_CD8_Control	BC040266	chr17	3260798	3261181	384	8	0.922703	0.057777	-0.864926
3a_PTCL_vs_CD8_Control	AK049769	chr17	3260798	3261181	384	8	0.922703	0.057777	-0.864926
3a_PTCL_vs_CD8_Control	Otulin	chr15	27628386	27628842	457	5	0.925666	0.0610747	-0.864592
3a_PTCL_vs_CD8_Control	Fryl	chr5	73233408	73233512	105	5	0.887324	0.0232558	-0.864068
3a_PTCL_vs_CD8_Control	Sh3pxd2a	chr19	47455717	47455853	137	5	0.943396	0.0793651	-0.864031
3a_PTCL_vs_CD8_Control	AK015254	chr9	117884984	117885096	113	4	0.944606	0.0809249	-0.863682
3a_PTCL_vs_CD8_Control	Garnl3	chr2	33011711	33014339	2629	4	0.889676	0.0261131	-0.863563
3a_PTCL_vs_CD8_Control	Clic4	chr4	135270720	135270961	242	7	0.881773	0.0212766	-0.860497
3a_PTCL_vs_CD8_Control	Thtpa	chr14	55096222	55097718	1497	11	0.90837	0.0518385	-0.856531
3a_PTCL_vs_CD8_Control	Sorl1	chr9	42096507	42100937	4431	14	0.912856	0.0579244	-0.854932
3a_PTCL_vs_CD8_Control	Hmg20a	chr9	56456779	56457165	387	5	0.894878	0.0417169	-0.853161
3a_PTCL_vs_CD8_Control	Extl3	chr14	65095411	65095615	205	6	0.956989	0.105263	-0.851726
3a_PTCL_vs_CD8_Control	Irf1	chr11	53778108	53778260	153	4	0.871622	0.0207254	-0.850896
3a_PTCL_vs_CD8_Control	N4bp1	chr8	86845679	86845840	162	4	0.887789	0.037037	-0.850752
3a_PTCL_vs_CD8_Control	Fryl	chr5	73191601	73191797	197	6	0.923588	0.0734908	-0.850097
3a_PTCL_vs_CD8_Control	Trappc9	chr15	73008173	73008370	198	4	0.951389	0.102473	-0.848915
3a_PTCL_vs_CD8_Control	2010310C07Rik	chr6	42371680	42372471	792	5	0.940419	0.0916179	-0.848801
3a_PTCL_vs_CD8_Control	Epha1	chr6	42371680	42372471	792	5	0.940419	0.0916179	-0.848801
3a_PTCL_vs_CD8_Control	Fyn	chr10	39510328	39511193	866	11	0.909283	0.0608843	-0.848398
3a_PTCL_vs_CD8_Control	Ikzf3	chr11	98478169	98479243	1075	16	0.948848	0.100629	-0.84822
3a_PTCL_vs_CD8_Control	AK041528	chr11	98478169	98479243	1075	16	0.948848	0.100629	-0.84822
3a_PTCL_vs_CD8_Control	Gnptab	chr10	88381183	88381492	310	5	0.878412	0.031658	-0.846754
3a_PTCL_vs_CD8_Control	C030029H02Rik	chr7	136270784	136270968	185	6	0.909613	0.0632205	-0.846393
3a_PTCL_vs_CD8_Control	Fyn	chr10	39465802	39466188	387	7	0.918487	0.0737897	-0.844697
3a_PTCL_vs_CD8_Control	Efhd2	chr4	141858815	141858935	121	8	0.976048	0.131546	-0.844502
3a_PTCL_vs_CD8_Control	Chsy1	chr7	66111989	66113931	1943	12	0.925276	0.0821234	-0.843152
3a_PTCL_vs_CD8_Control	Gm12216	chr11	53803907	53804113	207	5	0.867925	0.0263158	-0.841609
3a_PTCL_vs_CD8_Control	Tfdp2	chr9	96282255	96282397	143	4	0.857143	0.016129	-0.841014
3a_PTCL_vs_CD8_Control	Xylt1	chr7	117434919	117435078	160	5	0.926829	0.0862069	-0.840622
3a_PTCL_vs_CD8_Control	Lrrfip1	chr1	91066155	91066439	285	5	0.862801	0.0226989	-0.840102
3a_PTCL_vs_CD8_Control	Nbeal2	chr9	110650211	110650846	636	5	0.94828	0.109306	-0.838974
3a_PTCL_vs_CD8_Control	Rgs11	chr17	26205810	26205977	168	6	0.936508	0.101064	-0.835444
3a_PTCL_vs_CD8_Control	Myo6	chr9	80299154	80299356	203	5	0.917199	0.0847784	-0.832421
3a_PTCL_vs_CD8_Control	Dgkg	chr16	22552443	22552737	295	4	0.938005	0.106021	-0.831983
3a_PTCL_vs_CD8_Control	Lrrk1	chr7	66383282	66384103	822	5	0.886261	0.0543508	-0.83191
3a_PTCL_vs_CD8_Control	Rnf157	chr11	116410370	116411617	1248	12	0.920141	0.0882934	-0.831847
3a_PTCL_vs_CD8_Control	Slc2a1	chr4	119125127	119125730	604	8	0.863015	0.0320715	-0.830943
3a_PTCL_vs_CD8_Control	Jak1	chr4	101224178	101224379	202	5	0.933333	0.102941	-0.830392
3a_PTCL_vs_CD8_Control	Nbeal2	chr9	110642588	110644872	2285	14	0.873579	0.0446022	-0.828977
3a_PTCL_vs_CD8_Control	Sh2d2a	chr3	87848595	87848952	358	7	0.884697	0.0558095	-0.828887
3a_PTCL_vs_CD8_Control	F2r	chr13	95615766	95615928	163	4	0.850342	0.0217172	-0.828624
3a_PTCL_vs_CD8_Control	Rtn4ip1	chr10	43934759	43934873	115	4	0.849899	0.0212766	-0.828622
3a_PTCL_vs_CD8_Control	BC049966	chr17	6397352	6397457	106	5	0.839286	0.010989	-0.828297
3a_PTCL_vs_CD8_Control	Dynlt1a	chr17	6397352	6397457	106	5	0.839286	0.010989	-0.828297
3a_PTCL_vs_CD8_Control	Sytl3	chr17	6397352	6397457	106	5	0.839286	0.010989	-0.828297
3a_PTCL_vs_CD8_Control	Gramd3	chr18	56475102	56477132	2031	8	0.943397	0.115198	-0.828199
3a_PTCL_vs_CD8_Control	Pik3r5	chr11	68476645	68476783	139	5	0.903226	0.0754717	-0.827754
3a_PTCL_vs_CD8_Control	Arhgap10	chr8	77280412	77281434	1023	6	0.96301	0.135641	-0.827369
3a_PTCL_vs_CD8_Control	Entpd1	chr19	40661719	40662306	588	4	0.895269	0.0682891	-0.82698
3a_PTCL_vs_CD8_Control	Jakmip1	chr5	37091733	37092228	496	7	0.94509	0.118366	-0.826724
3a_PTCL_vs_CD8_Control	Cox10	chr11	64015751	64017126	1376	7	0.868649	0.0426282	-0.826021
3a_PTCL_vs_CD8_Control	Ccr5	chr9	124125035	124126112	1078	19	0.874792	0.0488629	-0.825929
3a_PTCL_vs_CD8_Control	AK171391	chr9	124125035	124126112	1078	19	0.874792	0.0488629	-0.825929
3a_PTCL_vs_CD8_Control	Gm14005	chr2	128384313	128384574	262	5	0.920994	0.0958851	-0.825109
3a_PTCL_vs_CD8_Control	Prrx1	chr1	163263500	163263690	191	4	0.875648	0.0505618	-0.825086
3a_PTCL_vs_CD8_Control	Ppp3cc	chr14	70285563	70285931	369	5	0.858669	0.0343121	-0.824357
3a_PTCL_vs_CD8_Control	Gne	chr4	44046787	44047057	271	7	0.831958	0.00820022	-0.823758
3a_PTCL_vs_CD8_Control	Ptpn6	chr6	124728157	124729200	1044	4	0.902576	0.0791246	-0.823452
3a_PTCL_vs_CD8_Control	Macf1	chr4	123510502	123511404	903	10	0.927521	0.105915	-0.821606
3a_PTCL_vs_CD8_Control	Ptpn14	chr1	189865618	189865930	313	5	0.880952	0.0599966	-0.820956
3a_PTCL_vs_CD8_Control	Bcl2	chr1	106649609	106649969	361	4	0.862843	0.0420507	-0.820793
3a_PTCL_vs_CD8_Control	St6gal1	chr16	23285580	23286004	425	4	0.933684	0.113876	-0.819808
3a_PTCL_vs_CD8_Control	Cyth1	chr11	118200690	118200955	266	6	0.883654	0.0638536	-0.819801
3a_PTCL_vs_CD8_Control	Dtx1	chr5	120693516	120693778	263	4	0.886048	0.0667279	-0.81932
3a_PTCL_vs_CD8_Control	Cd22	chr7	30876813	30877232	420	4	0.944236	0.125224	-0.819012
3a_PTCL_vs_CD8_Control	Cdk6	chr5	3460021	3460592	572	7	0.847641	0.0287698	-0.818871
3a_PTCL_vs_CD8_Control	Lfng	chr5	140613012	140614378	1367	4	0.908112	0.0894993	-0.818613
3a_PTCL_vs_CD8_Control	Sele	chr1	164053947	164054568	622	18	0.88727	0.0686873	-0.818583
3a_PTCL_vs_CD8_Control	Sh3bp5	chr14	31398586	31400313	1728	6	0.87659	0.0580098	-0.81858
3a_PTCL_vs_CD8_Control	Pfkm	chr15	98100120	98100485	366	12	0.904576	0.0878853	-0.816691
3a_PTCL_vs_CD8_Control	Pura	chr18	36285019	36285345	327	5	0.925986	0.109672	-0.816314
3a_PTCL_vs_CD8_Control	Smad3	chr9	63742777	63743118	342	6	0.864908	0.0492693	-0.815639
3a_PTCL_vs_CD8_Control	Gdpd1	chr11	87070072	87070337	266	4	0.857616	0.043201	-0.814415
3a_PTCL_vs_CD8_Control	Osbpl3	chr6	50427678	50428349	672	14	0.901504	0.0880413	-0.813463
3a_PTCL_vs_CD8_Control	Tmem72	chr6	116705423	116706010	588	4	0.916942	0.105301	-0.811641
3a_PTCL_vs_CD8_Control	Irf1	chr11	53773787	53773946	160	5	0.890909	0.0793651	-0.811544
3a_PTCL_vs_CD8_Control	Ncor2	chr5	125052020	125052979	960	6	0.934303	0.123455	-0.810848
3a_PTCL_vs_CD8_Control	A430093F15Rik	chr19	10755747	10755963	217	8	0.902216	0.0916227	-0.810593
3a_PTCL_vs_CD8_Control	Txnrd1	chr10	82873263	82873535	273	4	0.925116	0.114853	-0.810262
3a_PTCL_vs_CD8_Control	Sarnp	chr10	128848569	128848969	401	7	0.904598	0.0952792	-0.809319
3a_PTCL_vs_CD8_Control	Rcor3	chr1	192102583	192102941	359	8	0.888379	0.0794754	-0.808903
3a_PTCL_vs_CD8_Control	Prkag2	chr5	24889070	24889767	698	8	0.899864	0.090996	-0.808868
3a_PTCL_vs_CD8_Control	Itpr2	chr6	146276844	146277165	322	4	0.927787	0.118995	-0.808792
3a_PTCL_vs_CD8_Control	Ube2e1	chr14	18327342	18327526	185	6	0.86802	0.0594966	-0.808524
3a_PTCL_vs_CD8_Control	Lincpint	chr6	31134358	31135372	1015	9	0.956385	0.148543	-0.807842
3a_PTCL_vs_CD8_Control	Cipc	chr12	86962778	86963234	457	5	0.947865	0.14026	-0.807604
3a_PTCL_vs_CD8_Control	Tec	chr5	72808654	72809207	554	4	0.95461	0.147382	-0.807228
3a_PTCL_vs_CD8_Control	Bmpr1a	chr14	34432040	34432158	119	5	0.919774	0.112604	-0.807171
3a_PTCL_vs_CD8_Control	Kcnab2	chr4	152445219	152445398	180	8	0.816986	0.0103761	-0.806609
3a_PTCL_vs_CD8_Control	Cdk2ap1	chr5	124345425	124346872	1448	5	0.965245	0.159033	-0.806213
3a_PTCL_vs_CD8_Control	Gramd3	chr18	56448245	56448649	405	5	0.868397	0.0624927	-0.805904
3a_PTCL_vs_CD8_Control	AW112010	chr19	11048885	11049402	518	4	0.886905	0.0816466	-0.805258
3a_PTCL_vs_CD8_Control	Eif4e	chr3	138531417	138531628	212	4	0.823834	0.0187793	-0.805055
3a_PTCL_vs_CD8_Control	G0s2	chr1	193272195	193272909	715	4	0.882784	0.0780367	-0.804748
3a_PTCL_vs_CD8_Control	Lamb3	chr1	193272195	193272909	715	4	0.882784	0.0780367	-0.804748
3a_PTCL_vs_CD8_Control	Bach2	chr4	32337653	32337843	191	8	0.844203	0.0403587	-0.803844
3a_PTCL_vs_CD8_Control	Usp20	chr2	30995325	30995875	551	6	0.822259	0.0186473	-0.803611
3a_PTCL_vs_CD8_Control	Tbc1d22b	chr17	29551733	29552075	343	6	0.833509	0.0307177	-0.802792
3a_PTCL_vs_CD8_Control	St6gal1	chr16	23271035	23271862	828	4	0.844067	0.0412817	-0.802786
3a_PTCL_vs_CD8_Control	Ankrd11	chr8	123029292	123030074	783	7	0.866604	0.0642599	-0.802344
3a_PTCL_vs_CD8_Control	Ccdc146	chr5	21298254	21298421	168	6	0.954545	0.153614	-0.800931
3a_PTCL_vs_CD8_Control	Ttc39b	chr4	83301337	83301710	374	7	0.885634	0.0849425	-0.800691
3a_PTCL_vs_CD8_Control	Man1a	chr10	54038540	54039104	565	12	0.828411	0.0284674	-0.799944
3a_PTCL_vs_CD8_Control	Ccdc186	chr19	56799943	56800245	303	7	0.936834	0.136899	-0.799935
3a_PTCL_vs_CD8_Control	Ppp6r3	chr19	3533245	3533589	345	11	0.905929	0.106613	-0.799316
3a_PTCL_vs_CD8_Control	Ncoa3	chr2	166044257	166044393	137	4	0.979798	0.181208	-0.79859
3a_PTCL_vs_CD8_Control	Phc3	chr3	30929819	30930155	337	4	0.825918	0.027485	-0.798433
3a_PTCL_vs_CD8_Control	Nav2	chr7	49093981	49094316	336	4	0.883926	0.0858666	-0.79806
3a_PTCL_vs_CD8_Control	Epsti1	chr14	77905769	77906215	447	10	0.852285	0.0544472	-0.797837
3a_PTCL_vs_CD8_Control	AK030289	chr14	77905769	77906215	447	10	0.852285	0.0544472	-0.797837
3a_PTCL_vs_CD8_Control	Uvrag	chr7	98992388	98993059	672	9	0.95845	0.161574	-0.796876
3a_PTCL_vs_CD8_Control	Ppp2cb	chr8	33604128	33604259	132	5	0.820513	0.023644	-0.796869
3a_PTCL_vs_CD8_Control	Ugcg	chr4	59200092	59200496	405	5	0.852822	0.0560945	-0.796727
3a_PTCL_vs_CD8_Control	Ankfy1	chr11	72741798	72742176	379	5	0.842956	0.0462937	-0.796662
3a_PTCL_vs_CD8_Control	Fyn	chr10	39397546	39397828	283	5	0.910672	0.11451	-0.796162
3a_PTCL_vs_CD8_Control	Mef2a	chr7	67361494	67361925	432	5	0.902584	0.106427	-0.796156
3a_PTCL_vs_CD8_Control	Acap2	chr16	31149061	31149238	178	5	0.891304	0.0952381	-0.796066
3a_PTCL_vs_CD8_Control	Cysltr2	chr14	73047120	73048098	979	4	0.856425	0.0609223	-0.795503
3a_PTCL_vs_CD8_Control	Tbc1d14	chr5	36579950	36580106	157	11	0.860616	0.0652174	-0.795399
3a_PTCL_vs_CD8_Control	Zdhhc18	chr4	133630877	133631100	224	7	0.861357	0.0661157	-0.795241
3a_PTCL_vs_CD8_Control	Arhgap26	chr18	39139520	39140409	890	6	0.855484	0.0610656	-0.794419
3a_PTCL_vs_CD8_Control	AK036749	chr14	27239580	27240236	657	7	0.905114	0.110792	-0.794322
3a_PTCL_vs_CD8_Control	Arhgef3	chr14	27239580	27240236	657	7	0.905114	0.110792	-0.794322
3a_PTCL_vs_CD8_Control	Mpp6	chr6	50115414	50115551	138	5	0.875776	0.0825688	-0.793208
3a_PTCL_vs_CD8_Control	B4galt1	chr4	40829561	40830570	1010	17	0.846736	0.054256	-0.79248
3a_PTCL_vs_CD8_Control	Clec16a	chr16	10740460	10740745	286	9	0.97303	0.180762	-0.792269
3a_PTCL_vs_CD8_Control	BC004004	chr17	29297387	29297671	285	6	0.814332	0.0227484	-0.791584
3a_PTCL_vs_CD8_Control	Pde2a	chr7	101464254	101465435	1182	10	0.807295	0.0158995	-0.791396
3a_PTCL_vs_CD8_Control	Kcnk5	chr14	20174295	20176006	1712	23	0.832347	0.0411775	-0.791169
3a_PTCL_vs_CD8_Control	Fam214a	chr9	74958409	74959332	924	7	0.940301	0.14942	-0.79088
3a_PTCL_vs_CD8_Control	Prrx1	chr1	163268204	163268307	104	4	0.825112	0.0343137	-0.790798
3a_PTCL_vs_CD8_Control	Mbnl2	chr14	120316967	120317529	563	11	0.915455	0.125224	-0.790231
3a_PTCL_vs_CD8_Control	Txndc5	chr13	38510207	38516327	6121	33	0.898317	0.10821	-0.790107
3a_PTCL_vs_CD8_Control	Ms4a4b	chr19	11459863	11461444	1582	5	0.904251	0.114362	-0.789889
3a_PTCL_vs_CD8_Control	Ppard	chr17	28267582	28267682	101	4	0.807018	0.0175439	-0.789474
3a_PTCL_vs_CD8_Control	Mir5098	chr17	28267582	28267682	101	4	0.807018	0.0175439	-0.789474
3a_PTCL_vs_CD8_Control	Sppl2a	chr2	126914270	126914721	452	7	0.900648	0.111265	-0.789383
3a_PTCL_vs_CD8_Control	Lincpint	chr6	31146523	31146786	264	8	0.942458	0.153392	-0.789066
3a_PTCL_vs_CD8_Control	Kif5c	chr2	49632547	49632753	207	6	0.906977	0.118156	-0.788821
3a_PTCL_vs_CD8_Control	N4bp1	chr8	86847272	86847573	302	4	0.882945	0.0941629	-0.788782
3a_PTCL_vs_CD8_Control	Clip1	chr5	123579947	123580659	713	7	0.92057	0.131988	-0.788582
3a_PTCL_vs_CD8_Control	Foxp1	chr6	99303687	99303914	228	5	0.857143	0.0689655	-0.788177
3a_PTCL_vs_CD8_Control	Gtf2i	chr5	134293432	134293829	398	8	0.903254	0.115858	-0.787396
3a_PTCL_vs_CD8_Control	AK088542	chr9	56422636	56422745	110	4	0.804878	0.0179372	-0.786941
3a_PTCL_vs_CD8_Control	Hmg20a	chr9	56422636	56422745	110	4	0.804878	0.0179372	-0.786941
3a_PTCL_vs_CD8_Control	Wipf3	chr6	54452297	54453912	1616	20	0.877381	0.0905552	-0.786826
3a_PTCL_vs_CD8_Control	Chd7	chr4	8746742	8747025	284	7	0.889862	0.103282	-0.78658
3a_PTCL_vs_CD8_Control	Nmnat2	chr1	153081609	153082191	583	5	0.887895	0.101484	-0.786411
3a_PTCL_vs_CD8_Control	Gtf2h4	chr17	35669969	35671723	1755	4	0.849342	0.0632435	-0.786098
3a_PTCL_vs_CD8_Control	Osbpl3	chr6	50386425	50387306	882	12	0.877959	0.0919793	-0.785979
3a_PTCL_vs_CD8_Control	Serac1	chr17	6060166	6060613	448	6	0.969317	0.183575	-0.785743
3a_PTCL_vs_CD8_Control	Ppp2r2d	chr7	138876989	138877200	212	6	0.873415	0.0877048	-0.78571
3a_PTCL_vs_CD8_Control	Ptk2b	chr14	66251033	66251749	717	16	0.850465	0.0648581	-0.785607
3a_PTCL_vs_CD8_Control	Arsb	chr13	93772980	93773486	507	10	0.842496	0.0581106	-0.784385
3a_PTCL_vs_CD8_Control	Cbl	chr9	44180572	44181066	495	5	0.855111	0.0710703	-0.784041
3a_PTCL_vs_CD8_Control	Clip1	chr5	123584439	123585389	951	18	0.885099	0.101425	-0.783674
3a_PTCL_vs_CD8_Control	Gramd3	chr18	56464164	56464284	121	4	0.813239	0.0295983	-0.78364
3a_PTCL_vs_CD8_Control	Zfhx2	chr14	55086493	55087351	859	5	0.945243	0.161779	-0.783463
3a_PTCL_vs_CD8_Control	Thtpa	chr14	55086493	55087351	859	5	0.945243	0.161779	-0.783463
3a_PTCL_vs_CD8_Control	Atrnl1	chr19	57988256	57989083	828	18	0.88365	0.100491	-0.783158
3a_PTCL_vs_CD8_Control	Rhoc	chr3	104792949	104793285	337	9	0.837479	0.0543341	-0.783145
3a_PTCL_vs_CD8_Control	Dcbld2	chr16	58465790	58466226	437	10	0.87139	0.0888472	-0.782543
3a_PTCL_vs_CD8_Control	Zbtb20	chr16	43725580	43725949	370	24	0.811382	0.0294151	-0.781967
3a_PTCL_vs_CD8_Control	Cyp2c39	chr19	39512295	39512605	311	4	0.884027	0.10213	-0.781897
3a_PTCL_vs_CD8_Control	Il2rb	chr15	78484714	78492553	7840	26	0.849349	0.0681976	-0.781152
3a_PTCL_vs_CD8_Control	Lingo2	chr4	36732328	36732876	549	4	0.876514	0.0969064	-0.779607
3a_PTCL_vs_CD8_Control	Snx29	chr16	11633241	11633408	168	5	0.89	0.110465	-0.779535
3a_PTCL_vs_CD8_Control	1700025G04Rik	chr1	152025145	152025251	107	5	0.879453	0.0999491	-0.779504
3a_PTCL_vs_CD8_Control	Lincpint	chr6	31207252	31208454	1203	22	0.89287	0.113769	-0.779101
3a_PTCL_vs_CD8_Control	Lgi4	chr7	31065582	31065862	281	5	0.788554	0.00968748	-0.778867
3a_PTCL_vs_CD8_Control	Nhsl2	chrX	102029918	102030924	1007	5	0.847701	0.0689143	-0.778787
3a_PTCL_vs_CD8_Control	Ube2h	chr6	30229584	30230629	1046	5	0.861303	0.0831063	-0.778196
3a_PTCL_vs_CD8_Control	Txk	chr5	72735237	72736320	1084	10	0.898972	0.120879	-0.778093
3a_PTCL_vs_CD8_Control	Dcp1b	chr6	119217296	119217406	111	4	0.871622	0.0935961	-0.778026
3a_PTCL_vs_CD8_Control	Gramd3	chr18	56452850	56453461	612	10	0.965157	0.187589	-0.777569
3a_PTCL_vs_CD8_Control	Gramd3	chr18	56444661	56446762	2102	36	0.893984	0.116473	-0.777511
3a_PTCL_vs_CD8_Control	Tns4	chr11	99075167	99075542	376	7	0.883508	0.106122	-0.777386
3a_PTCL_vs_CD8_Control	Ranbp10	chr8	105798857	105799289	433	6	0.930101	0.153136	-0.776964
3a_PTCL_vs_CD8_Control	Fam69a	chr5	107972464	107973095	632	9	0.894404	0.117853	-0.776551
3a_PTCL_vs_CD8_Control	Thada	chr17	84243036	84243752	717	9	0.934554	0.159091	-0.775463
3a_PTCL_vs_CD8_Control	Fam49a	chr12	12272796	12273247	452	5	0.959386	0.184325	-0.77506
3a_PTCL_vs_CD8_Control	Foxo1	chr3	52296650	52297955	1306	14	0.802072	0.0272629	-0.77481
3a_PTCL_vs_CD8_Control	Prkch	chr12	73614645	73615569	925	10	0.829348	0.0545492	-0.774799
3a_PTCL_vs_CD8_Control	Elovl6	chr3	129590367	129591369	1003	14	0.849277	0.0746305	-0.774647
3a_PTCL_vs_CD8_Control	AK039053	chr9	118169829	118170350	522	4	0.882493	0.107859	-0.774635
3a_PTCL_vs_CD8_Control	Wipf1	chr2	73445570	73446118	549	4	0.934783	0.160424	-0.774358
3a_PTCL_vs_CD8_Control	Hoxa3	chr6	52177033	52177194	162	6	0.859589	0.0853081	-0.774281
3a_PTCL_vs_CD8_Control	AK039882	chr6	52177033	52177194	162	6	0.859589	0.0853081	-0.774281
3a_PTCL_vs_CD8_Control	Hoxaas3	chr6	52177033	52177194	162	6	0.859589	0.0853081	-0.774281
3a_PTCL_vs_CD8_Control	Meis2	chr2	116012235	116013206	972	5	0.881938	0.108	-0.773938
3a_PTCL_vs_CD8_Control	Ubac2	chr14	121890502	121890675	174	6	0.93578	0.161922	-0.773858
3a_PTCL_vs_CD8_Control	Trak2	chr1	58911302	58911485	184	5	0.823009	0.0491803	-0.773829
3a_PTCL_vs_CD8_Control	Igf1r	chr7	68207890	68208305	416	9	0.907917	0.134594	-0.773322
3a_PTCL_vs_CD8_Control	Tspan9	chr6	127990818	127991297	480	8	0.836517	0.0635001	-0.773017
3a_PTCL_vs_CD8_Control	Galnt2	chr8	124240337	124240605	269	4	0.946258	0.173507	-0.77275
3a_PTCL_vs_CD8_Control	Prkch	chr12	73682490	73682746	257	5	0.883659	0.111075	-0.772584
3a_PTCL_vs_CD8_Control	Osbpl3	chr6	50389582	50390064	483	5	0.863773	0.0913213	-0.772452
3a_PTCL_vs_CD8_Control	Tec	chr5	72756826	72757718	893	7	0.806419	0.0340644	-0.772354
3a_PTCL_vs_CD8_Control	Nfatc1	chr18	80698562	80699510	949	8	0.801259	0.0289112	-0.772348
3a_PTCL_vs_CD8_Control	Ankrd11	chr8	122954982	122955188	207	7	0.844828	0.0725389	-0.772289
3a_PTCL_vs_CD8_Control	Arrb2	chr11	70438834	70439312	479	7	0.840523	0.0690607	-0.771462
3a_PTCL_vs_CD8_Control	Prpsap1	chr11	116478027	116479469	1443	27	0.905505	0.134056	-0.771449
3a_PTCL_vs_CD8_Control	Ntrk3	chr7	78513818	78514145	328	7	0.939424	0.167998	-0.771426
3a_PTCL_vs_CD8_Control	Tnrc18	chr5	142746859	142747053	195	9	0.860871	0.0898294	-0.771042
3a_PTCL_vs_CD8_Control	Pfkp	chr13	6636315	6636998	684	8	0.865806	0.0949514	-0.770854
3a_PTCL_vs_CD8_Control	Ubr5	chr15	37999850	37999987	138	6	0.802115	0.0322086	-0.769906
3a_PTCL_vs_CD8_Control	Itga2	chr13	114908093	114908334	242	4	0.862909	0.0932868	-0.769622
3a_PTCL_vs_CD8_Control	Nfatc2	chr2	168594846	168595276	431	4	0.953576	0.184025	-0.769551
3a_PTCL_vs_CD8_Control	Cuedc1	chr11	88103404	88103621	218	8	0.942058	0.172524	-0.769534
3a_PTCL_vs_CD8_Control	Zfp512	chr5	31454076	31455179	1104	19	0.898471	0.129076	-0.769395
3a_PTCL_vs_CD8_Control	Plek	chr11	16987680	16989881	2202	14	0.87324	0.10387	-0.769371
3a_PTCL_vs_CD8_Control	Cyth3	chr5	143699904	143700257	354	8	0.817582	0.0482269	-0.769356
3a_PTCL_vs_CD8_Control	Ube2b	chr11	51986011	51986293	283	6	0.855994	0.0866487	-0.769345
3a_PTCL_vs_CD8_Control	Nck2	chr1	43477245	43477399	155	4	0.826288	0.0570685	-0.769219
3a_PTCL_vs_CD8_Control	Rasal1	chr5	120663352	120663706	355	5	0.900294	0.131128	-0.769166
3a_PTCL_vs_CD8_Control	Slc2a3	chr6	122740838	122740947	110	4	0.854561	0.0854588	-0.769103
3a_PTCL_vs_CD8_Control	Nek7	chr1	138588424	138589065	642	8	0.828238	0.0602068	-0.768031
3a_PTCL_vs_CD8_Control	Lgi4	chr7	31062450	31062689	240	4	0.886905	0.118902	-0.768002
3a_PTCL_vs_CD8_Control	Nol10	chr12	17402304	17402456	153	4	0.926357	0.15847	-0.767887
3a_PTCL_vs_CD8_Control	Sugct	chr13	17665410	17665625	216	4	0.938931	0.171053	-0.767879
3a_PTCL_vs_CD8_Control	BC023719	chr17	36112785	36114959	2175	4	0.865402	0.0980852	-0.767317
3a_PTCL_vs_CD8_Control	H2-T9	chr17	36112785	36114959	2175	4	0.865402	0.0980852	-0.767317
3a_PTCL_vs_CD8_Control	Mgll	chr6	88769252	88769540	289	5	0.805617	0.038327	-0.76729
3a_PTCL_vs_CD8_Control	Add3	chr19	53144259	53144596	338	6	0.893791	0.126992	-0.766799
3a_PTCL_vs_CD8_Control	Frem2	chr3	53562980	53563307	328	4	0.87912	0.112449	-0.766671
3a_PTCL_vs_CD8_Control	Sgk1	chr10	21997629	21998284	656	5	0.830482	0.0641534	-0.766329
3a_PTCL_vs_CD8_Control	Bcl2	chr1	106687162	106687560	399	7	0.859118	0.0928122	-0.766306
3a_PTCL_vs_CD8_Control	Zfp91Cntf	chr19	12770524	12771650	1127	8	0.872428	0.106315	-0.766113
3a_PTCL_vs_CD8_Control	Zfp91	chr19	12770524	12771650	1127	8	0.872428	0.106315	-0.766113
3a_PTCL_vs_CD8_Control	Coro2a	chr4	46566848	46567994	1147	9	0.887791	0.121682	-0.766109
3a_PTCL_vs_CD8_Control	Mxi1	chr19	53341587	53341879	293	8	0.846881	0.0807906	-0.766091
3a_PTCL_vs_CD8_Control	Manea	chr4	26338807	26338933	127	5	0.833333	0.0674157	-0.765918
3a_PTCL_vs_CD8_Control	2810006K23Rik	chr5	124338272	124340015	1744	14	0.887642	0.121732	-0.76591
3a_PTCL_vs_CD8_Control	Adam19	chr11	46088182	46088561	380	5	0.88879	0.123519	-0.76527
3a_PTCL_vs_CD8_Control	Agpat9	chr5	100848130	100848341	212	9	0.889246	0.124011	-0.765235
3a_PTCL_vs_CD8_Control	Acox1	chr11	116187492	116188029	538	8	0.936763	0.171689	-0.765074
3a_PTCL_vs_CD8_Control	Eomes	chr9	118482946	118485918	2973	56	0.85368	0.0886072	-0.765073
3a_PTCL_vs_CD8_Control	Lrrc28	chr7	67529805	67533604	3800	35	0.888144	0.12308	-0.765064
3a_PTCL_vs_CD8_Control	Jak1	chr4	101189835	101190693	859	16	0.929074	0.164073	-0.765002
3a_PTCL_vs_CD8_Control	Zbtb20	chr16	43706268	43706688	421	8	0.903467	0.138702	-0.764765
3a_PTCL_vs_CD8_Control	Cdk6	chr5	3458928	3459502	575	7	0.847678	0.0831856	-0.764492
3a_PTCL_vs_CD8_Control	P3h4	chr11	100412578	100412701	124	5	0.953125	0.188679	-0.764446
3a_PTCL_vs_CD8_Control	C030018K13Rik	chr5	64477717	64478261	545	5	0.8198	0.0556525	-0.764147
3a_PTCL_vs_CD8_Control	Sarnp	chr10	128864057	128864628	572	7	0.9111	0.147258	-0.763842
3a_PTCL_vs_CD8_Control	Fyn	chr10	39496828	39498718	1891	6	0.869051	0.105248	-0.763803
3a_PTCL_vs_CD8_Control	Dnmt3a	chr12	3825713	3826583	871	16	0.895747	0.132061	-0.763686
3a_PTCL_vs_CD8_Control	Arid1a	chr4	133679041	133680325	1285	15	0.816973	0.0534762	-0.763497
3a_PTCL_vs_CD8_Control	St6galnac5	chr3	152956640	152956773	134	6	0.916657	0.153785	-0.762872
3a_PTCL_vs_CD8_Control	Nck2	chr1	43545729	43545976	248	8	0.866242	0.103387	-0.762855
3a_PTCL_vs_CD8_Control	1700025G04Rik	chr1	152046085	152046261	177	5	0.837838	0.075	-0.762838
3a_PTCL_vs_CD8_Control	1700025G04Rik	chr1	151947717	151947871	155	4	0.815275	0.0528017	-0.762474
3a_PTCL_vs_CD8_Control	Iqsec1	chr6	90745292	90747101	1810	5	0.896502	0.134341	-0.762162
3a_PTCL_vs_CD8_Control	Mapkap1	chr2	34450921	34451180	260	5	0.874464	0.112305	-0.762158
3a_PTCL_vs_CD8_Control	Nmnat2	chr1	153086514	153087067	554	7	0.841338	0.0792618	-0.762076
3a_PTCL_vs_CD8_Control	Hmg20a	chr9	56461471	56461635	165	4	0.78071	0.018813	-0.761897
3a_PTCL_vs_CD8_Control	Entpd1	chr19	40669337	40669476	140	5	0.781818	0.0205479	-0.76127
3a_PTCL_vs_CD8_Control	AK082182	chr3	95279596	95279993	398	6	0.862651	0.101388	-0.761263
3a_PTCL_vs_CD8_Control	Prune	chr3	95279596	95279993	398	6	0.862651	0.101388	-0.761263
3a_PTCL_vs_CD8_Control	Fam53b	chr7	132794551	132794841	291	11	0.841145	0.0800673	-0.761078
3a_PTCL_vs_CD8_Control	I830012O16Rik	chr19	34609409	34610417	1009	5	0.774381	0.0135061	-0.760875
3a_PTCL_vs_CD8_Control	Gm14446	chr19	34609409	34610417	1009	5	0.774381	0.0135061	-0.760875
3a_PTCL_vs_CD8_Control	Sgk1	chr10	21978440	21985154	6715	59	0.855323	0.094475	-0.760848
3a_PTCL_vs_CD8_Control	Plekhm3	chr1	64945609	64946230	622	9	0.955393	0.194918	-0.760475
3a_PTCL_vs_CD8_Control	Rln3	chr8	84043766	84044171	406	7	0.876232	0.115835	-0.760397
3a_PTCL_vs_CD8_Control	Ubash3b	chr9	41053538	41053771	234	4	0.866817	0.106538	-0.76028
3a_PTCL_vs_CD8_Control	Tspan5	chr3	138893796	138894011	216	6	0.787115	0.027027	-0.760088
3a_PTCL_vs_CD8_Control	Pld3	chr7	27547253	27547467	215	13	0.809793	0.0500759	-0.759717
3a_PTCL_vs_CD8_Control	Aim1	chr10	43997691	43997888	198	7	0.881356	0.122093	-0.759263
3a_PTCL_vs_CD8_Control	Ttc7b	chr12	100517066	100517266	201	4	0.976879	0.218045	-0.758834
3a_PTCL_vs_CD8_Control	Grik1	chr16	88143531	88143703	173	5	0.890625	0.131868	-0.758757
3a_PTCL_vs_CD8_Control	Gosr1	chr11	76748756	76749242	487	12	0.842411	0.0836929	-0.758718
3a_PTCL_vs_CD8_Control	Snx29	chr16	11424255	11426434	2180	11	0.917261	0.158919	-0.758342
3a_PTCL_vs_CD8_Control	Lrrk1	chr7	66384864	66385781	918	10	0.781281	0.0229999	-0.758281
3a_PTCL_vs_CD8_Control	Katnb1	chr8	95083488	95084315	828	7	0.850257	0.0921645	-0.758093
3a_PTCL_vs_CD8_Control	Ubac2	chr14	122000245	122000458	214	7	0.78626	0.0286396	-0.75762
3a_PTCL_vs_CD8_Control	Foxn2	chr17	88443915	88445227	1313	16	0.85323	0.0960682	-0.757162
3a_PTCL_vs_CD8_Control	Tpst2	chr5	112289051	112291168	2118	9	0.838771	0.0818218	-0.756949
3a_PTCL_vs_CD8_Control	Itgae	chr11	73132189	73136102	3914	27	0.902647	0.145849	-0.756798
3a_PTCL_vs_CD8_Control	Gsg2	chr11	73132189	73136102	3914	27	0.902647	0.145849	-0.756798
3a_PTCL_vs_CD8_Control	Tec	chr5	72758506	72759338	833	5	0.893382	0.136586	-0.756796
3a_PTCL_vs_CD8_Control	Pde2a	chr7	101468993	101469257	265	6	0.938647	0.182118	-0.756529
3a_PTCL_vs_CD8_Control	Ppp1r16b	chr2	158699640	158699741	102	5	0.939759	0.183486	-0.756273
3a_PTCL_vs_CD8_Control	Tnfsf8	chr4	63856534	63857173	640	11	0.910228	0.154083	-0.756145
3a_PTCL_vs_CD8_Control	Hsdl2	chr4	59589809	59590050	242	5	0.85	0.0940171	-0.755983
3a_PTCL_vs_CD8_Control	4833419F23Rik	chr18	4361998	4363030	1033	5	0.794802	0.0389387	-0.755864
3a_PTCL_vs_CD8_Control	Tmem150c	chr5	100084418	100084569	152	5	0.789474	0.0337079	-0.755766
3a_PTCL_vs_CD8_Control	Tmem150cos	chr5	100084418	100084569	152	5	0.789474	0.0337079	-0.755766
3a_PTCL_vs_CD8_Control	Atp8b4	chr2	126489429	126490182	754	6	0.798446	0.0428353	-0.755611
3a_PTCL_vs_CD8_Control	2010012O05Rik	chr19	46698789	46701285	2497	18	0.876569	0.12106	-0.755509
3a_PTCL_vs_CD8_Control	Xxylt1	chr16	30975923	30976493	571	8	0.865089	0.109768	-0.755322
3a_PTCL_vs_CD8_Control	Ceacam20	chr7	19972290	19972674	385	6	0.883964	0.128788	-0.755177
3a_PTCL_vs_CD8_Control	Racgap1	chr15	99647270	99647643	374	10	0.899783	0.145024	-0.754759
3a_PTCL_vs_CD8_Control	Nbr1	chr11	101579749	101580206	458	5	0.79165	0.037205	-0.754445
3a_PTCL_vs_CD8_Control	Sart3	chr5	113756144	113756676	533	8	0.786584	0.0321412	-0.754443
3a_PTCL_vs_CD8_Control	Rerg	chr6	137106806	137107544	739	4	0.799698	0.045541	-0.754157
3a_PTCL_vs_CD8_Control	Col15a1	chr4	47304944	47305508	565	10	0.889463	0.135534	-0.75393
3a_PTCL_vs_CD8_Control	Gsap	chr5	21249304	21249982	679	6	0.897574	0.143652	-0.753922
3a_PTCL_vs_CD8_Control	Rnps1	chr17	24417183	24417575	393	7	0.84557	0.0917778	-0.753792
3a_PTCL_vs_CD8_Control	1700025G04Rik	chr1	151972806	151972981	176	5	0.920455	0.166667	-0.753788
3a_PTCL_vs_CD8_Control	Vmn2r81	chr10	79272177	79272947	771	4	0.901574	0.147833	-0.753741
3a_PTCL_vs_CD8_Control	AK029599	chr10	19503099	19503204	106	4	0.83237	0.0786517	-0.753718
3a_PTCL_vs_CD8_Control	Ube2g2	chr10	77629069	77631056	1988	8	0.839435	0.0858397	-0.753596
3a_PTCL_vs_CD8_Control	1700028K03Rik	chr5	107528581	107529496	916	12	0.824392	0.0709006	-0.753491
3a_PTCL_vs_CD8_Control	Ikzf3	chr11	98468325	98469041	717	4	0.779485	0.0260534	-0.753432
3a_PTCL_vs_CD8_Control	Ahnak	chr19	8994662	8996048	1387	10	0.910207	0.156862	-0.753345
3a_PTCL_vs_CD8_Control	Nol10	chr12	17398520	17399152	633	6	0.851682	0.0983836	-0.753299
3a_PTCL_vs_CD8_Control	Pbx3	chr2	34198658	34198974	317	4	0.924831	0.171676	-0.753154
3a_PTCL_vs_CD8_Control	Runx1	chr16	92807631	92808398	768	4	0.853709	0.100712	-0.752997
3a_PTCL_vs_CD8_Control	Bcas3	chr11	85432795	85432963	169	7	0.915567	0.16263	-0.752938
3a_PTCL_vs_CD8_Control	Auh	chr13	52905126	52905271	146	4	0.763158	0.0104439	-0.752714
3a_PTCL_vs_CD8_Control	Ap1b1	chr11	5005928	5006144	217	5	0.920354	0.167785	-0.752569
3a_PTCL_vs_CD8_Control	Chd7	chr4	8803935	8804048	114	5	0.839912	0.0874222	-0.75249
3a_PTCL_vs_CD8_Control	Sae1	chr7	16362403	16362510	108	5	0.865672	0.113636	-0.752035
3a_PTCL_vs_CD8_Control	Smad3	chr9	63733762	63737263	3502	17	0.809889	0.0579563	-0.751933
3a_PTCL_vs_CD8_Control	Pskh1	chr8	105901537	105901659	123	4	0.962757	0.21099	-0.751767
3a_PTCL_vs_CD8_Control	Ccdc88c	chr12	101011508	101014213	2706	11	0.830064	0.0785344	-0.75153
3a_PTCL_vs_CD8_Control	AK079713	chr12	101011508	101014213	2706	11	0.830064	0.0785344	-0.75153
3a_PTCL_vs_CD8_Control	Crybg3	chr16	59504723	59505251	529	6	0.841177	0.0904128	-0.750764
3a_PTCL_vs_CD8_Control	Garnl3	chr2	33036975	33037317	343	4	0.905488	0.154842	-0.750646
3a_PTCL_vs_CD8_Control	Cmc1	chr9	118103636	118104339	704	11	0.931464	0.180825	-0.750639
3a_PTCL_vs_CD8_Control	Ikzf1	chr11	11748355	11748531	177	8	0.884768	0.134176	-0.750591
3a_PTCL_vs_CD8_Control	Lincpint	chr6	31114017	31114392	376	9	0.82748	0.0772163	-0.750264
3a_PTCL_vs_CD8_Control	Sgk1	chr10	21988264	21989163	900	5	0.837086	0.0868242	-0.750262
3a_PTCL_vs_CD8_Control	Tbx21	chr11	97108358	97113444	5087	44	0.825667	0.0755103	-0.750157
3a_PTCL_vs_CD8_Control	Pls1	chr9	95844157	95844483	327	8	0.787193	0.0370986	-0.750094
3a_PTCL_vs_CD8_Control	Hmbox1	chr14	64875681	64878961	3281	8	0.821156	0.0714402	-0.749716
3a_PTCL_vs_CD8_Control	Amica1	chr9	45082515	45082749	235	6	0.874315	0.124617	-0.749699
3a_PTCL_vs_CD8_Control	Fyco1	chr9	123813536	123817070	3535	5	0.813411	0.0637553	-0.749656
3a_PTCL_vs_CD8_Control	Hltf	chr3	20104127	20104545	419	10	0.824801	0.0751875	-0.749614
3a_PTCL_vs_CD8_Control	Dlg5	chr14	24212042	24213136	1095	13	0.79524	0.0456281	-0.749611
3a_PTCL_vs_CD8_Control	Mmp11	chr10	75926052	75926358	307	5	0.944134	0.194615	-0.749518
3a_PTCL_vs_CD8_Control	Pls1	chr9	95833899	95834373	475	6	0.799199	0.0497014	-0.749497
3a_PTCL_vs_CD8_Control	Ctsw	chr19	5465455	5466765	1311	5	0.919199	0.170139	-0.74906
3a_PTCL_vs_CD8_Control	Jak1	chr4	101171581	101172669	1089	10	0.892186	0.143162	-0.749024
3a_PTCL_vs_CD8_Control	Myh9	chr15	77809509	77811252	1744	5	0.885088	0.13621	-0.748879
3a_PTCL_vs_CD8_Control	Rps6kb1	chr11	86539466	86540215	750	6	0.841001	0.0921871	-0.748814
3a_PTCL_vs_CD8_Control	Stat4	chr1	52034620	52035016	397	12	0.827331	0.0786253	-0.748705
3a_PTCL_vs_CD8_Control	Gramd3	chr18	56465349	56467074	1726	21	0.832807	0.0841717	-0.748635
3a_PTCL_vs_CD8_Control	Ermp1	chr19	29611120	29611499	380	11	0.931125	0.182821	-0.748304
3a_PTCL_vs_CD8_Control	Tacc1	chr8	25237143	25237474	332	8	0.868092	0.119793	-0.748299
3a_PTCL_vs_CD8_Control	Crk	chr11	75688865	75689137	273	7	0.890886	0.142693	-0.748193
3a_PTCL_vs_CD8_Control	Klre1	chr6	129578486	129582128	3643	25	0.837548	0.0894187	-0.748129
3a_PTCL_vs_CD8_Control	Tiam1	chr16	89944284	89944626	343	4	0.971629	0.22362	-0.74801
3a_PTCL_vs_CD8_Control	Gm15787	chr5	110170635	110171062	428	4	0.934305	0.186412	-0.747893
3a_PTCL_vs_CD8_Control	Chfr	chr5	110170635	110171062	428	4	0.934305	0.186412	-0.747893
3a_PTCL_vs_CD8_Control	Per3	chr4	151028697	151029029	333	11	0.873822	0.125938	-0.747884
3a_PTCL_vs_CD8_Control	Ncoa1	chr12	4436912	4437104	193	6	0.91216	0.164492	-0.747668
3a_PTCL_vs_CD8_Control	Klrb1c	chr6	128792995	128794028	1034	6	0.916303	0.168787	-0.747516
3a_PTCL_vs_CD8_Control	Prmt3	chr7	49812081	49812559	479	5	0.846715	0.099435	-0.74728
3a_PTCL_vs_CD8_Control	Ascc1	chr10	60038392	60038723	332	10	0.87754	0.130382	-0.747159
3a_PTCL_vs_CD8_Control	Tbx21	chr11	97103912	97107573	3662	40	0.834498	0.0873922	-0.747106
3a_PTCL_vs_CD8_Control	Nfe2l2	chr2	75686435	75687024	590	4	0.92299	0.17589	-0.7471
3a_PTCL_vs_CD8_Control	Bcl2	chr1	106560993	106561448	456	7	0.855022	0.108214	-0.746808
3a_PTCL_vs_CD8_Control	AK085305	chr1	106560993	106561448	456	7	0.855022	0.108214	-0.746808
3a_PTCL_vs_CD8_Control	Tspan3	chr9	56144466	56144880	415	7	0.868313	0.121567	-0.746746
3a_PTCL_vs_CD8_Control	H2-T24	chr17	36014677	36016395	1719	4	0.896745	0.150247	-0.746498
3a_PTCL_vs_CD8_Control	A930015D03Rik	chr17	36014677	36016395	1719	4	0.896745	0.150247	-0.746498
3a_PTCL_vs_CD8_Control	Tec	chr5	72827045	72827217	173	6	0.767176	0.0209059	-0.74627
3a_PTCL_vs_CD8_Control	Pdzd8	chr19	59310071	59311367	1297	11	0.906528	0.160355	-0.746173
3a_PTCL_vs_CD8_Control	1110037F02Rik	chr4	11518843	11519016	174	5	0.757143	0.010989	-0.746154
3a_PTCL_vs_CD8_Control	Chsy1	chr7	66139207	66140376	1170	5	0.848859	0.102757	-0.746102
3a_PTCL_vs_CD8_Control	Fryl	chr5	73195109	73195693	585	6	0.940729	0.194717	-0.746012
3a_PTCL_vs_CD8_Control	Ahnak	chr19	9030301	9030831	531	4	0.913015	0.167113	-0.745901
3a_PTCL_vs_CD8_Control	Fmnl3	chr15	99334246	99334550	305	5	0.833256	0.0876392	-0.745617
3a_PTCL_vs_CD8_Control	Col13a1	chr10	61936262	61936565	304	4	0.833624	0.0880926	-0.745532
3a_PTCL_vs_CD8_Control	Cblb	chr16	52033237	52034394	1158	4	0.922159	0.176635	-0.745525
3a_PTCL_vs_CD8_Control	Ptpru	chr4	131824325	131824823	499	6	0.865635	0.120457	-0.745178
3a_PTCL_vs_CD8_Control	Gm16157	chr7	68271692	68274126	2435	14	0.856248	0.111331	-0.744917
3a_PTCL_vs_CD8_Control	Fam169b	chr7	68271692	68274126	2435	14	0.856248	0.111331	-0.744917
3a_PTCL_vs_CD8_Control	Bcl2l11	chr2	128155241	128156524	1284	6	0.930746	0.185838	-0.744908
3a_PTCL_vs_CD8_Control	Pltp	chr2	164853446	164853938	493	5	0.869671	0.124839	-0.744833
3a_PTCL_vs_CD8_Control	Crtam	chr9	41001652	41003106	1455	13	0.842755	0.097961	-0.744794
3a_PTCL_vs_CD8_Control	Prrx1	chr1	163259209	163260635	1427	9	0.896054	0.151322	-0.744731
3a_PTCL_vs_CD8_Control	Mgll	chr6	88725746	88726012	267	8	0.791601	0.0468874	-0.744714
3a_PTCL_vs_CD8_Control	AK029023	chr6	88725746	88726012	267	8	0.791601	0.0468874	-0.744714
3a_PTCL_vs_CD8_Control	Rgs3	chr4	62629488	62629637	150	6	0.819149	0.0744681	-0.744681
3a_PTCL_vs_CD8_Control	Sae1	chr7	16365164	16366014	851	5	0.894281	0.149614	-0.744667
3a_PTCL_vs_CD8_Control	Tap1	chr17	34190973	34191410	438	12	0.868239	0.1236	-0.744638
3a_PTCL_vs_CD8_Control	Gramd3	chr18	56456949	56457354	406	8	0.80343	0.0591811	-0.744249
3a_PTCL_vs_CD8_Control	Adamts14	chr10	61271943	61272089	147	4	0.8125	0.0683453	-0.744155
3a_PTCL_vs_CD8_Control	Hsd11b1	chr1	193248008	193248245	238	5	0.969925	0.225806	-0.744118
3a_PTCL_vs_CD8_Control	AK005414	chr1	193248008	193248245	238	5	0.969925	0.225806	-0.744118
3a_PTCL_vs_CD8_Control	Lamb3	chr1	193248008	193248245	238	5	0.969925	0.225806	-0.744118
3a_PTCL_vs_CD8_Control	Runx2	chr17	44609096	44610771	1676	8	0.84755	0.103489	-0.744061
3a_PTCL_vs_CD8_Control	Abr	chr11	76486887	76487151	265	5	0.915994	0.171999	-0.743994
3a_PTCL_vs_CD8_Control	Ttc7b	chr12	100481075	100482445	1371	8	0.942663	0.198694	-0.743969
3a_PTCL_vs_CD8_Control	Chd7	chr4	8834295	8835649	1355	18	0.837295	0.0933332	-0.743962
3a_PTCL_vs_CD8_Control	Tnfrsf26	chr7	143614749	143615305	557	5	0.838156	0.0943448	-0.743811
3a_PTCL_vs_CD8_Control	Npepps	chr11	97246367	97247125	759	10	0.866761	0.123117	-0.743645
3a_PTCL_vs_CD8_Control	Atg16l2	chr7	101298444	101298646	203	5	0.943396	0.2	-0.743396
3a_PTCL_vs_CD8_Control	Gnptab	chr10	88427546	88428177	632	11	0.834363	0.0909912	-0.743372
3a_PTCL_vs_CD8_Control	Prkcq	chr2	11208924	11209451	528	7	0.839068	0.0957753	-0.743292
3a_PTCL_vs_CD8_Control	Igf2bp1	chr11	96003328	96003666	339	6	0.824945	0.0817243	-0.743221
3a_PTCL_vs_CD8_Control	Rhof	chr5	123126559	123127862	1304	10	0.763942	0.0207504	-0.743192
3a_PTCL_vs_CD8_Control	Bcl9l	chr9	44485315	44485419	105	5	0.768116	0.025	-0.743116
3a_PTCL_vs_CD8_Control	Ceacam13	chr7	18011734	18012105	372	4	0.869232	0.12624	-0.742992
3a_PTCL_vs_CD8_Control	Gabpb2	chr3	95215291	95215458	168	5	0.921053	0.178082	-0.74297
3a_PTCL_vs_CD8_Control	Tle4	chr19	14594476	14594742	267	5	0.908178	0.165213	-0.742965
3a_PTCL_vs_CD8_Control	Taf4a	chr2	179967244	179968406	1163	4	0.81834	0.0754192	-0.742921
3a_PTCL_vs_CD8_Control	Nod1	chr6	54969298	54970508	1211	8	0.787085	0.0443154	-0.74277
3a_PTCL_vs_CD8_Control	As3mt	chr19	46718290	46718409	120	4	0.791587	0.0489039	-0.742683
3a_PTCL_vs_CD8_Control	Rere	chr4	150405605	150407181	1577	29	0.842839	0.100336	-0.742503
3a_PTCL_vs_CD8_Control	Xylt1	chr7	117406535	117406749	215	4	0.817708	0.0753676	-0.742341
3a_PTCL_vs_CD8_Control	Mink1	chr11	70598044	70599261	1218	11	0.87134	0.129087	-0.742252
3a_PTCL_vs_CD8_Control	Sumf1	chr6	108170088	108170760	673	6	0.801759	0.059686	-0.742073
3a_PTCL_vs_CD8_Control	Prkch	chr12	73708627	73712177	3551	8	0.870254	0.128346	-0.741908
3a_PTCL_vs_CD8_Control	Slc37a2	chr9	37249799	37251119	1321	14	0.878796	0.136889	-0.741907
3a_PTCL_vs_CD8_Control	N4bp1	chr8	86878783	86883802	5020	44	0.8519	0.110176	-0.741724
3a_PTCL_vs_CD8_Control	Soat2	chr15	102152914	102153262	349	6	0.867132	0.125429	-0.741703
3a_PTCL_vs_CD8_Control	Neurl2	chr2	164832345	164832590	246	7	0.885802	0.144397	-0.741406
3a_PTCL_vs_CD8_Control	Il2	chr3	37124151	37124410	260	7	0.850964	0.109561	-0.741403
3a_PTCL_vs_CD8_Control	Phldb1	chr9	44698608	44699157	550	6	0.754774	0.0135539	-0.74122
3a_PTCL_vs_CD8_Control	Slc37a1	chr17	31327565	31327847	283	5	0.920442	0.179422	-0.74102
3a_PTCL_vs_CD8_Control	Prrc2b	chr2	32156056	32156598	543	4	0.869339	0.128378	-0.74096
3a_PTCL_vs_CD8_Control	Elmo1	chr13	20198431	20198711	281	7	0.876775	0.135833	-0.740942
3a_PTCL_vs_CD8_Control	Zfp365	chr10	67899870	67900578	709	5	0.894647	0.153826	-0.740821
3a_PTCL_vs_CD8_Control	Aak1	chr6	86978226	86978373	148	4	0.84153	0.10084	-0.74069
3a_PTCL_vs_CD8_Control	Gnptab	chr10	88396259	88396537	279	8	0.912383	0.171893	-0.740491
3a_PTCL_vs_CD8_Control	Utrn	chr10	12741118	12741232	115	5	0.909478	0.169195	-0.740283
3a_PTCL_vs_CD8_Control	Rabep2	chr7	126432745	126432845	101	7	0.901701	0.161602	-0.740099
3a_PTCL_vs_CD8_Control	Gng12	chr6	66989409	66989676	268	4	0.778134	0.0384527	-0.739681
3a_PTCL_vs_CD8_Control	Tec	chr5	72759909	72760662	754	6	0.916866	0.177352	-0.739514
3a_PTCL_vs_CD8_Control	Pik3r1	chr13	101698088	101701497	3410	17	0.77889	0.039427	-0.739463
3a_PTCL_vs_CD8_Control	Ms4a4b	chr19	11451112	11458329	7218	52	0.818432	0.0790322	-0.7394
3a_PTCL_vs_CD8_Control	Rnf43	chr11	87663278	87670012	6735	46	0.821594	0.0828428	-0.738751
3a_PTCL_vs_CD8_Control	Nav3	chr10	109830225	109830397	173	4	0.942346	0.203608	-0.738738
3a_PTCL_vs_CD8_Control	Ppm1h	chr10	122726396	122727113	718	10	0.816547	0.0778484	-0.738699
3a_PTCL_vs_CD8_Control	BB123696	chr13	52752472	52752784	313	4	0.924877	0.187176	-0.737701
3a_PTCL_vs_CD8_Control	Gpr155	chr2	73346054	73348675	2622	32	0.901866	0.164336	-0.73753
3a_PTCL_vs_CD8_Control	D030024E09Rik	chr15	61535163	61535911	749	7	0.855664	0.118232	-0.737432
3a_PTCL_vs_CD8_Control	Pitpnm2	chr5	124168303	124168434	132	4	0.920168	0.183099	-0.73707
3a_PTCL_vs_CD8_Control	Sc5d	chr9	42261518	42261783	266	5	0.884057	0.147151	-0.736906
3a_PTCL_vs_CD8_Control	Txnrd1	chr10	82888720	82889761	1042	18	0.806762	0.0700321	-0.73673
3a_PTCL_vs_CD8_Control	Scfd2	chr5	74316000	74317235	1236	4	0.977769	0.241064	-0.736706
3a_PTCL_vs_CD8_Control	Atp2b1	chr10	98920157	98920368	212	7	0.801299	0.0646319	-0.736668
3a_PTCL_vs_CD8_Control	Hmbox1	chr14	64880037	64881232	1196	6	0.863572	0.127299	-0.736273
3a_PTCL_vs_CD8_Control	Aim1l	chr4	134091711	134091945	235	4	0.824675	0.0892019	-0.735473
3a_PTCL_vs_CD8_Control	Spag9	chr11	94063818	94064334	517	7	0.798633	0.0634921	-0.735141
3a_PTCL_vs_CD8_Control	Rabep1	chr11	70900812	70901047	236	5	0.952941	0.217822	-0.735119
3a_PTCL_vs_CD8_Control	Txndc5	chr13	38499348	38504202	4855	32	0.855082	0.119989	-0.735093
3a_PTCL_vs_CD8_Control	Bmp6	chr13	38499348	38504202	4855	32	0.855082	0.119989	-0.735093
3a_PTCL_vs_CD8_Control	Sorbs2os	chr8	45790755	45791153	399	4	0.844253	0.109245	-0.735008
3a_PTCL_vs_CD8_Control	Sorbs2	chr8	45790755	45791153	399	4	0.844253	0.109245	-0.735008
3a_PTCL_vs_CD8_Control	Pik3ap1	chr19	41334220	41334733	514	8	0.84786	0.113058	-0.734803
3a_PTCL_vs_CD8_Control	Igsf8	chr1	172304450	172305029	580	4	0.812969	0.0782496	-0.734719
3a_PTCL_vs_CD8_Control	Clasp2	chr9	113787488	113788021	534	5	0.791622	0.0570348	-0.734587
3a_PTCL_vs_CD8_Control	Tmem219	chr7	126896942	126897045	104	4	0.778536	0.0440376	-0.734498
3a_PTCL_vs_CD8_Control	Gpr89	chr3	96880542	96881262	721	7	0.807469	0.0730302	-0.734438
3a_PTCL_vs_CD8_Control	Il23r	chr6	67474568	67474786	219	4	0.878806	0.14456	-0.734247
3a_PTCL_vs_CD8_Control	Kif18a	chr2	109319073	109319329	257	7	0.868681	0.134869	-0.733811
3a_PTCL_vs_CD8_Control	Fig4	chr10	41293827	41294205	379	4	0.900206	0.16643	-0.733776
3a_PTCL_vs_CD8_Control	Gm4278	chr14	74977869	74978770	902	10	0.876304	0.142592	-0.733712
3a_PTCL_vs_CD8_Control	Arap2	chr5	62760759	62761195	437	4	0.931993	0.198401	-0.733591
3a_PTCL_vs_CD8_Control	Tulp1	chr17	28356057	28356377	321	5	0.837838	0.104247	-0.733591
3a_PTCL_vs_CD8_Control	Sgms1	chr19	32269053	32269597	545	9	0.869551	0.136047	-0.733504
3a_PTCL_vs_CD8_Control	Wdr70	chr15	7987330	7987888	559	15	0.85627	0.122852	-0.733418
3a_PTCL_vs_CD8_Control	Kbtbd11	chr8	15029469	15032658	3190	28	0.79693	0.063525	-0.733405
3a_PTCL_vs_CD8_Control	Epsti1	chr14	77906871	77907169	299	4	0.87033	0.137043	-0.733287
3a_PTCL_vs_CD8_Control	AK030289	chr14	77906871	77907169	299	4	0.87033	0.137043	-0.733287
3a_PTCL_vs_CD8_Control	Nod1	chr6	54954693	54958075	3383	29	0.858295	0.125045	-0.73325
3a_PTCL_vs_CD8_Control	Bach2	chr4	32292390	32292507	118	6	0.840195	0.107162	-0.733034
3a_PTCL_vs_CD8_Control	Hoxa6	chr6	52208188	52208328	141	8	0.858744	0.125813	-0.732931
3a_PTCL_vs_CD8_Control	Hoxaas3	chr6	52208188	52208328	141	8	0.858744	0.125813	-0.732931
3a_PTCL_vs_CD8_Control	Hoxa3	chr6	52208188	52208328	141	8	0.858744	0.125813	-0.732931
3a_PTCL_vs_CD8_Control	2310015A10Rik	chr12	80131243	80131434	192	5	0.75567	0.0228778	-0.732792
3a_PTCL_vs_CD8_Control	Kif1b	chr4	149302265	149303597	1333	14	0.902741	0.170073	-0.732668
3a_PTCL_vs_CD8_Control	Phf13	chr4	151990525	151991144	620	6	0.846543	0.113964	-0.732579
3a_PTCL_vs_CD8_Control	Rdx	chr9	52069636	52070435	800	8	0.836954	0.104378	-0.732576
3a_PTCL_vs_CD8_Control	Card6	chr15	5106880	5107472	593	4	0.794471	0.0620095	-0.732462
3a_PTCL_vs_CD8_Control	Hipk1	chr3	103775017	103777315	2299	11	0.775402	0.042987	-0.732415
3a_PTCL_vs_CD8_Control	AK016162	chr3	103775017	103777315	2299	11	0.775402	0.042987	-0.732415
3a_PTCL_vs_CD8_Control	Stat4	chr1	52078868	52078983	116	4	0.89749	0.165179	-0.732311
3a_PTCL_vs_CD8_Control	1700001O22Rik	chr2	30797232	30798764	1533	6	0.749288	0.016987	-0.732301
3a_PTCL_vs_CD8_Control	Ehd3	chr17	73806869	73807802	934	18	0.795832	0.0639761	-0.731856
3a_PTCL_vs_CD8_Control	Fyn	chr10	39418499	39418700	202	7	0.798165	0.0667522	-0.731413
3a_PTCL_vs_CD8_Control	Chsy1	chr7	66151731	66153445	1715	15	0.918353	0.187159	-0.731194
3a_PTCL_vs_CD8_Control	Vmp1	chr11	86652814	86653335	522	9	0.770911	0.0397693	-0.731142
3a_PTCL_vs_CD8_Control	Chka	chr19	3870115	3871422	1308	15	0.838395	0.107751	-0.730644
3a_PTCL_vs_CD8_Control	Bpgm	chr6	34497011	34497507	497	14	0.904535	0.173894	-0.730642
3a_PTCL_vs_CD8_Control	Tnfsf10	chr3	27323137	27323863	727	15	0.857418	0.126967	-0.730451
3a_PTCL_vs_CD8_Control	Pald1	chr10	61325207	61325428	222	4	0.957317	0.227074	-0.730243
3a_PTCL_vs_CD8_Control	Cep164	chr9	45803387	45803721	335	12	0.869837	0.139606	-0.730231
3a_PTCL_vs_CD8_Control	Pfkp	chr13	6639622	6640136	515	5	0.944642	0.21472	-0.729922
3a_PTCL_vs_CD8_Control	Cep85l	chr10	53355269	53355768	500	4	0.778964	0.0491086	-0.729856
3a_PTCL_vs_CD8_Control	Cnr2	chr4	135898144	135898339	196	4	0.816901	0.0870871	-0.729814
3a_PTCL_vs_CD8_Control	Sytl2	chr7	90342240	90342762	523	7	0.835065	0.105278	-0.729787
3a_PTCL_vs_CD8_Control	Slfn5	chr11	82957172	82957709	538	14	0.925453	0.195764	-0.729689
3a_PTCL_vs_CD8_Control	Slfn5os	chr11	82957172	82957709	538	14	0.925453	0.195764	-0.729689
3a_PTCL_vs_CD8_Control	Rras2	chr7	114086506	114087126	621	4	0.855525	0.125877	-0.729648
3a_PTCL_vs_CD8_Control	Rnf138	chr18	21014399	21014887	489	5	0.79489	0.0652552	-0.729635
3a_PTCL_vs_CD8_Control	Gzmm	chr10	79688869	79689741	873	5	0.79158	0.0619474	-0.729632
3a_PTCL_vs_CD8_Control	Klrd1	chr6	129596622	129598643	2022	16	0.791343	0.0621112	-0.729232
3a_PTCL_vs_CD8_Control	S100a10	chr3	93558528	93558731	204	4	0.889447	0.160326	-0.729121
3a_PTCL_vs_CD8_Control	Ccdc12	chr9	110658450	110659568	1119	12	0.943964	0.215105	-0.728859
3a_PTCL_vs_CD8_Control	Ppa2	chr3	133328338	133328937	600	21	0.8195	0.0906832	-0.728816
3a_PTCL_vs_CD8_Control	Cdca2	chr14	67713256	67714546	1291	10	0.856374	0.127802	-0.728572
3a_PTCL_vs_CD8_Control	Gata3	chr2	9868708	9869752	1045	19	0.840809	0.112243	-0.728566
3a_PTCL_vs_CD8_Control	Chsy1	chr7	66149446	66150713	1268	8	0.848343	0.11982	-0.728523
3a_PTCL_vs_CD8_Control	Kbtbd11	chr8	15020725	15021886	1162	8	0.825105	0.0966837	-0.728422
3a_PTCL_vs_CD8_Control	Sec24a	chr11	51754360	51755421	1062	13	0.815215	0.0869293	-0.728286
3a_PTCL_vs_CD8_Control	Gm14005	chr2	128426033	128427270	1238	11	0.83739	0.109208	-0.728182
3a_PTCL_vs_CD8_Control	Fyn	chr10	39393985	39395112	1128	8	0.796897	0.0687545	-0.728142
3a_PTCL_vs_CD8_Control	Gramd3	chr18	56458201	56459449	1249	14	0.823818	0.0957662	-0.728051
3a_PTCL_vs_CD8_Control	Ddi2	chr4	141717655	141718018	364	4	0.793803	0.0657752	-0.728028
3a_PTCL_vs_CD8_Control	Rgs3	chr4	62631852	62632501	650	11	0.813779	0.0857597	-0.728019
3a_PTCL_vs_CD8_Control	Mbnl1	chr3	60540126	60540698	573	5	0.764045	0.0360354	-0.72801
3a_PTCL_vs_CD8_Control	Tmevpg1	chr10	118525907	118526708	802	11	0.970217	0.242232	-0.727984
3a_PTCL_vs_CD8_Control	Asap1	chr15	64234426	64234570	145	5	0.757576	0.0298507	-0.727725
3a_PTCL_vs_CD8_Control	Cap1	chr4	122871307	122871417	111	5	0.833333	0.105769	-0.727564
3a_PTCL_vs_CD8_Control	Chsy1	chr7	66118672	66119331	660	15	0.796223	0.0687816	-0.727441
3a_PTCL_vs_CD8_Control	Slc37a2	chr9	37254167	37254604	438	6	0.776491	0.0496258	-0.726865
3a_PTCL_vs_CD8_Control	Pbx3	chr2	34204882	34205247	366	9	0.913624	0.187043	-0.726581
3a_PTCL_vs_CD8_Control	Fyn	chr10	39521697	39522012	316	5	0.825865	0.0992947	-0.726571
3a_PTCL_vs_CD8_Control	Park7	chr4	150901580	150901702	123	7	0.802768	0.0762712	-0.726497
3a_PTCL_vs_CD8_Control	Rinl	chr7	28789432	28789876	445	9	0.854565	0.128183	-0.726382
3a_PTCL_vs_CD8_Control	Xylt1	chr7	117614210	117615263	1054	7	0.811764	0.0857699	-0.725994
3a_PTCL_vs_CD8_Control	Vmn2r75	chr7	86157419	86159243	1825	4	0.743327	0.0173497	-0.725977
3a_PTCL_vs_CD8_Control	Ttc7	chr17	87373039	87373147	109	4	0.921196	0.195289	-0.725906
3a_PTCL_vs_CD8_Control	Lrrc6	chr15	66490919	66491051	133	5	0.777778	0.0519481	-0.72583
3a_PTCL_vs_CD8_Control	Chsy1	chr7	66142150	66144343	2194	14	0.887846	0.162127	-0.725719
3a_PTCL_vs_CD8_Control	Smad3	chr9	63725183	63725920	738	5	0.768297	0.0426917	-0.725605
3a_PTCL_vs_CD8_Control	Mppe1	chr18	67243873	67244622	750	6	0.765677	0.0400755	-0.725602
3a_PTCL_vs_CD8_Control	Serpinb9	chr13	33006305	33006736	432	5	0.88024	0.154869	-0.725371
3a_PTCL_vs_CD8_Control	Hoxb3	chr11	96342188	96342542	355	12	0.871364	0.146235	-0.725129
3a_PTCL_vs_CD8_Control	Pbx2	chr17	34596818	34597128	311	4	0.896371	0.171604	-0.724767
3a_PTCL_vs_CD8_Control	Asxl1	chr2	153351445	153352172	728	4	0.827559	0.102968	-0.724591
3a_PTCL_vs_CD8_Control	Hs1bp3	chr12	8318897	8319199	303	7	0.948062	0.223481	-0.724581
3a_PTCL_vs_CD8_Control	Ubr5	chr15	38000879	38001503	625	10	0.856956	0.132416	-0.72454
3a_PTCL_vs_CD8_Control	Pkp4	chr2	59285199	59285346	148	5	0.955882	0.231405	-0.724477
3a_PTCL_vs_CD8_Control	Mob1b	chr5	88724284	88724471	188	4	0.804878	0.0805921	-0.724286
3a_PTCL_vs_CD8_Control	Rnf122	chr8	31115958	31116234	277	5	0.818813	0.0946724	-0.72414
3a_PTCL_vs_CD8_Control	Rras2	chr7	114114591	114115075	485	8	0.784054	0.0599149	-0.72414
3a_PTCL_vs_CD8_Control	Mbnl1	chr3	60487576	60489255	1680	11	0.844163	0.120053	-0.724111
3a_PTCL_vs_CD8_Control	Rabep1	chr11	70920624	70920981	358	6	0.82387	0.0998649	-0.724005
3a_PTCL_vs_CD8_Control	Gramd3	chr18	56428817	56429200	384	4	0.883666	0.159817	-0.723849
3a_PTCL_vs_CD8_Control	Sppl3	chr5	115066359	115066532	174	4	0.735849	0.0125786	-0.72327
3a_PTCL_vs_CD8_Control	Ap1s2	chrX	163911194	163911449	256	5	0.859786	0.136529	-0.723257
3a_PTCL_vs_CD8_Control	Rassf1	chr9	107552205	107552651	447	5	0.797548	0.0743218	-0.723226
3a_PTCL_vs_CD8_Control	Txnrd1	chr10	82863256	82863370	115	4	0.802419	0.0792079	-0.723211
3a_PTCL_vs_CD8_Control	Hsd11b1	chr1	193261617	193261916	300	4	0.783978	0.0608471	-0.723131
3a_PTCL_vs_CD8_Control	Lamb3	chr1	193261617	193261916	300	4	0.783978	0.0608471	-0.723131
3a_PTCL_vs_CD8_Control	Wwp2	chr8	107500950	107501216	267	8	0.744064	0.0210041	-0.72306
3a_PTCL_vs_CD8_Control	Zfp462	chr4	54994958	54995561	604	4	0.874252	0.151328	-0.722924
3a_PTCL_vs_CD8_Control	Zfp703	chr8	26980007	26980180	174	10	0.826667	0.103896	-0.722771
3a_PTCL_vs_CD8_Control	Pced1b	chr15	97379761	97380091	331	8	0.848517	0.125786	-0.722731
3a_PTCL_vs_CD8_Control	Ppm1h	chr10	122820962	122821079	118	4	0.825565	0.103117	-0.722448
3a_PTCL_vs_CD8_Control	Phldb1	chr9	44732085	44732375	291	5	0.894154	0.171801	-0.722353
3a_PTCL_vs_CD8_Control	Tecpr1	chr5	144219446	144220585	1140	6	0.797652	0.0754456	-0.722206
3a_PTCL_vs_CD8_Control	Vac14	chr8	110703560	110703660	101	5	0.901639	0.179487	-0.722152
3a_PTCL_vs_CD8_Control	Cntn4	chr6	105704307	105705707	1401	4	0.825806	0.103999	-0.721807
3a_PTCL_vs_CD8_Control	Sell	chr1	164067572	164067687	116	4	0.743794	0.0221764	-0.721618
3a_PTCL_vs_CD8_Control	Trappc12	chr12	28701112	28701460	349	6	0.827798	0.106188	-0.721609
3a_PTCL_vs_CD8_Control	Tmem161a	chr8	70174940	70175094	155	6	0.913165	0.191651	-0.721514
3a_PTCL_vs_CD8_Control	Ctsd	chr7	142381694	142384882	3189	5	0.83658	0.115078	-0.721503
3a_PTCL_vs_CD8_Control	Cttnbp2	chr6	18453433	18454007	575	5	0.853323	0.131948	-0.721375
3a_PTCL_vs_CD8_Control	Arhgef3	chr14	27340016	27340309	294	4	0.825771	0.104457	-0.721314
3a_PTCL_vs_CD8_Control	Sarnp	chr10	128862216	128862565	350	7	0.881892	0.160675	-0.721218
3a_PTCL_vs_CD8_Control	Sugct	chr13	17017949	17018185	237	5	0.849373	0.128482	-0.720891
3a_PTCL_vs_CD8_Control	Grm7	chr6	110927895	110928162	268	4	0.792986	0.0721813	-0.720805
3a_PTCL_vs_CD8_Control	Spop	chr11	95464254	95464364	111	4	0.767624	0.0469799	-0.720644
3a_PTCL_vs_CD8_Control	Arid1a	chr4	133733864	133734384	521	6	0.849213	0.128847	-0.720366
3a_PTCL_vs_CD8_Control	Mbnl1	chr3	60557318	60558034	717	4	0.828614	0.108295	-0.720319
3a_PTCL_vs_CD8_Control	Bhlhe40	chr6	108666330	108666815	486	5	0.935966	0.215663	-0.720303
3a_PTCL_vs_CD8_Control	Arhgap39	chr15	76756675	76757451	777	10	0.767529	0.0473785	-0.720151
3a_PTCL_vs_CD8_Control	Cdh22	chr2	165196501	165196981	481	8	0.840655	0.120759	-0.719896
3a_PTCL_vs_CD8_Control	Samd3	chr10	26230133	26233660	3528	43	0.827747	0.107918	-0.719829
3a_PTCL_vs_CD8_Control	Iqgap2	chr13	95708096	95709206	1111	17	0.867413	0.147717	-0.719696
3a_PTCL_vs_CD8_Control	Lsr	chr7	30972842	30972987	146	6	0.839506	0.119816	-0.719691
3a_PTCL_vs_CD8_Control	Ccdc88c	chr12	100928319	100928461	143	4	0.838828	0.119565	-0.719263
3a_PTCL_vs_CD8_Control	Fam160b1	chr19	57388409	57388868	460	13	0.85727	0.138039	-0.719232
3a_PTCL_vs_CD8_Control	Pde2a	chr7	101467171	101468100	930	9	0.922373	0.203395	-0.718978
3a_PTCL_vs_CD8_Control	Drc1	chr5	30342474	30342583	110	7	0.83737	0.118451	-0.718919
3a_PTCL_vs_CD8_Control	Txk	chr5	72746974	72750022	3049	11	0.777043	0.0581361	-0.718907
3a_PTCL_vs_CD8_Control	AK153807	chr5	72746974	72750022	3049	11	0.777043	0.0581361	-0.718907
3a_PTCL_vs_CD8_Control	Pvt1	chr15	62039285	62040781	1497	14	0.955833	0.236994	-0.718839
3a_PTCL_vs_CD8_Control	Foxp1	chr6	99066238	99066541	304	6	0.850267	0.131433	-0.718834
3a_PTCL_vs_CD8_Control	Gramd3	chr18	56439258	56440303	1046	15	0.790085	0.0713177	-0.718767
3a_PTCL_vs_CD8_Control	Txnrd1	chr10	82839038	82839186	149	5	0.75	0.03125	-0.71875
3a_PTCL_vs_CD8_Control	Spred2	chr11	19948799	19949881	1083	6	0.839207	0.120485	-0.718722
3a_PTCL_vs_CD8_Control	Rpa2	chr4	132771468	132772575	1108	16	0.920973	0.202276	-0.718697
3a_PTCL_vs_CD8_Control	Vmp1	chr11	86608317	86608619	303	4	0.811263	0.0925682	-0.718695
3a_PTCL_vs_CD8_Control	AK047199	chr16	44330849	44331109	261	9	0.765541	0.0469761	-0.718565
3a_PTCL_vs_CD8_Control	Sidt1	chr16	44330849	44331109	261	9	0.765541	0.0469761	-0.718565
3a_PTCL_vs_CD8_Control	Elovl5	chr9	77954298	77954924	627	8	0.86704	0.148617	-0.718423
3a_PTCL_vs_CD8_Control	Cxcr5	chr9	44524949	44527706	2758	11	0.816893	0.0985661	-0.718327
3a_PTCL_vs_CD8_Control	N4bp1	chr8	86850581	86854083	3503	14	0.881601	0.163444	-0.718157
3a_PTCL_vs_CD8_Control	Gm11541	chr11	94698988	94699461	474	6	0.752446	0.0342943	-0.718152
3a_PTCL_vs_CD8_Control	Zdhhc14	chr17	5651353	5652020	668	10	0.837955	0.120001	-0.717955
3a_PTCL_vs_CD8_Control	Spred2	chr11	19996712	19997036	325	8	0.853197	0.135303	-0.717894
3a_PTCL_vs_CD8_Control	Itgb1	chr8	128688139	128688810	672	5	0.764833	0.0471153	-0.717718
3a_PTCL_vs_CD8_Control	Mbp	chr18	82480895	82481008	114	5	0.815564	0.0978655	-0.717698
3a_PTCL_vs_CD8_Control	Thada	chr17	84263665	84264410	746	8	0.950857	0.233159	-0.717698
3a_PTCL_vs_CD8_Control	Chsy1	chr7	66124364	66124891	528	13	0.803722	0.0860297	-0.717693
3a_PTCL_vs_CD8_Control	Cobll1	chr2	65133742	65134239	498	8	0.901521	0.183956	-0.717565
3a_PTCL_vs_CD8_Control	Mbnl1	chr3	60553547	60553886	340	4	0.814682	0.0971219	-0.71756
3a_PTCL_vs_CD8_Control	Gsk3b	chr16	38178109	38178424	316	4	0.799977	0.0824859	-0.717491
3a_PTCL_vs_CD8_Control	Nck2	chr1	43469668	43471035	1368	10	0.757615	0.0402506	-0.717364
3a_PTCL_vs_CD8_Control	Nek7	chr1	138560215	138560775	561	14	0.856209	0.138846	-0.717363
3a_PTCL_vs_CD8_Control	Mgat4a	chr1	37535360	37535850	491	9	0.85383	0.136578	-0.717252
3a_PTCL_vs_CD8_Control	Crim1	chr17	78289944	78290168	225	5	0.877193	0.16	-0.717193
3a_PTCL_vs_CD8_Control	Rnf19a	chr15	36242573	36243718	1146	10	0.864267	0.147117	-0.71715
3a_PTCL_vs_CD8_Control	Zap70	chr1	36768202	36768926	725	7	0.869531	0.152492	-0.717039
3a_PTCL_vs_CD8_Control	Sgk1	chr10	21999067	21999854	788	17	0.808691	0.0916882	-0.717003
3a_PTCL_vs_CD8_Control	Coro1c	chr5	113874142	113875456	1315	11	0.883973	0.166981	-0.716993
3a_PTCL_vs_CD8_Control	Cap1	chr4	122877792	122879535	1744	5	0.768741	0.051882	-0.716859
3a_PTCL_vs_CD8_Control	Srpk1	chr17	28590872	28591365	494	9	0.896247	0.179522	-0.716725
3a_PTCL_vs_CD8_Control	Rptor	chr11	119643328	119644510	1183	11	0.805878	0.0893783	-0.716499
3a_PTCL_vs_CD8_Control	Dcdc2c	chr12	28469412	28469605	194	5	0.833333	0.116883	-0.71645
3a_PTCL_vs_CD8_Control	Nsmce1	chr7	125472955	125473750	796	10	0.776545	0.0601827	-0.716362
3a_PTCL_vs_CD8_Control	Dip2a	chr10	76271979	76272367	389	8	0.897914	0.181635	-0.716279
3a_PTCL_vs_CD8_Control	Mkl1	chr15	81042940	81043242	303	4	0.868719	0.152509	-0.71621
3a_PTCL_vs_CD8_Control	Arf2	chr11	103984965	103985558	594	4	0.832771	0.116935	-0.715836
3a_PTCL_vs_CD8_Control	Il17ra	chr6	120472620	120472734	115	4	0.738095	0.0223325	-0.715763
3a_PTCL_vs_CD8_Control	AK089375	chr4	95204703	95204934	232	4	0.852855	0.13742	-0.715435
3a_PTCL_vs_CD8_Control	Zfp606	chr7	12487950	12488654	705	5	0.917187	0.20193	-0.715256
3a_PTCL_vs_CD8_Control	Zbtb20	chr16	43676463	43676782	320	4	0.907642	0.192468	-0.715174
3a_PTCL_vs_CD8_Control	Dctn2	chr10	127271960	127272688	729	10	0.836872	0.121732	-0.71514
3a_PTCL_vs_CD8_Control	Gpr160	chr3	30876825	30877003	179	6	0.832301	0.117178	-0.715123
3a_PTCL_vs_CD8_Control	Abtb2	chr2	103663649	103663835	187	4	0.843975	0.128917	-0.715058
3a_PTCL_vs_CD8_Control	Sh3bp5	chr14	31434258	31435013	756	9	0.754373	0.03936	-0.715013
3a_PTCL_vs_CD8_Control	Asap1	chr15	64309777	64310037	261	4	0.870151	0.155533	-0.714618
3a_PTCL_vs_CD8_Control	Vamp4	chr1	162586158	162586370	213	4	0.774799	0.0603908	-0.714408
3a_PTCL_vs_CD8_Control	Prf1	chr10	61297836	61298146	311	5	0.764037	0.0496948	-0.714342
3a_PTCL_vs_CD8_Control	Tmem117	chr15	94948064	94948372	309	6	0.901402	0.187313	-0.714089
3a_PTCL_vs_CD8_Control	Ern1	chr11	106479573	106480818	1246	4	0.89329	0.179301	-0.713989
3a_PTCL_vs_CD8_Control	Lincpint	chr6	31212697	31215338	2642	26	0.926253	0.212316	-0.713936
3a_PTCL_vs_CD8_Control	Stat1	chr1	52143021	52144209	1189	9	0.858851	0.145095	-0.713756
3a_PTCL_vs_CD8_Control	AK085274	chr15	66990697	66991099	403	7	0.952229	0.238672	-0.713557
3a_PTCL_vs_CD8_Control	Gnas	chr2	174338414	174338741	328	9	0.877908	0.164393	-0.713515
3a_PTCL_vs_CD8_Control	Smad3	chr9	63703898	63704821	924	9	0.884291	0.170785	-0.713506
3a_PTCL_vs_CD8_Control	Usp1	chr4	98926477	98926702	226	4	0.90429	0.190813	-0.713478
3a_PTCL_vs_CD8_Control	Mrpl23	chr7	142539817	142542924	3108	12	0.881426	0.168168	-0.713259
3a_PTCL_vs_CD8_Control	Ptpn5	chr7	47111427	47112451	1025	25	0.833873	0.120653	-0.713219
3a_PTCL_vs_CD8_Control	Gltscr1	chr7	15984176	15984294	119	5	0.910714	0.197531	-0.713183
3a_PTCL_vs_CD8_Control	Vmp1	chr11	86607257	86607708	452	6	0.857051	0.143933	-0.713118
3a_PTCL_vs_CD8_Control	Coro2a	chr4	46593297	46595558	2262	9	0.822748	0.109741	-0.713006
3a_PTCL_vs_CD8_Control	Gsk3b	chr16	38189373	38189977	605	6	0.903282	0.190362	-0.71292
3a_PTCL_vs_CD8_Control	Rela	chr19	5643862	5644166	305	6	0.91827	0.205376	-0.712894
3a_PTCL_vs_CD8_Control	Phc3	chr3	30948575	30948847	273	5	0.786283	0.0735696	-0.712714
3a_PTCL_vs_CD8_Control	Nkain3	chr4	20759141	20759374	234	4	0.829828	0.117117	-0.712711
3a_PTCL_vs_CD8_Control	Rad9b	chr5	122343537	122343794	258	4	0.738348	0.0258014	-0.712547
3a_PTCL_vs_CD8_Control	Mir466d	chr2	5474254	5474640	387	6	0.875233	0.162725	-0.712508
3a_PTCL_vs_CD8_Control	Camk1d	chr2	5474254	5474640	387	6	0.875233	0.162725	-0.712508
3a_PTCL_vs_CD8_Control	Myo1f	chr17	33556389	33556860	472	4	0.809915	0.0975163	-0.712399
3a_PTCL_vs_CD8_Control	Fyn	chr10	39460856	39464167	3312	22	0.89578	0.183384	-0.712396
3a_PTCL_vs_CD8_Control	Ncor2	chr5	125106808	125107013	206	6	0.932698	0.220314	-0.712384
3a_PTCL_vs_CD8_Control	Mink1	chr11	70578652	70579484	833	5	0.880085	0.167757	-0.712327
3a_PTCL_vs_CD8_Control	Aak1	chr6	86852907	86853345	439	5	0.781058	0.0688554	-0.712202
3a_PTCL_vs_CD8_Control	Pmm2	chr16	8640920	8641020	101	4	0.752525	0.0403587	-0.712167
3a_PTCL_vs_CD8_Control	Nedd4l	chr18	65122280	65122928	649	10	0.748757	0.0366076	-0.71215
3a_PTCL_vs_CD8_Control	Myo1f	chr17	33561148	33563033	1886	15	0.833487	0.121356	-0.712131
3a_PTCL_vs_CD8_Control	Fyn	chr10	39504711	39510052	5342	36	0.900403	0.188492	-0.711912
3a_PTCL_vs_CD8_Control	Pura	chr18	36283097	36284331	1235	9	0.798811	0.0871142	-0.711697
3a_PTCL_vs_CD8_Control	Zfpm1	chr8	122293684	122294276	593	5	0.740603	0.0289449	-0.711658
3a_PTCL_vs_CD8_Control	Runx2	chr17	44625997	44626379	383	4	0.783574	0.0720296	-0.711545
3a_PTCL_vs_CD8_Control	Pik3r6	chr11	68547687	68548241	555	4	0.877924	0.166447	-0.711477
3a_PTCL_vs_CD8_Control	Gm11541	chr11	94699899	94700473	575	9	0.90598	0.194751	-0.711229
3a_PTCL_vs_CD8_Control	Pcdhgb7	chr18	37833621	37833974	354	5	0.895079	0.183914	-0.711165
3a_PTCL_vs_CD8_Control	Pcdhga11	chr18	37833621	37833974	354	5	0.895079	0.183914	-0.711165
3a_PTCL_vs_CD8_Control	Pcdhgb8	chr18	37833621	37833974	354	5	0.895079	0.183914	-0.711165
3a_PTCL_vs_CD8_Control	Pcdhga12	chr18	37833621	37833974	354	5	0.895079	0.183914	-0.711165
3a_PTCL_vs_CD8_Control	Pcdhgc3	chr18	37833621	37833974	354	5	0.895079	0.183914	-0.711165
3a_PTCL_vs_CD8_Control	Pcdhgc4	chr18	37833621	37833974	354	5	0.895079	0.183914	-0.711165
3a_PTCL_vs_CD8_Control	Pcdhgc5	chr18	37833621	37833974	354	5	0.895079	0.183914	-0.711165
3a_PTCL_vs_CD8_Control	Pcdha7-g	chr18	37833621	37833974	354	5	0.895079	0.183914	-0.711165
3a_PTCL_vs_CD8_Control	Gm37013	chr18	37833621	37833974	354	5	0.895079	0.183914	-0.711165
3a_PTCL_vs_CD8_Control	Pcdha6-g	chr18	37833621	37833974	354	5	0.895079	0.183914	-0.711165
3a_PTCL_vs_CD8_Control	Pcdhga1	chr18	37833621	37833974	354	5	0.895079	0.183914	-0.711165
3a_PTCL_vs_CD8_Control	Pcdhga2	chr18	37833621	37833974	354	5	0.895079	0.183914	-0.711165
3a_PTCL_vs_CD8_Control	Pcdhga3	chr18	37833621	37833974	354	5	0.895079	0.183914	-0.711165
3a_PTCL_vs_CD8_Control	Pcdhgb1	chr18	37833621	37833974	354	5	0.895079	0.183914	-0.711165
3a_PTCL_vs_CD8_Control	Pcdhga4	chr18	37833621	37833974	354	5	0.895079	0.183914	-0.711165
3a_PTCL_vs_CD8_Control	Pcdhgb2	chr18	37833621	37833974	354	5	0.895079	0.183914	-0.711165
3a_PTCL_vs_CD8_Control	Pcdhga5	chr18	37833621	37833974	354	5	0.895079	0.183914	-0.711165
3a_PTCL_vs_CD8_Control	Pcdhga6	chr18	37833621	37833974	354	5	0.895079	0.183914	-0.711165
3a_PTCL_vs_CD8_Control	Pcdhga7	chr18	37833621	37833974	354	5	0.895079	0.183914	-0.711165
3a_PTCL_vs_CD8_Control	Pcdhgb4	chr18	37833621	37833974	354	5	0.895079	0.183914	-0.711165
3a_PTCL_vs_CD8_Control	Pcdhga8	chr18	37833621	37833974	354	5	0.895079	0.183914	-0.711165
3a_PTCL_vs_CD8_Control	Pcdhgb5	chr18	37833621	37833974	354	5	0.895079	0.183914	-0.711165
3a_PTCL_vs_CD8_Control	Pcdhga9	chr18	37833621	37833974	354	5	0.895079	0.183914	-0.711165
3a_PTCL_vs_CD8_Control	Pcdhgb6	chr18	37833621	37833974	354	5	0.895079	0.183914	-0.711165
3a_PTCL_vs_CD8_Control	Pcdhga10	chr18	37833621	37833974	354	5	0.895079	0.183914	-0.711165
3a_PTCL_vs_CD8_Control	Gsap	chr5	21246955	21247706	752	10	0.86039	0.149255	-0.711135
3a_PTCL_vs_CD8_Control	Ugt8a	chr3	125883461	125884088	628	4	0.819635	0.108528	-0.711107
3a_PTCL_vs_CD8_Control	Hopx	chr5	77092088	77094242	2155	14	0.886216	0.175127	-0.711089
3a_PTCL_vs_CD8_Control	Pcyt1a	chr16	32466452	32467277	826	13	0.859596	0.148527	-0.711069
3a_PTCL_vs_CD8_Control	Atp8b4	chr2	126476341	126476539	199	4	0.930622	0.219589	-0.711033
3a_PTCL_vs_CD8_Control	Hdac4	chr1	91982959	91984127	1169	7	0.809212	0.0982368	-0.710975
3a_PTCL_vs_CD8_Control	Bcl2	chr1	106609201	106609504	304	4	0.821712	0.110972	-0.710741
3a_PTCL_vs_CD8_Control	Ptpn12	chr5	21050235	21050949	715	8	0.776386	0.0657016	-0.710684
3a_PTCL_vs_CD8_Control	Sgk1	chr10	21990494	21991092	599	11	0.85475	0.144106	-0.710643
3a_PTCL_vs_CD8_Control	Rnf169	chr7	99973226	99973670	445	8	0.871492	0.160919	-0.710574
3a_PTCL_vs_CD8_Control	Dtd2	chr12	52002738	52003011	274	4	0.898493	0.187948	-0.710544
3a_PTCL_vs_CD8_Control	Ugcg	chr4	59213927	59215054	1128	10	0.758813	0.0482911	-0.710522
3a_PTCL_vs_CD8_Control	Sema4d	chr13	51789518	51790425	908	10	0.851896	0.141453	-0.710443
3a_PTCL_vs_CD8_Control	Vamp1	chr6	125223113	125223511	399	4	0.733507	0.0231168	-0.71039
3a_PTCL_vs_CD8_Control	Pde2a	chr7	101478020	101478152	133	5	0.810345	0.1	-0.710345
3a_PTCL_vs_CD8_Control	Synpr	chr14	13571402	13571783	382	5	0.825754	0.11548	-0.710274
3a_PTCL_vs_CD8_Control	Rnf130	chr11	50059596	50059916	321	5	0.782917	0.0726908	-0.710226
3a_PTCL_vs_CD8_Control	Sytl2	chr7	90348582	90348914	333	5	0.77345	0.0632411	-0.710209
3a_PTCL_vs_CD8_Control	Arnt2	chr7	84387159	84387999	841	4	0.838265	0.128079	-0.710185
3a_PTCL_vs_CD8_Control	Cyth3	chr5	143635442	143635594	153	7	0.735043	0.0250896	-0.709953
3a_PTCL_vs_CD8_Control	Ldlrad4	chr18	68065950	68066194	245	6	0.915428	0.205591	-0.709837
3a_PTCL_vs_CD8_Control	Fyn	chr10	39373304	39374624	1321	14	0.766838	0.0576004	-0.709237
3a_PTCL_vs_CD8_Control	Phc2	chr4	128695147	128695443	297	8	0.745329	0.0362831	-0.709046
3a_PTCL_vs_CD8_Control	Fnbp1	chr2	31134531	31134808	278	5	0.793543	0.0846094	-0.708933
3a_PTCL_vs_CD8_Control	Gabarapl2	chr8	111951395	111951645	251	7	0.869917	0.161084	-0.708833
3a_PTCL_vs_CD8_Control	Nrg3	chr14	38975903	38976184	282	4	0.788143	0.0794548	-0.708688
3a_PTCL_vs_CD8_Control	Tnfsf8	chr4	63841374	63841518	145	5	0.975309	0.266667	-0.708642
3a_PTCL_vs_CD8_Control	St3gal6	chr16	58516755	58522133	5379	75	0.810466	0.102047	-0.708419
3a_PTCL_vs_CD8_Control	Rnf138	chr18	21004721	21008959	4239	20	0.824167	0.115834	-0.708334
3a_PTCL_vs_CD8_Control	4833419F23Rik	chr18	4367933	4368502	570	7	0.815363	0.107247	-0.708116
3a_PTCL_vs_CD8_Control	Akap13	chr7	75641016	75642647	1632	18	0.77382	0.0658076	-0.708012
3a_PTCL_vs_CD8_Control	Pitpnc1	chr11	107456715	107458071	1357	18	0.898398	0.190585	-0.707814
3a_PTCL_vs_CD8_Control	Cldn10	chr14	118831906	118832033	128	4	0.780269	0.0725389	-0.70773
3a_PTCL_vs_CD8_Control	Slc9a9	chr9	94694220	94694721	502	5	0.732615	0.0250574	-0.707558
3a_PTCL_vs_CD8_Control	Dapk2	chr9	66225956	66226336	381	4	0.83679	0.129306	-0.707484
3a_PTCL_vs_CD8_Control	Vps53	chr11	76107253	76107473	221	6	0.735192	0.0277296	-0.707462
3a_PTCL_vs_CD8_Control	Unc79	chr12	103056982	103057225	244	4	0.936191	0.228774	-0.707418
3a_PTCL_vs_CD8_Control	Atxn1	chr13	45652077	45652377	301	4	0.815862	0.108516	-0.707346
3a_PTCL_vs_CD8_Control	Otulin	chr15	27626042	27626232	191	8	0.778172	0.0708516	-0.707321
3a_PTCL_vs_CD8_Control	Gpr183	chr14	121953583	121954420	838	20	0.86011	0.152857	-0.707253
3a_PTCL_vs_CD8_Control	Ubac2	chr14	121953583	121954420	838	20	0.86011	0.152857	-0.707253
3a_PTCL_vs_CD8_Control	Zfp512	chr5	31456134	31456386	253	4	0.855656	0.148534	-0.707122
3a_PTCL_vs_CD8_Control	Klf11	chr12	24654128	24654300	173	4	0.800875	0.0937671	-0.707108
3a_PTCL_vs_CD8_Control	Neil3	chr8	53611911	53612257	347	8	0.897728	0.190645	-0.707084
3a_PTCL_vs_CD8_Control	Fyn	chr10	39512576	39514468	1893	14	0.889439	0.182362	-0.707077
3a_PTCL_vs_CD8_Control	Kcnk5	chr14	20169474	20169899	426	4	0.960973	0.25391	-0.707063
3a_PTCL_vs_CD8_Control	Rffl	chr11	82831643	82831920	278	6	0.815097	0.108043	-0.707053
3a_PTCL_vs_CD8_Control	Ipcef1	chr10	6983586	6984379	794	4	0.758211	0.0511683	-0.707042
3a_PTCL_vs_CD8_Control	Oprm1	chr10	6983586	6984379	794	4	0.758211	0.0511683	-0.707042
3a_PTCL_vs_CD8_Control	Snx27	chr3	94505357	94505688	332	7	0.889212	0.182178	-0.707034
3a_PTCL_vs_CD8_Control	Usp18	chr6	121246454	121246626	173	13	0.883596	0.176563	-0.707032
3a_PTCL_vs_CD8_Control	Ssh2	chr11	77350993	77352142	1150	9	0.838189	0.13129	-0.706899
3a_PTCL_vs_CD8_Control	Ttc7	chr17	87367456	87369492	2037	7	0.910752	0.204055	-0.706696
3a_PTCL_vs_CD8_Control	Sidt1	chr16	44327791	44328680	890	10	0.775747	0.069266	-0.706481
3a_PTCL_vs_CD8_Control	Foxn3	chr12	99255660	99255944	285	5	0.829114	0.122671	-0.706443
3a_PTCL_vs_CD8_Control	Slc11a2	chr15	100416720	100417682	963	14	0.850067	0.143731	-0.706336
3a_PTCL_vs_CD8_Control	Fyn	chr10	39485767	39486062	296	6	0.825361	0.119033	-0.706327
3a_PTCL_vs_CD8_Control	Ptgdr2	chr19	10938694	10939091	398	5	0.783135	0.076877	-0.706258
3a_PTCL_vs_CD8_Control	Mfhas1	chr8	35642612	35643844	1233	6	0.84848	0.142236	-0.706244
3a_PTCL_vs_CD8_Control	Agrp	chr8	105593703	105594334	632	19	0.884177	0.178087	-0.70609
3a_PTCL_vs_CD8_Control	Nod1	chr6	54950932	54951362	431	8	0.843452	0.137447	-0.706005
3a_PTCL_vs_CD8_Control	Ppp3cc	chr14	70286755	70288382	1628	15	0.805177	0.0992154	-0.705961
3a_PTCL_vs_CD8_Control	Lincpint	chr6	31198375	31198550	176	7	0.919529	0.213622	-0.705907
3a_PTCL_vs_CD8_Control	Spata33	chr8	123214630	123214900	271	5	0.856978	0.151078	-0.7059
3a_PTCL_vs_CD8_Control	Pitpnc1	chr11	107461433	107461744	312	5	0.952094	0.246285	-0.705809
3a_PTCL_vs_CD8_Control	Lincpint	chr6	31191305	31192496	1192	4	0.767857	0.0621502	-0.705707
3a_PTCL_vs_CD8_Control	Ifi47	chr11	49094818	49095021	204	4	0.822581	0.116935	-0.705645
3a_PTCL_vs_CD8_Control	Olfr56	chr11	49094818	49095021	204	4	0.822581	0.116935	-0.705645
3a_PTCL_vs_CD8_Control	Mef2a	chr7	67366873	67369862	2990	22	0.826858	0.121414	-0.705444
3a_PTCL_vs_CD8_Control	Bcl2l1	chr2	152803409	152804044	636	9	0.769508	0.0640714	-0.705436
3a_PTCL_vs_CD8_Control	Rere	chr4	150589188	150589537	350	4	0.917088	0.211684	-0.705404
3a_PTCL_vs_CD8_Control	Sgsm1	chr5	113297851	113298111	261	10	0.931273	0.225974	-0.7053
3a_PTCL_vs_CD8_Control	Nrarp	chr2	25183026	25183288	263	9	0.731256	0.0261663	-0.70509
3a_PTCL_vs_CD8_Control	Prkab2	chr3	97661027	97661432	406	7	0.878986	0.173898	-0.705088
3a_PTCL_vs_CD8_Control	Atxn7l1	chr12	33159703	33160380	678	14	0.82953	0.124645	-0.704885
3a_PTCL_vs_CD8_Control	D930015E06Rik	chr3	83971159	83971322	164	5	0.842105	0.137255	-0.70485
3a_PTCL_vs_CD8_Control	Gpr18	chr14	121911714	121913195	1482	24	0.894181	0.189474	-0.704707
3a_PTCL_vs_CD8_Control	Ubac2	chr14	121911714	121913195	1482	24	0.894181	0.189474	-0.704707
3a_PTCL_vs_CD8_Control	Crebrf	chr17	26775957	26776352	396	9	0.81932	0.114661	-0.704659
3a_PTCL_vs_CD8_Control	Plekhd1	chr12	80695778	80696074	297	7	0.805967	0.101322	-0.704645
3a_PTCL_vs_CD8_Control	Gm15441	chr3	96563972	96564226	255	4	0.712676	0.00803732	-0.704638
3a_PTCL_vs_CD8_Control	Abtb2	chr2	103657967	103658508	542	7	0.825014	0.12038	-0.704634
3a_PTCL_vs_CD8_Control	1700025G04Rik	chr1	152007746	152008175	430	5	0.759596	0.0550155	-0.704581
3a_PTCL_vs_CD8_Control	Lyst	chr13	13591565	13592747	1183	12	0.782453	0.0781228	-0.70433
3a_PTCL_vs_CD8_Control	Nt5e	chr9	88359663	88359881	219	5	0.826087	0.121951	-0.704136
3a_PTCL_vs_CD8_Control	Il18r1	chr1	40470729	40471646	918	6	0.846593	0.142499	-0.704095
3a_PTCL_vs_CD8_Control	Fam13a	chr6	58978373	58978760	388	4	0.934945	0.231225	-0.703719
3a_PTCL_vs_CD8_Control	Pik3ap1	chr19	41342480	41343935	1456	12	0.785519	0.0819021	-0.703617
3a_PTCL_vs_CD8_Control	Susd1	chr4	59320062	59320531	470	8	0.888855	0.185391	-0.703464
3a_PTCL_vs_CD8_Control	Kbtbd11	chr8	15014902	15016324	1423	15	0.82011	0.116809	-0.7033
3a_PTCL_vs_CD8_Control	Il10rb	chr16	91407595	91408302	708	5	0.778455	0.0752736	-0.703182
3a_PTCL_vs_CD8_Control	Cipc	chr12	86951800	86952077	278	5	0.917668	0.214538	-0.703129
3a_PTCL_vs_CD8_Control	Akna	chr4	63395859	63396585	727	8	0.945804	0.24269	-0.703115
3a_PTCL_vs_CD8_Control	Gm14005	chr2	128381048	128381687	640	10	0.75917	0.0561673	-0.703003
3a_PTCL_vs_CD8_Control	Wdr82	chr9	106181709	106182556	848	6	0.800435	0.097491	-0.702944
3a_PTCL_vs_CD8_Control	Hbegf	chr18	36514004	36514979	976	9	0.818832	0.115974	-0.702858
3a_PTCL_vs_CD8_Control	Gnptab	chr10	88425322	88427169	1848	13	0.883888	0.181162	-0.702726
3a_PTCL_vs_CD8_Control	Arf1	chr11	59220809	59221095	287	4	0.754554	0.0518671	-0.702687
3a_PTCL_vs_CD8_Control	Gm973	chr1	59592685	59592993	309	12	0.878096	0.175595	-0.702501
3a_PTCL_vs_CD8_Control	Lrrk1	chr7	66258796	66259268	473	17	0.920068	0.217594	-0.702474
3a_PTCL_vs_CD8_Control	Ttc3	chr16	94399721	94401073	1353	4	0.841883	0.139526	-0.702357
3a_PTCL_vs_CD8_Control	Dennd4a	chr9	64812926	64813752	827	9	0.869165	0.167008	-0.702157
3a_PTCL_vs_CD8_Control	Tfb1m	chr17	3529678	3530078	401	5	0.879451	0.177372	-0.70208
3a_PTCL_vs_CD8_Control	Golm1	chr13	59673357	59674061	705	7	0.922776	0.220724	-0.702051
3a_PTCL_vs_CD8_Control	AK083177	chr19	14435621	14436448	828	13	0.83861	0.136718	-0.701892
3a_PTCL_vs_CD8_Control	Lasp1	chr11	97828399	97829309	911	6	0.799472	0.097593	-0.701879
3a_PTCL_vs_CD8_Control	D16Ertd472e	chr16	78562401	78563230	830	6	0.816066	0.114221	-0.701845
3a_PTCL_vs_CD8_Control	4930478L05Rik	chr16	78562401	78563230	830	6	0.816066	0.114221	-0.701845
3a_PTCL_vs_CD8_Control	Runx3	chr4	135154940	135155314	375	4	0.742729	0.0409005	-0.701828
3a_PTCL_vs_CD8_Control	Iqgap2	chr13	95719497	95719667	171	4	0.860396	0.158569	-0.701827
3a_PTCL_vs_CD8_Control	Mbnl2	chr14	120320073	120320337	265	6	0.885537	0.183755	-0.701782
3a_PTCL_vs_CD8_Control	Cox10	chr11	64035157	64035803	647	13	0.827624	0.125893	-0.701731
3a_PTCL_vs_CD8_Control	Pik3ip1	chr11	3334445	3334700	256	4	0.84234	0.141005	-0.701335
3a_PTCL_vs_CD8_Control	Mir3470a	chr11	3334445	3334700	256	4	0.84234	0.141005	-0.701335
3a_PTCL_vs_CD8_Control	Rreb1	chr13	37868542	37868644	103	4	0.7823	0.0811184	-0.701182
3a_PTCL_vs_CD8_Control	Ubl3	chr5	148521989	148522232	244	4	0.9138	0.212729	-0.701072
3a_PTCL_vs_CD8_Control	P2ry12	chr3	59222029	59222585	557	5	0.87069	0.169664	-0.701026
3a_PTCL_vs_CD8_Control	Med12l	chr3	59222029	59222585	557	5	0.87069	0.169664	-0.701026
3a_PTCL_vs_CD8_Control	9530052E02Rik	chr8	11011115	11011391	277	8	0.806343	0.105375	-0.700968
3a_PTCL_vs_CD8_Control	Rbms1	chr2	60836948	60837221	274	6	0.879289	0.178351	-0.700938
3a_PTCL_vs_CD8_Control	Rhoq	chr17	86970230	86970433	204	4	0.819549	0.118644	-0.700905
3a_PTCL_vs_CD8_Control	Nfatc1	chr18	80683902	80685299	1398	12	0.863017	0.162249	-0.700769
3a_PTCL_vs_CD8_Control	Itga2	chr13	114877500	114877855	356	14	0.821701	0.120945	-0.700756
3a_PTCL_vs_CD8_Control	Stt3b	chr9	115307744	115307862	119	4	0.726425	0.0257478	-0.700677
3a_PTCL_vs_CD8_Control	Galm	chr17	80152014	80152299	286	5	0.883823	0.183184	-0.700639
3a_PTCL_vs_CD8_Control	Mbp	chr18	82560650	82561342	693	25	0.761957	0.0615317	-0.700425
3a_PTCL_vs_CD8_Control	Tspan3	chr9	56148717	56149150	434	6	0.829038	0.128678	-0.70036
3a_PTCL_vs_CD8_Control	Fam104a	chr11	113672661	113673168	508	13	0.893114	0.192997	-0.700117
3a_PTCL_vs_CD8_Control	Adgrl4	chr3	151524884	151525092	209	4	0.838428	0.138365	-0.700063
3a_PTCL_vs_CD8_Control	Gsap	chr5	21257345	21257959	615	7	0.810123	0.110126	-0.699996
3a_PTCL_vs_CD8_Control	Tacc1	chr8	25172013	25172573	561	8	0.816741	0.116763	-0.699978
3a_PTCL_vs_CD8_Control	Thsd4	chr9	60054919	60055120	202	5	0.769231	0.0693069	-0.699924
3a_PTCL_vs_CD8_Control	Lrrk1	chr7	66386483	66387392	910	10	0.746409	0.0465163	-0.699892
3a_PTCL_vs_CD8_Control	Gria4	chr9	4502803	4503023	221	4	0.788221	0.0883534	-0.699867
3a_PTCL_vs_CD8_Control	Cd6	chr19	10819892	10820962	1071	14	0.871465	0.171635	-0.699829
3a_PTCL_vs_CD8_Control	Tmevpg1	chr10	118554151	118556503	2353	57	0.887736	0.187958	-0.699778
3a_PTCL_vs_CD8_Control	Zeb2	chr2	45019035	45020196	1162	18	0.840087	0.140401	-0.699686
3a_PTCL_vs_CD8_Control	Rras2	chr7	114085280	114085888	609	6	0.747144	0.0474828	-0.699661
3a_PTCL_vs_CD8_Control	Pik3ap1	chr19	41337967	41338486	520	11	0.919675	0.22015	-0.699525
3a_PTCL_vs_CD8_Control	Maml3	chr3	51778574	51778790	217	5	0.715909	0.0163934	-0.699516
3a_PTCL_vs_CD8_Control	2015-09-06	chrX	36977842	36978179	338	4	0.761649	0.0622738	-0.699375
3a_PTCL_vs_CD8_Control	Pabpc1l	chr2	164040856	164041427	572	6	0.823504	0.124135	-0.699369
3a_PTCL_vs_CD8_Control	AK171786	chr18	73812712	73812842	131	4	0.834059	0.134773	-0.699286
3a_PTCL_vs_CD8_Control	Me2	chr18	73812712	73812842	131	4	0.834059	0.134773	-0.699286
3a_PTCL_vs_CD8_Control	Thada	chr17	84435413	84436707	1295	9	0.788272	0.0890518	-0.69922
3a_PTCL_vs_CD8_Control	Ubash3b	chr9	41106513	41107558	1046	8	0.825434	0.126304	-0.69913
3a_PTCL_vs_CD8_Control	Hivep3	chr4	119956668	119957224	557	6	0.921851	0.222734	-0.699117
3a_PTCL_vs_CD8_Control	Ubash3b	chr9	41117242	41117410	169	5	0.727984	0.0288898	-0.699095
3a_PTCL_vs_CD8_Control	Spred2	chr11	19984169	19984841	673	9	0.89765	0.198564	-0.699086
3a_PTCL_vs_CD8_Control	Ikzf1	chr11	11706263	11706651	389	5	0.799694	0.100609	-0.699086
3a_PTCL_vs_CD8_Control	Abcb1a	chr5	8660944	8662154	1211	8	0.787106	0.088529	-0.698577
3a_PTCL_vs_CD8_Control	Rad9b	chr5	122335916	122336330	415	7	0.920044	0.221468	-0.698576
3a_PTCL_vs_CD8_Control	Prrc2b	chr2	32157778	32158532	755	8	0.850883	0.152456	-0.698427
3a_PTCL_vs_CD8_Control	Stard6	chr18	70475574	70475799	226	8	0.847523	0.149119	-0.698403
3a_PTCL_vs_CD8_Control	AK041001	chr5	20920559	20920984	426	9	0.885453	0.187068	-0.698385
3a_PTCL_vs_CD8_Control	Rsbn1l	chr5	20920559	20920984	426	9	0.885453	0.187068	-0.698385
3a_PTCL_vs_CD8_Control	Pax7	chr4	139757199	139760491	3293	14	0.878804	0.180432	-0.698372
3a_PTCL_vs_CD8_Control	Snd1	chr6	28482860	28483423	564	4	0.867119	0.168794	-0.698325
3a_PTCL_vs_CD8_Control	Mkl1	chr15	81027971	81028699	729	6	0.945065	0.246853	-0.698213
3a_PTCL_vs_CD8_Control	Scarb2	chr5	92467316	92467747	432	7	0.815055	0.117014	-0.698041
3a_PTCL_vs_CD8_Control	D16Ertd472e	chr16	78553845	78554536	692	11	0.761519	0.0634828	-0.698036
3a_PTCL_vs_CD8_Control	Usp24	chr4	106322840	106323049	210	6	0.744932	0.0469361	-0.697996
3a_PTCL_vs_CD8_Control	B4galt5	chr2	167336333	167337708	1376	13	0.937067	0.239333	-0.697735
3a_PTCL_vs_CD8_Control	Aim2	chr1	173435604	173436004	401	7	0.706114	0.00839564	-0.697718
3a_PTCL_vs_CD8_Control	Rora	chr9	69314724	69314866	143	7	0.819767	0.122093	-0.697674
3a_PTCL_vs_CD8_Control	Capn2	chr1	182516420	182518552	2133	6	0.800478	0.102811	-0.697666
3a_PTCL_vs_CD8_Control	Aim1	chr10	43993060	43994056	997	8	0.905335	0.207821	-0.697514
3a_PTCL_vs_CD8_Control	Golga4	chr9	118518893	118519277	385	10	0.944224	0.246874	-0.697349
3a_PTCL_vs_CD8_Control	Gem	chr4	11709441	11709852	412	4	0.927375	0.230059	-0.697317
3a_PTCL_vs_CD8_Control	Pde4b	chr4	102545221	102545701	481	6	0.859342	0.162136	-0.697206
3a_PTCL_vs_CD8_Control	Tbc1d1	chr5	64339842	64340644	803	13	0.732519	0.0353628	-0.697157
3a_PTCL_vs_CD8_Control	Rbms1	chr2	60874354	60874866	513	7	0.936044	0.238984	-0.69706
3a_PTCL_vs_CD8_Control	Med7	chr11	46439764	46439943	180	4	0.780374	0.0833333	-0.69704
3a_PTCL_vs_CD8_Control	Samd3	chr10	26234705	26237639	2935	18	0.817198	0.120279	-0.696919
3a_PTCL_vs_CD8_Control	AK029599	chr10	19495329	19496760	1432	8	0.800307	0.103435	-0.696873
3a_PTCL_vs_CD8_Control	Aim1	chr10	43977436	43977860	425	4	0.787244	0.0903955	-0.696848
3a_PTCL_vs_CD8_Control	Itga2	chr13	114884021	114884454	434	5	0.941326	0.244491	-0.696835
3a_PTCL_vs_CD8_Control	Nab1	chr1	52497956	52498247	292	5	0.825879	0.129178	-0.696701
3a_PTCL_vs_CD8_Control	Osbpl3	chr6	50378500	50379587	1088	18	0.770464	0.0738012	-0.696663
3a_PTCL_vs_CD8_Control	Pik3r5	chr11	68440805	68441945	1141	9	0.809813	0.113278	-0.696535
3a_PTCL_vs_CD8_Control	Cldn10	chr14	118837674	118838682	1009	13	0.796619	0.10024	-0.696379
3a_PTCL_vs_CD8_Control	Fcho2	chr13	98793113	98793715	603	5	0.96003	0.263657	-0.696374
3a_PTCL_vs_CD8_Control	Bmp2k	chr5	96999014	96999377	364	5	0.709157	0.012922	-0.696235
3a_PTCL_vs_CD8_Control	Dlg5	chr14	24194428	24194821	394	4	0.967303	0.27131	-0.695994
3a_PTCL_vs_CD8_Control	Coro2a	chr4	46580027	46580172	146	5	0.900402	0.204467	-0.695935
3a_PTCL_vs_CD8_Control	Iqgap1	chr7	80783282	80784521	1240	14	0.814291	0.118754	-0.695537
3a_PTCL_vs_CD8_Control	Gtf2i	chr5	134241694	134242237	544	6	0.757563	0.0620408	-0.695522
3a_PTCL_vs_CD8_Control	Stk24	chr14	121361019	121363035	2017	8	0.816537	0.12106	-0.695477
3a_PTCL_vs_CD8_Control	Slamf7	chr1	171648367	171648565	199	5	0.708333	0.012987	-0.695346
3a_PTCL_vs_CD8_Control	Ppard	chr17	28289699	28289898	200	7	0.9126	0.217301	-0.6953
3a_PTCL_vs_CD8_Control	Armc2	chr10	41978151	41978535	385	8	0.781989	0.0867499	-0.69524
3a_PTCL_vs_CD8_Control	Klk12	chr7	43769458	43769691	234	4	0.867893	0.172775	-0.695118
3a_PTCL_vs_CD8_Control	2310002F09Rik	chr7	43769458	43769691	234	4	0.867893	0.172775	-0.695118
3a_PTCL_vs_CD8_Control	Pias1	chr9	62922908	62923637	730	9	0.843817	0.148719	-0.695098
3a_PTCL_vs_CD8_Control	Klrd1	chr6	129593890	129594443	554	9	0.760364	0.0653306	-0.695033
3a_PTCL_vs_CD8_Control	Clybl	chr14	122290468	122290723	256	4	0.709069	0.0140449	-0.695024
3a_PTCL_vs_CD8_Control	Kars	chr8	112005470	112006003	534	9	0.909778	0.214823	-0.694955
3a_PTCL_vs_CD8_Control	Spata13	chr14	60719591	60720219	629	5	0.759019	0.0641551	-0.694864
3a_PTCL_vs_CD8_Control	Pitpnm2	chr5	124243220	124243490	271	6	0.863128	0.168355	-0.694774
3a_PTCL_vs_CD8_Control	Dym	chr18	75043256	75043561	306	8	0.785209	0.0906608	-0.694548
3a_PTCL_vs_CD8_Control	Trim16	chr11	62834216	62834860	645	11	0.853923	0.159628	-0.694295
3a_PTCL_vs_CD8_Control	F2r	chr13	95616200	95616808	609	15	0.751574	0.0572812	-0.694293
3a_PTCL_vs_CD8_Control	Gng2	chr14	19949909	19950127	219	4	0.854629	0.160375	-0.694254
3a_PTCL_vs_CD8_Control	Ttyh3	chr5	140622587	140623662	1076	9	0.83833	0.144111	-0.694219
3a_PTCL_vs_CD8_Control	Sgms1	chr19	32175696	32176313	618	8	0.858306	0.164172	-0.694134
3a_PTCL_vs_CD8_Control	Macrod1	chr19	7189521	7189805	285	8	0.939176	0.245067	-0.694109
3a_PTCL_vs_CD8_Control	Gramd3	chr18	56473550	56474351	802	22	0.881424	0.187465	-0.693959
3a_PTCL_vs_CD8_Control	Tbc1d16	chr11	119159717	119160489	773	11	0.783904	0.0903108	-0.693593
3a_PTCL_vs_CD8_Control	Lincpint	chr6	31115833	31116121	289	6	0.932876	0.239378	-0.693498
3a_PTCL_vs_CD8_Control	Gramd3	chr18	56437610	56438092	483	7	0.865425	0.172107	-0.693318
3a_PTCL_vs_CD8_Control	AK132723	chr7	84169860	84170141	282	4	0.766418	0.0731323	-0.693285
3a_PTCL_vs_CD8_Control	Taf4a	chr2	179973143	179973612	470	8	0.815023	0.121825	-0.693198
3a_PTCL_vs_CD8_Control	Lnpep	chr17	17582842	17583035	194	4	0.86991	0.176764	-0.693146
3a_PTCL_vs_CD8_Control	Igfbp6	chr15	102148263	102148939	677	6	0.849923	0.156885	-0.693038
3a_PTCL_vs_CD8_Control	Hdac9	chr12	34148070	34148710	641	5	0.871879	0.178856	-0.693022
3a_PTCL_vs_CD8_Control	AK158157	chr12	91685251	91685678	428	4	0.823838	0.130831	-0.693007
3a_PTCL_vs_CD8_Control	AK040110	chr12	91685251	91685678	428	4	0.823838	0.130831	-0.693007
3a_PTCL_vs_CD8_Control	Ston2	chr12	91685251	91685678	428	4	0.823838	0.130831	-0.693007
3a_PTCL_vs_CD8_Control	Slc45a3	chr1	131965205	131967505	2301	6	0.912298	0.219306	-0.692992
3a_PTCL_vs_CD8_Control	Fcho2	chr13	98802867	98803335	469	4	0.903625	0.210636	-0.692989
3a_PTCL_vs_CD8_Control	Dgkd	chr1	87918335	87919425	1091	7	0.927235	0.234293	-0.692942
3a_PTCL_vs_CD8_Control	Elk4	chr1	132012250	132012410	161	4	0.712202	0.0194619	-0.69274
3a_PTCL_vs_CD8_Control	Sufu	chr19	46477920	46479422	1503	11	0.847554	0.154862	-0.692692
3a_PTCL_vs_CD8_Control	1110034G24Rik	chr2	132703660	132704787	1128	7	0.73398	0.0412925	-0.692688
3a_PTCL_vs_CD8_Control	Pkig	chr2	163725757	163725984	228	4	0.753165	0.0607029	-0.692462
3a_PTCL_vs_CD8_Control	Cbl	chr9	44151426	44151707	282	6	0.804115	0.111823	-0.692292
3a_PTCL_vs_CD8_Control	Lrrc28	chr7	67548694	67549147	454	4	0.895049	0.202808	-0.692241
3a_PTCL_vs_CD8_Control	Prc1	chr7	80314056	80314654	599	7	0.789428	0.0972261	-0.692202
3a_PTCL_vs_CD8_Control	L3mbtl3	chr10	26334833	26334980	148	4	0.987116	0.29496	-0.692156
3a_PTCL_vs_CD8_Control	Sh3bp5	chr14	31368182	31368499	318	8	0.84495	0.152837	-0.692113
3a_PTCL_vs_CD8_Control	Capn7	chr14	31368182	31368499	318	8	0.84495	0.152837	-0.692113
3a_PTCL_vs_CD8_Control	St6gal1	chr16	23272590	23273631	1042	6	0.71109	0.0191864	-0.691904
3a_PTCL_vs_CD8_Control	Il21r	chr7	125615763	125616806	1044	15	0.81882	0.127043	-0.691777
3a_PTCL_vs_CD8_Control	Efcab5	chr11	77111268	77111727	460	6	0.885233	0.193489	-0.691744
3a_PTCL_vs_CD8_Control	Bcl2	chr1	106697827	106699252	1426	11	0.881352	0.189648	-0.691704
3a_PTCL_vs_CD8_Control	Azin1	chr15	38516327	38517020	694	4	0.873623	0.181923	-0.6917
3a_PTCL_vs_CD8_Control	Mars	chr10	127300110	127301275	1166	13	0.85386	0.162218	-0.691642
3a_PTCL_vs_CD8_Control	Col8a2	chr4	126297470	126299486	2017	7	0.766985	0.0755212	-0.691464
3a_PTCL_vs_CD8_Control	Asxl2	chr12	3463866	3464596	731	7	0.808692	0.117282	-0.69141
3a_PTCL_vs_CD8_Control	Pitpnc1	chr11	107438726	107439454	729	5	0.83691	0.145732	-0.691178
3a_PTCL_vs_CD8_Control	Gm4952	chr19	12616421	12616781	361	4	0.891888	0.200752	-0.691136
3a_PTCL_vs_CD8_Control	Wipf3	chr6	54459487	54461198	1712	24	0.820794	0.129704	-0.69109
3a_PTCL_vs_CD8_Control	AK017143	chr5	23385350	23385984	635	4	0.816558	0.125479	-0.69108
3a_PTCL_vs_CD8_Control	AK033058	chr7	47142108	47142361	254	4	0.93581	0.244766	-0.691044
3a_PTCL_vs_CD8_Control	Agpat9	chr5	100850147	100850315	169	5	0.824176	0.133333	-0.690843
3a_PTCL_vs_CD8_Control	Efhd2	chr4	141862684	141863019	336	5	0.97879	0.28814	-0.69065
3a_PTCL_vs_CD8_Control	Alg10b	chr15	90229034	90229686	653	6	0.90435	0.213706	-0.690644
3a_PTCL_vs_CD8_Control	Gramd3	chr18	56429769	56430333	565	4	0.966497	0.27586	-0.690637
3a_PTCL_vs_CD8_Control	AK039065	chr2	73404408	73405470	1063	13	0.843934	0.153494	-0.69044
3a_PTCL_vs_CD8_Control	Il17rd	chr14	27070876	27071343	468	10	0.943618	0.253407	-0.690211
3a_PTCL_vs_CD8_Control	Trio	chr15	27958385	27958575	191	8	0.893297	0.203374	-0.689923
3a_PTCL_vs_CD8_Control	AK050164	chr8	126845810	126846166	357	6	0.745351	0.0554769	-0.689874
3a_PTCL_vs_CD8_Control	Rras2	chr7	114100171	114101944	1774	10	0.802183	0.112481	-0.689701
3a_PTCL_vs_CD8_Control	Ikzf3	chr11	98473340	98477014	3675	34	0.770393	0.0806956	-0.689697
3a_PTCL_vs_CD8_Control	AK041528	chr11	98473340	98477014	3675	34	0.770393	0.0806956	-0.689697
3a_PTCL_vs_CD8_Control	Pde7a	chr3	19260240	19262160	1921	14	0.919681	0.230196	-0.689485
3a_PTCL_vs_CD8_Control	Lair1	chr7	4059197	4060731	1535	21	0.799531	0.110057	-0.689474
3a_PTCL_vs_CD8_Control	3100003L05Rik	chr7	124652453	124652686	234	6	0.787682	0.0982143	-0.689468
3a_PTCL_vs_CD8_Control	Dgkh	chr14	78712748	78714189	1442	34	0.776451	0.0870812	-0.68937
3a_PTCL_vs_CD8_Control	Mical2	chr7	112237754	112239575	1822	7	0.706152	0.0169376	-0.689214
3a_PTCL_vs_CD8_Control	Cyp20a1	chr1	60361151	60361265	115	6	0.719298	0.0303605	-0.688938
3a_PTCL_vs_CD8_Control	Nyap1	chr5	137736964	137737288	325	4	0.878609	0.18971	-0.688898
3a_PTCL_vs_CD8_Control	Prom1	chr5	44012682	44013403	722	6	0.918559	0.229842	-0.688717
3a_PTCL_vs_CD8_Control	Rbpj	chr5	53565842	53566005	164	4	0.745665	0.056962	-0.688703
3a_PTCL_vs_CD8_Control	Mmd	chr11	90257876	90258781	906	18	0.856719	0.168083	-0.688636
3a_PTCL_vs_CD8_Control	Ostf1	chr19	18598338	18598491	154	6	0.730496	0.0418848	-0.688612
3a_PTCL_vs_CD8_Control	Abhd16a	chr17	35091853	35092032	180	5	0.916667	0.22807	-0.688596
3a_PTCL_vs_CD8_Control	Jak1	chr4	101173389	101173921	533	7	0.806753	0.118234	-0.688519
3a_PTCL_vs_CD8_Control	Rad51d	chr11	82888414	82888845	432	4	0.952128	0.263689	-0.688439
3a_PTCL_vs_CD8_Control	Hivep2	chr10	14044533	14044782	250	5	0.785714	0.097561	-0.688153
3a_PTCL_vs_CD8_Control	1700025G04Rik	chr1	151979473	151979974	502	7	0.827284	0.139227	-0.688057
3a_PTCL_vs_CD8_Control	Heatr5a	chr12	51926087	51926378	292	10	0.86497	0.177084	-0.687885
3a_PTCL_vs_CD8_Control	Coro2a	chr4	46553858	46559269	5412	13	0.843712	0.15586	-0.687851
3a_PTCL_vs_CD8_Control	Asap1	chr15	64211600	64212099	500	6	0.773399	0.085622	-0.687777
3a_PTCL_vs_CD8_Control	Bcl2	chr1	106703625	106706761	3137	27	0.893697	0.205937	-0.68776
3a_PTCL_vs_CD8_Control	Gpi1	chr7	34209701	34209864	164	5	0.91806	0.23053	-0.68753
3a_PTCL_vs_CD8_Control	Tex11	chrX	100875854	100876698	845	4	0.90297	0.215563	-0.687407
3a_PTCL_vs_CD8_Control	Pvt1	chr15	62374766	62374940	175	5	0.763158	0.0757576	-0.6874
3a_PTCL_vs_CD8_Control	Pml	chr9	58243875	58244083	209	6	0.705628	0.0182724	-0.687355
3a_PTCL_vs_CD8_Control	Bmp2k	chr5	97075846	97076262	417	9	0.837229	0.149914	-0.687315
3a_PTCL_vs_CD8_Control	Herc4	chr10	63245571	63247777	2207	15	0.739979	0.052907	-0.687072
3a_PTCL_vs_CD8_Control	Plek	chr11	17006296	17007707	1412	7	0.784222	0.0973295	-0.686892
3a_PTCL_vs_CD8_Control	Fyn	chr10	39408899	39410867	1969	15	0.80941	0.122588	-0.686822
3a_PTCL_vs_CD8_Control	Osbpl3	chr6	50391529	50393392	1864	24	0.916193	0.229481	-0.686712
3a_PTCL_vs_CD8_Control	Lhfp	chr3	53185425	53185855	431	5	0.878478	0.191862	-0.686615
3a_PTCL_vs_CD8_Control	Tacc1	chr8	25194185	25195048	864	9	0.820235	0.133672	-0.686563
3a_PTCL_vs_CD8_Control	Atp8b4	chr2	126496811	126497222	412	10	0.723188	0.0367711	-0.686417
3a_PTCL_vs_CD8_Control	B4galnt1	chr10	127168115	127170029	1915	11	0.760949	0.0746036	-0.686346
3a_PTCL_vs_CD8_Control	Ern1	chr11	106416078	106416712	635	4	0.788753	0.10276	-0.685993
3a_PTCL_vs_CD8_Control	D8Ertd82e	chr8	36096319	36098193	1875	7	0.846778	0.160828	-0.68595
3a_PTCL_vs_CD8_Control	N4bp1	chr8	86864484	86866151	1668	12	0.78236	0.0964529	-0.685907
3a_PTCL_vs_CD8_Control	Tnks	chr8	34941513	34941813	301	5	0.84324	0.157463	-0.685776
3a_PTCL_vs_CD8_Control	Mb21d1	chr9	78440546	78440854	309	8	0.848234	0.16249	-0.685745
3a_PTCL_vs_CD8_Control	Npm1	chr11	33161018	33161282	265	7	0.741486	0.0557547	-0.685731
3a_PTCL_vs_CD8_Control	Mrpl38	chr11	116137079	116137653	575	4	0.878458	0.192864	-0.685594
3a_PTCL_vs_CD8_Control	Foxp1	chr6	99280952	99281735	784	13	0.81618	0.130626	-0.685554
3a_PTCL_vs_CD8_Control	Il18r1	chr1	40467287	40469914	2628	21	0.731039	0.0455318	-0.685507
3a_PTCL_vs_CD8_Control	Ppp2r5b	chr19	6235171	6235462	292	7	0.818315	0.132833	-0.685481
3a_PTCL_vs_CD8_Control	Mocs2	chr13	114822271	114822791	521	13	0.841594	0.156133	-0.685462
3a_PTCL_vs_CD8_Control	Hoxa5	chr6	52203756	52204526	771	11	0.954293	0.268893	-0.6854
3a_PTCL_vs_CD8_Control	Hoxaas3	chr6	52203756	52204526	771	11	0.954293	0.268893	-0.6854
3a_PTCL_vs_CD8_Control	Hoxa3	chr6	52203756	52204526	771	11	0.954293	0.268893	-0.6854
3a_PTCL_vs_CD8_Control	Hephl1	chr9	15059395	15060996	1602	11	0.822452	0.137136	-0.685316
3a_PTCL_vs_CD8_Control	Brinp2	chr1	158274757	158275053	297	5	0.832439	0.14731	-0.685129
3a_PTCL_vs_CD8_Control	Commd10	chr18	47030861	47031099	239	4	0.86678	0.181781	-0.685
3a_PTCL_vs_CD8_Control	Peak1	chr9	56416148	56416873	726	4	0.768924	0.083968	-0.684956
3a_PTCL_vs_CD8_Control	AK172478	chr9	56416148	56416873	726	4	0.768924	0.083968	-0.684956
3a_PTCL_vs_CD8_Control	Cxcr5	chr9	44522656	44523811	1156	15	0.846659	0.161829	-0.68483
3a_PTCL_vs_CD8_Control	Foxn2	chr17	88446641	88447256	616	6	0.828417	0.143769	-0.684648
3a_PTCL_vs_CD8_Control	Mbnl1	chr3	60524846	60525574	729	5	0.7367	0.052086	-0.684614
3a_PTCL_vs_CD8_Control	Pim2	chrX	7880551	7881144	594	4	0.924837	0.240258	-0.684579
3a_PTCL_vs_CD8_Control	Cd6	chr19	10796904	10797127	224	4	0.804996	0.120483	-0.684513
3a_PTCL_vs_CD8_Control	Hsp90ab1	chr17	45570697	45570981	285	6	0.932859	0.248546	-0.684313
3a_PTCL_vs_CD8_Control	Mgat5	chr1	127432558	127433656	1099	11	0.837338	0.153033	-0.684305
3a_PTCL_vs_CD8_Control	Sgk1	chr10	21986808	21987633	826	10	0.838634	0.154464	-0.68417
3a_PTCL_vs_CD8_Control	Asap1	chr15	64246641	64246777	137	5	0.697538	0.0133747	-0.684164
3a_PTCL_vs_CD8_Control	Dlg5	chr14	24215133	24215460	328	7	0.79618	0.112046	-0.684134
3a_PTCL_vs_CD8_Control	Nsmce1	chr7	125485778	125486116	339	8	0.927666	0.243581	-0.684085
3a_PTCL_vs_CD8_Control	Slc24a1	chr9	64944461	64944703	243	4	0.888861	0.204786	-0.684075
3a_PTCL_vs_CD8_Control	Dnah6	chr6	73038711	73039337	627	9	0.850291	0.16625	-0.684041
3a_PTCL_vs_CD8_Control	Bcl2l1	chr2	152787713	152787893	181	5	0.853333	0.169492	-0.683842
3a_PTCL_vs_CD8_Control	Stpg2	chr3	139520061	139520512	452	6	0.813937	0.130189	-0.683748
3a_PTCL_vs_CD8_Control	Nrd1	chr4	109049285	109049433	149	4	0.864723	0.18098	-0.683743
3a_PTCL_vs_CD8_Control	Gucy2e	chr11	69236709	69236899	191	4	0.823834	0.140288	-0.683546
3a_PTCL_vs_CD8_Control	Ubac2	chr14	122008400	122009883	1484	8	0.836235	0.152737	-0.683498
3a_PTCL_vs_CD8_Control	Epc1	chr18	6488174	6488274	101	4	0.742317	0.0588235	-0.683493
3a_PTCL_vs_CD8_Control	Bcl2	chr1	106610808	106611970	1163	17	0.87004	0.18662	-0.68342
3a_PTCL_vs_CD8_Control	Dync1li2	chr8	104428017	104428299	283	6	0.890276	0.20707	-0.683206
3a_PTCL_vs_CD8_Control	Igf2bp3	chr6	49100198	49100298	101	4	0.931034	0.247899	-0.683135
3a_PTCL_vs_CD8_Control	Zdhhc14	chr17	5552397	5553106	710	6	0.863118	0.180049	-0.68307
3a_PTCL_vs_CD8_Control	Ctif	chr18	75445988	75446801	814	10	0.859409	0.176352	-0.683056
3a_PTCL_vs_CD8_Control	Ankrd44	chr1	54917181	54917384	204	4	0.783883	0.10084	-0.683042
3a_PTCL_vs_CD8_Control	1700025G04Rik	chr1	151980926	151982183	1258	13	0.838692	0.155661	-0.683031
3a_PTCL_vs_CD8_Control	Pdcd4	chr19	53899375	53899480	106	4	0.911902	0.229187	-0.682715
3a_PTCL_vs_CD8_Control	Txk	chr5	72741077	72745084	4008	48	0.751273	0.0686979	-0.682575
3a_PTCL_vs_CD8_Control	Ccl4	chr11	83663220	83664088	869	8	0.731675	0.0491742	-0.682501
3a_PTCL_vs_CD8_Control	Rassf3	chr10	121461468	121461927	460	7	0.911356	0.22903	-0.682325
3a_PTCL_vs_CD8_Control	4930558K02Rik	chr1	161952124	161952809	686	5	0.893128	0.210899	-0.682229
3a_PTCL_vs_CD8_Control	Tbrg3	chr15	82892114	82892553	440	7	0.852064	0.170008	-0.682056
3a_PTCL_vs_CD8_Control	Tcf20	chr15	82892114	82892553	440	7	0.852064	0.170008	-0.682056
3a_PTCL_vs_CD8_Control	Myo1c	chr11	75655170	75655377	208	6	0.914692	0.232659	-0.682033
3a_PTCL_vs_CD8_Control	Ubtf	chr11	102309743	102309879	137	5	0.709677	0.0277778	-0.6819
3a_PTCL_vs_CD8_Control	Arl4d	chr11	101666219	101670574	4356	11	0.774836	0.0930931	-0.681743
3a_PTCL_vs_CD8_Control	Sumo3	chr10	77610304	77610487	184	4	0.942346	0.260638	-0.681708
3a_PTCL_vs_CD8_Control	Phgdh	chr3	98335049	98335298	250	7	0.826705	0.145242	-0.681462
3a_PTCL_vs_CD8_Control	Bcl2l1	chr2	152805348	152806856	1509	10	0.750045	0.0687366	-0.681308
3a_PTCL_vs_CD8_Control	Atrnl1	chr19	58050964	58051269	306	8	0.76086	0.0797682	-0.681091
3a_PTCL_vs_CD8_Control	Cblb	chr16	52037442	52037613	172	7	0.868977	0.188106	-0.680871
3a_PTCL_vs_CD8_Control	Coro2a	chr4	46548177	46548586	410	8	0.94293	0.26214	-0.68079
3a_PTCL_vs_CD8_Control	Slc16a1	chr3	104657268	104658237	970	9	0.828789	0.148064	-0.680725
3a_PTCL_vs_CD8_Control	Setbp1	chr18	79072151	79072348	198	5	0.733333	0.0526316	-0.680702
3a_PTCL_vs_CD8_Control	Myl12a	chr17	70998031	70998506	476	5	0.879581	0.199075	-0.680505
3a_PTCL_vs_CD8_Control	Atp8a1	chr5	67684541	67685197	657	5	0.866364	0.18606	-0.680304
3a_PTCL_vs_CD8_Control	Sgms1	chr19	32220173	32220459	287	7	0.792393	0.112114	-0.680279
3a_PTCL_vs_CD8_Control	Mbnl1	chr3	60574178	60574395	218	12	0.754591	0.0744681	-0.680123
3a_PTCL_vs_CD8_Control	Bahcc1	chr11	120271291	120271616	326	5	0.943881	0.263783	-0.680098
3a_PTCL_vs_CD8_Control	Ppp1r9b	chr11	94997051	94998692	1642	15	0.816058	0.13615	-0.679908
3a_PTCL_vs_CD8_Control	Lrrc8d	chr5	105711403	105712230	828	12	0.829363	0.149478	-0.679885
3a_PTCL_vs_CD8_Control	Ubac2	chr14	121952080	121952410	331	6	0.725548	0.0458289	-0.679719
3a_PTCL_vs_CD8_Control	Pald1	chr10	61328157	61328602	446	7	0.754351	0.0747233	-0.679628
3a_PTCL_vs_CD8_Control	Bcl2	chr1	106617689	106619335	1647	8	0.754388	0.0747615	-0.679626
3a_PTCL_vs_CD8_Control	Entpd1	chr19	40719092	40719349	258	6	0.894593	0.215053	-0.67954
3a_PTCL_vs_CD8_Control	Grm7	chr6	110824289	110824512	224	4	0.892157	0.212644	-0.679513
3a_PTCL_vs_CD8_Control	Rab8b	chr9	66894928	66895597	670	8	0.799297	0.119831	-0.679466
3a_PTCL_vs_CD8_Control	Hc	chr2	35003882	35005106	1225	8	0.78081	0.101544	-0.679266
3a_PTCL_vs_CD8_Control	Tmem243	chr5	9104336	9106839	2504	39	0.820556	0.141586	-0.678971
3a_PTCL_vs_CD8_Control	Osbpl3	chr6	50374438	50374726	289	4	0.696502	0.0175834	-0.678919
3a_PTCL_vs_CD8_Control	Fam178a	chr19	44940080	44940204	125	8	0.707948	0.029148	-0.6788
3a_PTCL_vs_CD8_Control	Ccdc186	chr19	56801451	56802062	612	11	0.865697	0.186979	-0.678718
3a_PTCL_vs_CD8_Control	Thada	chr17	84283865	84284018	154	5	0.937709	0.259009	-0.6787
3a_PTCL_vs_CD8_Control	Hmbox1	chr14	64895397	64895857	461	5	0.830779	0.152146	-0.678633
3a_PTCL_vs_CD8_Control	Dock2	chr11	34780695	34781197	503	4	0.774273	0.0956946	-0.678578
3a_PTCL_vs_CD8_Control	Arhgef3	chr14	27358907	27359271	365	5	0.751983	0.0734116	-0.678572
3a_PTCL_vs_CD8_Control	Trpm4	chr7	45331096	45331512	417	7	0.833653	0.15515	-0.678504
3a_PTCL_vs_CD8_Control	Ctage5	chr12	59162262	59163777	1516	17	0.871286	0.192857	-0.678429
3a_PTCL_vs_CD8_Control	Vrk1	chr12	106017379	106017618	240	4	0.921914	0.243511	-0.678404
3a_PTCL_vs_CD8_Control	Ift172	chr5	31277996	31279003	1008	10	0.865239	0.186865	-0.678374
3a_PTCL_vs_CD8_Control	Foxp1	chr6	99201561	99202020	460	4	0.984991	0.306738	-0.678253
3a_PTCL_vs_CD8_Control	Man1a	chr10	54037013	54037909	897	13	0.761391	0.0834089	-0.677982
3a_PTCL_vs_CD8_Control	Sh3yl1	chr12	30948902	30949470	569	6	0.800873	0.122948	-0.677925
3a_PTCL_vs_CD8_Control	Pkp4	chr2	59178931	59179548	618	5	0.867904	0.190021	-0.677883
3a_PTCL_vs_CD8_Control	1700025G04Rik	chr1	152037652	152037869	218	4	0.734134	0.0563224	-0.677812
3a_PTCL_vs_CD8_Control	Lrrc6	chr15	66444475	66444681	207	4	0.734596	0.056791	-0.677805
3a_PTCL_vs_CD8_Control	Ptpn22	chr3	103863644	103864464	821	16	0.709114	0.0313114	-0.677803
3a_PTCL_vs_CD8_Control	Ctnna2	chr6	77060341	77061386	1046	4	0.886342	0.208689	-0.677652
3a_PTCL_vs_CD8_Control	Cox10	chr11	64021376	64022795	1420	22	0.905991	0.22834	-0.677652
3a_PTCL_vs_CD8_Control	AK076794	chr4	64271808	64272326	519	4	0.946381	0.268738	-0.677643
3a_PTCL_vs_CD8_Control	Pik3r1	chr13	101695475	101695853	379	5	0.692647	0.0151366	-0.67751
3a_PTCL_vs_CD8_Control	Gm14005	chr2	128377545	128379674	2130	37	0.80809	0.130634	-0.677456
3a_PTCL_vs_CD8_Control	Mbnl2	chr14	120326154	120326400	247	5	0.901933	0.224536	-0.677396
3a_PTCL_vs_CD8_Control	Fyn	chr10	39453316	39455444	2129	32	0.901563	0.224212	-0.677351
3a_PTCL_vs_CD8_Control	Kctd10	chr5	114375824	114377133	1310	5	0.815899	0.13855	-0.677348
3a_PTCL_vs_CD8_Control	Fyn	chr10	39438454	39439114	661	6	0.859801	0.182495	-0.677307
3a_PTCL_vs_CD8_Control	Mgll	chr6	88775089	88775484	396	10	0.903129	0.225857	-0.677272
3a_PTCL_vs_CD8_Control	Gse1	chr8	120558597	120558729	133	4	0.849741	0.172619	-0.677122
3a_PTCL_vs_CD8_Control	Fyn	chr10	39399932	39400670	739	7	0.851587	0.174485	-0.677102
3a_PTCL_vs_CD8_Control	Akr7a5	chr4	139313979	139314845	867	10	0.884058	0.207006	-0.677052
3a_PTCL_vs_CD8_Control	Nfkbiz	chr16	55819757	55820051	295	4	0.698616	0.021582	-0.677034
3a_PTCL_vs_CD8_Control	9530052E02Rik	chr8	11014766	11015034	269	5	0.830348	0.153423	-0.676925
3a_PTCL_vs_CD8_Control	N4bp1	chr8	86855254	86855584	331	7	0.959359	0.282534	-0.676825
3a_PTCL_vs_CD8_Control	Chst11	chr10	83079755	83079892	138	4	0.868852	0.192118	-0.676734
3a_PTCL_vs_CD8_Control	Taf15	chr11	83474264	83474461	198	4	0.710623	0.0338983	-0.676724
3a_PTCL_vs_CD8_Control	Bc1	chr10	79845205	79845473	269	6	0.941303	0.264645	-0.676658
3a_PTCL_vs_CD8_Control	Adgrl1	chr8	83906920	83907394	475	6	0.726972	0.0503985	-0.676573
3a_PTCL_vs_CD8_Control	Ccdc126	chr6	49321871	49322695	825	11	0.858898	0.182425	-0.676473
3a_PTCL_vs_CD8_Control	Ttc39b	chr4	83294989	83295541	553	5	0.842546	0.166115	-0.676431
3a_PTCL_vs_CD8_Control	Sgms1	chr19	32188422	32189608	1187	9	0.875521	0.199131	-0.67639
3a_PTCL_vs_CD8_Control	Slc39a11	chr11	113475248	113476939	1692	10	0.832792	0.156566	-0.676227
3a_PTCL_vs_CD8_Control	Pag1	chr3	9713514	9713619	106	4	0.924901	0.248744	-0.676157
3a_PTCL_vs_CD8_Control	Rad51b	chr12	79539823	79540237	415	5	0.880103	0.204026	-0.676078
3a_PTCL_vs_CD8_Control	Mbnl2	chr14	120371053	120371286	234	5	0.77027	0.0943396	-0.675931
3a_PTCL_vs_CD8_Control	Bcas3	chr11	85658532	85659256	725	7	0.939647	0.263727	-0.67592
3a_PTCL_vs_CD8_Control	Pias2	chr18	77140364	77140732	369	5	0.786749	0.110908	-0.675841
3a_PTCL_vs_CD8_Control	Sgk1	chr10	21977119	21978065	947	9	0.804501	0.128744	-0.675758
3a_PTCL_vs_CD8_Control	Rassf3	chr10	121469031	121469469	439	7	0.875743	0.200066	-0.675677
3a_PTCL_vs_CD8_Control	Gm5108	chr5	67955551	67955706	156	6	0.917992	0.242446	-0.675546
3a_PTCL_vs_CD8_Control	Spock2	chr10	60121940	60122153	214	4	0.866972	0.191558	-0.675414
3a_PTCL_vs_CD8_Control	Itga2	chr13	114909708	114909859	152	6	0.948113	0.272727	-0.675386
3a_PTCL_vs_CD8_Control	Fam57a	chr11	76184251	76184796	546	6	0.895087	0.219743	-0.675345
3a_PTCL_vs_CD8_Control	Glod4	chr11	76184251	76184796	546	6	0.895087	0.219743	-0.675345
3a_PTCL_vs_CD8_Control	Sema7a	chr9	57941765	57942457	693	5	0.763691	0.0884151	-0.675276
3a_PTCL_vs_CD8_Control	Arhgap9	chr10	127327518	127327872	355	11	0.941404	0.266168	-0.675236
3a_PTCL_vs_CD8_Control	Cmya5	chr13	93080044	93080911	868	12	0.817626	0.142394	-0.675233
3a_PTCL_vs_CD8_Control	Arih2	chr9	108629483	108629700	218	6	0.72651	0.0514113	-0.675099
3a_PTCL_vs_CD8_Control	Fam53b	chr7	132795801	132796629	829	12	0.871784	0.196707	-0.675076
3a_PTCL_vs_CD8_Control	Stoml3	chr3	53494377	53494884	508	5	0.859814	0.184792	-0.675023
3a_PTCL_vs_CD8_Control	Slc16a1	chr3	104645294	104645534	241	4	0.780269	0.105263	-0.675006
3a_PTCL_vs_CD8_Control	2010012O05Rik	chr19	46697877	46698073	197	7	0.715888	0.0409321	-0.674956
3a_PTCL_vs_CD8_Control	Susd1	chr4	59326216	59326934	719	11	0.78121	0.106343	-0.674867
3a_PTCL_vs_CD8_Control	N4bp2l1	chr5	150583517	150584529	1013	6	0.864439	0.189668	-0.674771
3a_PTCL_vs_CD8_Control	AK015254	chr9	117896291	117896519	229	5	0.78	0.105263	-0.674737
3a_PTCL_vs_CD8_Control	Uso1	chr5	92189106	92189450	345	7	0.883028	0.208336	-0.674693
3a_PTCL_vs_CD8_Control	Ccdc12	chr9	110660620	110661284	665	6	0.897701	0.223029	-0.674672
3a_PTCL_vs_CD8_Control	AK079938	chr19	11482518	11483391	874	7	0.732767	0.058165	-0.674602
3a_PTCL_vs_CD8_Control	Uba7	chr9	107980779	107984108	3330	11	0.75547	0.0810129	-0.674458
3a_PTCL_vs_CD8_Control	Arhgap12	chr18	6108485	6109148	664	4	0.947375	0.273235	-0.67414
3a_PTCL_vs_CD8_Control	Rcn1	chr2	105397140	105397333	194	4	0.845036	0.171053	-0.673984
3a_PTCL_vs_CD8_Control	Luc7l3	chr11	94310845	94311522	678	6	0.69348	0.0197188	-0.673761
3a_PTCL_vs_CD8_Control	Sh2d3c	chr2	32723803	32725000	1198	9	0.732804	0.0590813	-0.673723
3a_PTCL_vs_CD8_Control	Spata13	chr14	60725886	60725998	113	5	0.861111	0.1875	-0.673611
3a_PTCL_vs_CD8_Control	Ptpn6	chr6	124725334	124725976	643	4	0.976834	0.30329	-0.673544
3a_PTCL_vs_CD8_Control	1700025G04Rik	chr1	152086456	152087698	1243	5	0.908789	0.235323	-0.673466
3a_PTCL_vs_CD8_Control	Sgk1	chr10	21973269	21974689	1421	14	0.89578	0.222474	-0.673306
3a_PTCL_vs_CD8_Control	Plekhg3	chr12	76541843	76541981	139	5	0.794086	0.120801	-0.673285
3a_PTCL_vs_CD8_Control	Prkg1	chr19	31330393	31330764	372	11	0.874941	0.201723	-0.673219
3a_PTCL_vs_CD8_Control	Appl1	chr14	26921886	26922345	460	7	0.867509	0.194337	-0.673173
3a_PTCL_vs_CD8_Control	Trip4	chr9	65880813	65881026	214	6	0.844037	0.170868	-0.673168
3a_PTCL_vs_CD8_Control	Tfeb	chr17	47788119	47788267	149	4	0.948696	0.275539	-0.673156
3a_PTCL_vs_CD8_Control	Cdkl3	chr11	52017500	52017926	427	5	0.930012	0.256915	-0.673097
3a_PTCL_vs_CD8_Control	Nell1	chr7	50700882	50701336	455	5	0.794001	0.120909	-0.673092
3a_PTCL_vs_CD8_Control	Ablim1	chr19	57102541	57103778	1238	16	0.761396	0.0883037	-0.673092
3a_PTCL_vs_CD8_Control	Zdhhc14	chr17	5494646	5495263	618	7	0.932717	0.259635	-0.673083
3a_PTCL_vs_CD8_Control	Zfp553	chr7	127276814	127278249	1436	12	0.881629	0.208565	-0.673065
3a_PTCL_vs_CD8_Control	Bbs9	chr9	22694330	22694570	241	4	0.768472	0.0955616	-0.672911
3a_PTCL_vs_CD8_Control	Sgk1	chr10	21985478	21985753	276	4	0.94395	0.271117	-0.672833
3a_PTCL_vs_CD8_Control	Itih5	chr2	10164574	10164752	179	6	0.727907	0.0550923	-0.672815
3a_PTCL_vs_CD8_Control	Cblb	chr16	52035288	52036110	823	8	0.784935	0.112196	-0.672739
3a_PTCL_vs_CD8_Control	Sgms1	chr19	32173334	32174077	744	6	0.72457	0.0518475	-0.672723
3a_PTCL_vs_CD8_Control	BC004004	chr17	29275395	29275581	187	6	0.97326	0.300647	-0.672613
3a_PTCL_vs_CD8_Control	Prrc2b	chr2	32177343	32177462	120	4	0.680608	0.0083682	-0.67224
3a_PTCL_vs_CD8_Control	Prex1	chr2	166673984	166674676	693	17	0.766231	0.0940192	-0.672212
3a_PTCL_vs_CD8_Control	Atxn7l1	chr12	33158570	33158689	120	6	0.879932	0.207742	-0.67219
3a_PTCL_vs_CD8_Control	Rnf26	chr9	44071182	44071410	229	4	0.839674	0.167488	-0.672186
3a_PTCL_vs_CD8_Control	Usp2	chr9	44071182	44071410	229	4	0.839674	0.167488	-0.672186
3a_PTCL_vs_CD8_Control	Diap3	chr14	87080003	87080332	330	5	0.89931	0.227217	-0.672093
3a_PTCL_vs_CD8_Control	Pik3r5	chr11	68436176	68438240	2065	22	0.824963	0.152886	-0.672077
3a_PTCL_vs_CD8_Control	Pkp4	chr2	59167353	59167756	404	8	0.783109	0.111065	-0.672044
3a_PTCL_vs_CD8_Control	Epha3	chr16	63850617	63851181	565	8	0.829421	0.157384	-0.672037
3a_PTCL_vs_CD8_Control	Dyrk1a	chr16	94592098	94592988	891	8	0.899899	0.227867	-0.672033
3a_PTCL_vs_CD8_Control	Sla	chr15	66790173	66790817	645	5	0.834697	0.162714	-0.671983
3a_PTCL_vs_CD8_Control	Tg	chr15	66790173	66790817	645	5	0.834697	0.162714	-0.671983
3a_PTCL_vs_CD8_Control	TCRB	chr6	41525980	41527207	1228	7	0.863454	0.191538	-0.671916
3a_PTCL_vs_CD8_Control	Trbv4	chr6	41525980	41527207	1228	7	0.863454	0.191538	-0.671916
3a_PTCL_vs_CD8_Control	Trbv13-1	chr6	41525980	41527207	1228	7	0.863454	0.191538	-0.671916
3a_PTCL_vs_CD8_Control	JX520840	chr6	41525980	41527207	1228	7	0.863454	0.191538	-0.671916
3a_PTCL_vs_CD8_Control	KJ542623	chr6	41525980	41527207	1228	7	0.863454	0.191538	-0.671916
3a_PTCL_vs_CD8_Control	L27973	chr6	41525980	41527207	1228	7	0.863454	0.191538	-0.671916
3a_PTCL_vs_CD8_Control	AF093862	chr6	41525980	41527207	1228	7	0.863454	0.191538	-0.671916
3a_PTCL_vs_CD8_Control	Z12381	chr6	41525980	41527207	1228	7	0.863454	0.191538	-0.671916
3a_PTCL_vs_CD8_Control	TCRB26-8	chr6	41525980	41527207	1228	7	0.863454	0.191538	-0.671916
3a_PTCL_vs_CD8_Control	JX520885	chr6	41525980	41527207	1228	7	0.863454	0.191538	-0.671916
3a_PTCL_vs_CD8_Control	Dhrs7	chr12	72662369	72662515	147	4	0.95858	0.286689	-0.67189
3a_PTCL_vs_CD8_Control	Idua	chr5	108677310	108677768	459	13	0.789626	0.117831	-0.671795
3a_PTCL_vs_CD8_Control	Rmi2	chr16	10850215	10850411	197	4	0.716049	0.044335	-0.671714
3a_PTCL_vs_CD8_Control	Map4k4	chr1	39986839	39987691	853	15	0.757076	0.0853885	-0.671688
3a_PTCL_vs_CD8_Control	Siah3	chr14	75524774	75525462	689	6	0.838886	0.167274	-0.671612
3a_PTCL_vs_CD8_Control	Pemt	chr11	60016149	60016486	338	7	0.813786	0.142338	-0.671448
3a_PTCL_vs_CD8_Control	Cd2	chr3	101278467	101278800	334	4	0.801805	0.130374	-0.671432
3a_PTCL_vs_CD8_Control	Fntb	chr12	76903829	76904052	224	5	0.830394	0.158972	-0.671422
3a_PTCL_vs_CD8_Control	Fyn	chr10	39515555	39520318	4764	27	0.855369	0.183949	-0.671419
3a_PTCL_vs_CD8_Control	Jak1	chr4	101216224	101216511	288	5	0.694256	0.0231668	-0.671089
3a_PTCL_vs_CD8_Control	Arrdc4	chr7	68744914	68745259	346	8	0.820829	0.149847	-0.670983
3a_PTCL_vs_CD8_Control	Chsy1	chr7	66168904	66169643	740	11	0.886826	0.215867	-0.670959
3a_PTCL_vs_CD8_Control	Dlg5	chr14	24141206	24142563	1358	13	0.819489	0.14855	-0.670939
3a_PTCL_vs_CD8_Control	Fam107b	chr2	3729886	3730039	154	4	0.819149	0.148289	-0.67086
3a_PTCL_vs_CD8_Control	Prkcb	chr7	122315708	122316400	693	8	0.771583	0.100826	-0.670757
3a_PTCL_vs_CD8_Control	Ptpn5	chr7	47115796	47117401	1606	9	0.789907	0.119176	-0.670731
3a_PTCL_vs_CD8_Control	Kif1b	chr4	149295066	149296597	1532	10	0.877507	0.206851	-0.670656
3a_PTCL_vs_CD8_Control	Trpv2	chr11	62598927	62599132	206	6	0.821342	0.15074	-0.670602
3a_PTCL_vs_CD8_Control	Nfatc2	chr2	168557213	168559454	2242	10	0.690515	0.0200193	-0.670496
3a_PTCL_vs_CD8_Control	Spag17	chr3	100094335	100094452	118	7	0.927807	0.257525	-0.670282
3a_PTCL_vs_CD8_Control	AK034494	chr6	31080152	31080293	142	4	0.857567	0.187303	-0.670264
3a_PTCL_vs_CD8_Control	Bcl11b	chr12	107981160	107984352	3193	14	0.787361	0.117107	-0.670254
3a_PTCL_vs_CD8_Control	Ablim1	chr19	57082667	57083251	585	4	0.791965	0.121976	-0.66999
3a_PTCL_vs_CD8_Control	Stk33	chr7	109306228	109307049	822	4	0.919104	0.24915	-0.669953
3a_PTCL_vs_CD8_Control	Wdr95	chr5	149598825	149598954	130	4	0.877358	0.207447	-0.669912
3a_PTCL_vs_CD8_Control	Ppp1r12c	chr7	4499454	4499875	422	7	0.808502	0.138641	-0.669861
3a_PTCL_vs_CD8_Control	Mef2a	chr7	67355863	67357884	2022	11	0.809323	0.139468	-0.669856
3a_PTCL_vs_CD8_Control	Pmm2	chr16	8638899	8639347	449	9	0.879017	0.209164	-0.669853
3a_PTCL_vs_CD8_Control	Csk	chr9	57651989	57652384	396	7	0.853671	0.183821	-0.669849
3a_PTCL_vs_CD8_Control	Rarb	chr14	16809279	16809463	185	6	0.872011	0.20223	-0.66978
3a_PTCL_vs_CD8_Control	Rcsd1	chr1	165689654	165689952	299	6	0.706697	0.036963	-0.669734
3a_PTCL_vs_CD8_Control	1700025G04Rik	chr1	151998285	151999345	1061	14	0.863312	0.193716	-0.669596
3a_PTCL_vs_CD8_Control	Rac2	chr15	78566161	78566451	291	7	0.8062	0.136641	-0.669559
3a_PTCL_vs_CD8_Control	Sgms1	chr19	32168611	32168962	352	6	0.762706	0.0931582	-0.669548
3a_PTCL_vs_CD8_Control	Spag16	chr1	70622763	70622880	118	4	0.809829	0.140288	-0.669541
3a_PTCL_vs_CD8_Control	Prex1	chr2	166641648	166641907	260	5	0.868543	0.199062	-0.669481
3a_PTCL_vs_CD8_Control	Ablim1	chr19	57108840	57110005	1166	10	0.779408	0.109981	-0.669427
3a_PTCL_vs_CD8_Control	Vmp1	chr11	86600096	86600754	659	9	0.915436	0.246036	-0.6694
3a_PTCL_vs_CD8_Control	Arhgef3	chr14	27349583	27350129	547	9	0.816771	0.147392	-0.669379
3a_PTCL_vs_CD8_Control	D930015E06Rik	chr3	84016834	84018234	1401	6	0.910223	0.241024	-0.669199
3a_PTCL_vs_CD8_Control	Ankrd10	chr8	11625790	11626118	329	7	0.75106	0.0819333	-0.669127
3a_PTCL_vs_CD8_Control	Pde3b	chr7	114419891	114420523	633	5	0.871468	0.20235	-0.669118
3a_PTCL_vs_CD8_Control	Picalm	chr7	90134002	90134142	141	8	0.727257	0.0582555	-0.669001
3a_PTCL_vs_CD8_Control	Sema4a	chr3	88451228	88451602	375	7	0.843062	0.174105	-0.668956
3a_PTCL_vs_CD8_Control	Dennd1b	chr1	139029030	139029313	284	4	0.862095	0.193167	-0.668929
3a_PTCL_vs_CD8_Control	Serpine2	chr1	79817729	79817864	136	5	0.918919	0.25	-0.668919
3a_PTCL_vs_CD8_Control	Psen2	chr1	180248770	180249730	961	11	0.915862	0.247195	-0.668667
3a_PTCL_vs_CD8_Control	Sp100	chr1	85705966	85706412	447	4	0.845108	0.176573	-0.668534
3a_PTCL_vs_CD8_Control	AK040808	chr7	100466775	100466960	186	4	0.846791	0.17833	-0.668461
3a_PTCL_vs_CD8_Control	C2cd3	chr7	100466775	100466960	186	4	0.846791	0.17833	-0.668461
3a_PTCL_vs_CD8_Control	Usp36	chr11	118260878	118263758	2881	24	0.887856	0.219401	-0.668455
3a_PTCL_vs_CD8_Control	Fam169b	chr7	68294434	68294891	458	6	0.916825	0.248421	-0.668404
3a_PTCL_vs_CD8_Control	Rac1	chr5	143518545	143518805	261	7	0.843069	0.174709	-0.668359
3a_PTCL_vs_CD8_Control	Rhoq	chr17	86976940	86977157	218	5	0.901961	0.233716	-0.668244
3a_PTCL_vs_CD8_Control	Lpar5	chr6	125067930	125070768	2839	22	0.852247	0.184222	-0.668025
3a_PTCL_vs_CD8_Control	Bcl2	chr1	106685519	106685825	307	4	0.81982	0.151962	-0.667858
3a_PTCL_vs_CD8_Control	D8Ertd82e	chr8	36104624	36105064	441	5	0.775117	0.107298	-0.667818
3a_PTCL_vs_CD8_Control	Ubac2	chr14	121984039	121984173	135	7	0.837838	0.170127	-0.667711
3a_PTCL_vs_CD8_Control	Ptpn14	chr1	189814129	189814280	152	5	0.88062	0.212932	-0.667688
3a_PTCL_vs_CD8_Control	Fry	chr5	150481423	150481636	214	7	0.911695	0.244009	-0.667686
3a_PTCL_vs_CD8_Control	Cxcr5	chr9	44514796	44514975	180	5	0.721739	0.0542636	-0.667476
3a_PTCL_vs_CD8_Control	Iqgap1	chr7	80791876	80792571	696	4	0.891195	0.223764	-0.667431
3a_PTCL_vs_CD8_Control	Il10rb	chr16	91413563	91413911	349	6	0.783912	0.116651	-0.667261
3a_PTCL_vs_CD8_Control	Bcl2l13	chr6	120873960	120874167	208	8	0.925764	0.258606	-0.667158
3a_PTCL_vs_CD8_Control	2810006K23Rik	chr5	124332113	124332507	395	8	0.924548	0.257493	-0.667055
3a_PTCL_vs_CD8_Control	Mcu	chr10	59614991	59615229	239	5	0.840393	0.173413	-0.66698
3a_PTCL_vs_CD8_Control	Psen1	chr12	83726759	83727234	476	9	0.842201	0.175223	-0.666979
3a_PTCL_vs_CD8_Control	Dnm2	chr9	21432985	21434175	1191	8	0.753138	0.0861702	-0.666968
3a_PTCL_vs_CD8_Control	Rnf43	chr11	87688556	87688712	157	7	0.86366	0.196693	-0.666967
3a_PTCL_vs_CD8_Control	Myo6	chr9	80269671	80270115	445	6	0.919334	0.252458	-0.666876
3a_PTCL_vs_CD8_Control	Sh2d1a	chrX	42510471	42511308	838	9	0.815576	0.148743	-0.666832
3a_PTCL_vs_CD8_Control	Rpn2	chr2	157283628	157284188	561	5	0.744681	0.0779645	-0.666716
3a_PTCL_vs_CD8_Control	Kcnc1	chr7	46400571	46400837	267	6	0.705724	0.03901	-0.666714
3a_PTCL_vs_CD8_Control	Osbpl3	chr6	50430439	50431671	1233	14	0.847038	0.180366	-0.666672
3a_PTCL_vs_CD8_Control	Dnah6	chr6	73042164	73042667	504	8	0.876994	0.210475	-0.666519
3a_PTCL_vs_CD8_Control	Ubac2	chr14	121905292	121905612	321	7	0.790787	0.124411	-0.666376
3a_PTCL_vs_CD8_Control	Cntnap2	chr6	46928345	46928577	233	4	0.921478	0.255155	-0.666323
3a_PTCL_vs_CD8_Control	Otos	chr1	92644685	92644855	171	4	0.886653	0.220435	-0.666219
3a_PTCL_vs_CD8_Control	Kat6b	chr14	21537431	21537633	203	4	0.895588	0.229447	-0.666141
3a_PTCL_vs_CD8_Control	Nfkb1	chr3	135666960	135667259	300	4	0.905026	0.238893	-0.666133
3a_PTCL_vs_CD8_Control	2015-03-03	chr18	56883621	56883893	273	6	0.827314	0.161314	-0.666001
3a_PTCL_vs_CD8_Control	1700029N11Rik	chr13	44455138	44455399	262	7	0.875064	0.209137	-0.665927
3a_PTCL_vs_CD8_Control	Plek	chr11	16982714	16982944	231	5	0.786597	0.120714	-0.665883
3a_PTCL_vs_CD8_Control	Vcpkmt	chr12	69580479	69581565	1087	14	0.909017	0.24317	-0.665848
3a_PTCL_vs_CD8_Control	Celf1	chr2	91017308	91017608	301	4	0.867282	0.201591	-0.665692
3a_PTCL_vs_CD8_Control	Gimap7	chr6	48724277	48724924	648	10	0.833501	0.167933	-0.665568
3a_PTCL_vs_CD8_Control	Setmar	chr6	108070225	108070517	293	6	0.973191	0.307646	-0.665545
3a_PTCL_vs_CD8_Control	Kctd17	chr15	78435730	78437594	1865	21	0.756327	0.0908119	-0.665515
3a_PTCL_vs_CD8_Control	3300002P13Rik	chr7	3421706	3422083	378	4	0.819543	0.154154	-0.665389
3a_PTCL_vs_CD8_Control	Midn	chr10	80156753	80157387	635	14	0.836331	0.170965	-0.665366
3a_PTCL_vs_CD8_Control	Bc1	chr10	80156753	80157387	635	14	0.836331	0.170965	-0.665366
3a_PTCL_vs_CD8_Control	Gm10814	chr19	6016351	6016614	264	7	0.684329	0.019035	-0.665294
3a_PTCL_vs_CD8_Control	Fyn	chr10	39404770	39405549	780	14	0.903086	0.237801	-0.665285
3a_PTCL_vs_CD8_Control	Sema4d	chr13	51740948	51742003	1056	7	0.865487	0.200226	-0.66526
3a_PTCL_vs_CD8_Control	Kcnk5	chr14	20177562	20178718	1157	6	0.684973	0.0197617	-0.665211
3a_PTCL_vs_CD8_Control	Zfp644	chr5	106676449	106676702	254	4	0.850414	0.18521	-0.665204
3a_PTCL_vs_CD8_Control	Sertad2	chr11	20595445	20595768	324	13	0.915253	0.25012	-0.665133
3a_PTCL_vs_CD8_Control	Tpst2	chr5	112311563	112312431	869	4	0.971753	0.306743	-0.66501
3a_PTCL_vs_CD8_Control	Rras2	chr7	114104886	114106521	1636	20	0.873435	0.208527	-0.664907
3a_PTCL_vs_CD8_Control	Trdmt1	chr2	13534447	13534685	239	6	0.94283	0.277992	-0.664838
3a_PTCL_vs_CD8_Control	Bcl2	chr1	106597976	106598239	264	4	0.844074	0.179276	-0.664798
3a_PTCL_vs_CD8_Control	Rbms1	chr2	60870521	60871376	856	9	0.853521	0.188826	-0.664695
3a_PTCL_vs_CD8_Control	AK041614	chr15	60167447	60168418	972	4	0.710253	0.0455712	-0.664682
3a_PTCL_vs_CD8_Control	Nck2	chr1	43543814	43544221	408	4	0.803999	0.13936	-0.664638
3a_PTCL_vs_CD8_Control	Klf7	chr1	64088943	64089232	290	5	0.892778	0.228203	-0.664575
3a_PTCL_vs_CD8_Control	Rnf43	chr11	87671657	87673660	2004	9	0.958995	0.294422	-0.664573
3a_PTCL_vs_CD8_Control	Arhgef28	chr13	98192579	98192739	161	6	0.685185	0.0206767	-0.664508
3a_PTCL_vs_CD8_Control	Grm5	chr7	87603500	87604208	709	4	0.73748	0.0730894	-0.664391
3a_PTCL_vs_CD8_Control	Kcnab2	chr4	152440529	152440989	461	6	0.933374	0.268994	-0.66438
3a_PTCL_vs_CD8_Control	4931406H21Rik	chr14	25587343	25587592	250	5	0.868852	0.204545	-0.664307
3a_PTCL_vs_CD8_Control	AK019848	chr14	25587343	25587592	250	5	0.868852	0.204545	-0.664307
3a_PTCL_vs_CD8_Control	Zmiz1	chr14	25587343	25587592	250	5	0.868852	0.204545	-0.664307
3a_PTCL_vs_CD8_Control	Igf2r	chr17	12727718	12727989	272	5	0.697661	0.0334802	-0.664181
3a_PTCL_vs_CD8_Control	Plcxd3	chr15	4530129	4530488	360	5	0.736101	0.0719816	-0.664119
3a_PTCL_vs_CD8_Control	Arid5b	chr10	68154556	68154714	159	7	0.706503	0.0423892	-0.664113
3a_PTCL_vs_CD8_Control	Erich5	chr15	34468137	34468645	509	5	0.87997	0.215903	-0.664067
3a_PTCL_vs_CD8_Control	Gckr	chr5	31312284	31312572	289	4	0.890465	0.22646	-0.664005
3a_PTCL_vs_CD8_Control	Armc2	chr10	41991219	41991373	155	6	0.829949	0.165992	-0.663957
3a_PTCL_vs_CD8_Control	Sgms1	chr19	32135550	32135821	272	8	0.759597	0.0956826	-0.663914
3a_PTCL_vs_CD8_Control	Chd7	chr4	8841682	8842250	569	13	0.927671	0.263879	-0.663792
3a_PTCL_vs_CD8_Control	Haao	chr17	83832731	83833183	453	5	0.796031	0.132393	-0.663638
3a_PTCL_vs_CD8_Control	Crim1	chr17	78317580	78317733	154	4	0.930233	0.266667	-0.663566
3a_PTCL_vs_CD8_Control	Chl1	chr6	103716908	103717157	250	5	0.8125	0.148936	-0.663564
3a_PTCL_vs_CD8_Control	Prmt3	chr7	49821163	49822202	1040	9	0.79103	0.127481	-0.663549
3a_PTCL_vs_CD8_Control	Cry2	chr2	92428562	92428790	229	8	0.857143	0.193676	-0.663467
3a_PTCL_vs_CD8_Control	D930015M05Rik	chr2	92428562	92428790	229	8	0.857143	0.193676	-0.663467
3a_PTCL_vs_CD8_Control	P2rx7	chr5	122650529	122651251	723	13	0.861747	0.198325	-0.663423
3a_PTCL_vs_CD8_Control	Trp53bp2	chr1	182412408	182412757	350	6	0.717643	0.0542232	-0.66342
3a_PTCL_vs_CD8_Control	Ms4a6b	chr19	11522010	11524391	2382	15	0.843517	0.180175	-0.663342
3a_PTCL_vs_CD8_Control	Fyn	chr10	39467386	39468550	1165	13	0.874156	0.210863	-0.663293
3a_PTCL_vs_CD8_Control	2810006K23Rik	chr5	124329073	124329846	774	7	0.855555	0.192317	-0.663238
3a_PTCL_vs_CD8_Control	Mef2a	chr7	67360790	67361098	309	4	0.785799	0.122593	-0.663206
3a_PTCL_vs_CD8_Control	Pak3	chrX	143628659	143628955	297	4	0.867959	0.204767	-0.663192
3a_PTCL_vs_CD8_Control	Tbc1d1	chr5	64285392	64285615	224	4	0.923387	0.260274	-0.663113
3a_PTCL_vs_CD8_Control	St3gal6	chr16	58509915	58510642	728	12	0.781982	0.118929	-0.663053
3a_PTCL_vs_CD8_Control	Xrra1	chr7	99870388	99870921	534	8	0.910086	0.247091	-0.662995
3a_PTCL_vs_CD8_Control	AK040058	chr7	99870388	99870921	534	8	0.910086	0.247091	-0.662995
3a_PTCL_vs_CD8_Control	Atxn7l3	chr11	102293707	102294652	946	4	0.851243	0.18832	-0.662923
3a_PTCL_vs_CD8_Control	Ttc28	chr5	111206198	111206865	668	10	0.810359	0.147447	-0.662912
3a_PTCL_vs_CD8_Control	Ccl5	chr11	83528941	83530470	1530	20	0.86612	0.20326	-0.662859
3a_PTCL_vs_CD8_Control	Cdk17	chr10	93191973	93192331	359	7	0.693213	0.0303912	-0.662821
3a_PTCL_vs_CD8_Control	Cntn5	chr9	10802399	10802787	389	4	0.815418	0.152625	-0.662792
3a_PTCL_vs_CD8_Control	Zc3hav1	chr6	38348381	38348570	190	7	0.828789	0.166041	-0.662748
3a_PTCL_vs_CD8_Control	Txk	chr5	72732618	72733499	882	4	0.906711	0.244099	-0.662612
3a_PTCL_vs_CD8_Control	Tbcd	chr11	121540530	121540908	379	6	0.797245	0.134675	-0.66257
3a_PTCL_vs_CD8_Control	Kctd16	chr18	40439700	40439971	272	8	0.744803	0.0822568	-0.662546
3a_PTCL_vs_CD8_Control	Lama3	chr18	12454807	12455055	249	4	0.926867	0.264521	-0.662346
3a_PTCL_vs_CD8_Control	Gimap7	chr6	48721989	48722683	695	5	0.701593	0.0394163	-0.662176
3a_PTCL_vs_CD8_Control	Usp18	chr6	121264032	121264278	247	4	0.951096	0.289073	-0.662023
3a_PTCL_vs_CD8_Control	Prcc	chr3	87860744	87860972	229	7	0.812773	0.150914	-0.661859
3a_PTCL_vs_CD8_Control	Inpp5d	chr1	87639585	87639772	188	5	0.736041	0.0743034	-0.661737
3a_PTCL_vs_CD8_Control	Smad3	chr9	63727812	63728672	861	4	0.833679	0.171942	-0.661736
3a_PTCL_vs_CD8_Control	Coro2a	chr4	46588607	46588871	265	5	0.940364	0.278869	-0.661495
3a_PTCL_vs_CD8_Control	Manba	chr3	135515875	135516440	566	6	0.728799	0.0673421	-0.661457
3a_PTCL_vs_CD8_Control	Igf1r	chr7	68189968	68190104	137	7	0.679641	0.0182292	-0.661412
3a_PTCL_vs_CD8_Control	Cxcr6	chr9	123807650	123809748	2099	17	0.786137	0.124891	-0.661247
3a_PTCL_vs_CD8_Control	Fyco1	chr9	123807650	123809748	2099	17	0.786137	0.124891	-0.661247
3a_PTCL_vs_CD8_Control	Pcca	chr14	122799340	122799632	293	5	0.868374	0.207129	-0.661245
3a_PTCL_vs_CD8_Control	Tnfsf8	chr4	63857629	63858735	1107	12	0.943725	0.282485	-0.661239
3a_PTCL_vs_CD8_Control	Ncoa2	chr1	13294003	13295525	1523	10	0.702954	0.0417201	-0.661234
3a_PTCL_vs_CD8_Control	Gtf2ird1	chr5	134357976	134358400	425	7	0.892193	0.231109	-0.661084
3a_PTCL_vs_CD8_Control	Eml4	chr17	83392188	83392351	164	5	0.74	0.0789474	-0.661053
3a_PTCL_vs_CD8_Control	Ms4a4c	chr19	11416367	11418094	1728	10	0.823686	0.162645	-0.661041
3a_PTCL_vs_CD8_Control	Tec	chr5	72761742	72762192	451	11	0.804928	0.143936	-0.660991
3a_PTCL_vs_CD8_Control	Sae1	chr7	16366606	16366801	196	4	0.777433	0.116463	-0.66097
3a_PTCL_vs_CD8_Control	Aak1	chr6	86870101	86870706	606	9	0.75586	0.0950346	-0.660826
3a_PTCL_vs_CD8_Control	Agtpbp1	chr13	59486136	59486405	270	9	0.861421	0.200641	-0.66078
3a_PTCL_vs_CD8_Control	Sarnp	chr10	128860889	128861029	141	6	0.731481	0.0707071	-0.660774
3a_PTCL_vs_CD8_Control	Gramd3	chr18	56433687	56435076	1390	20	0.788339	0.127688	-0.660651
3a_PTCL_vs_CD8_Control	Arhgap26	chr18	39011279	39011780	502	5	0.716626	0.0559893	-0.660637
3a_PTCL_vs_CD8_Control	Nr1h4	chr10	89463817	89464350	534	4	0.876881	0.216273	-0.660608
3a_PTCL_vs_CD8_Control	Tex2	chr11	106535717	106535990	274	5	0.68357	0.0229665	-0.660604
3a_PTCL_vs_CD8_Control	Cdon	chr9	35467351	35467952	602	10	0.793505	0.13294	-0.660565
3a_PTCL_vs_CD8_Control	Tenm3	chr8	48421927	48424999	3073	34	0.807289	0.146725	-0.660564
3a_PTCL_vs_CD8_Control	Myl12b	chr17	70987045	70987280	236	10	0.721585	0.0610499	-0.660535
3a_PTCL_vs_CD8_Control	AK039053	chr9	118163451	118163909	459	15	0.845745	0.185243	-0.660501
3a_PTCL_vs_CD8_Control	Agpat9	chr5	100875111	100875275	165	5	0.858696	0.198198	-0.660497
3a_PTCL_vs_CD8_Control	Chka	chr19	3852916	3853176	261	7	0.933668	0.273191	-0.660477
3a_PTCL_vs_CD8_Control	Mcmbp	chr7	128730837	128732104	1268	6	0.847562	0.187137	-0.660425
3a_PTCL_vs_CD8_Control	Frem2	chr3	53560841	53561307	467	6	0.785764	0.125468	-0.660295
3a_PTCL_vs_CD8_Control	Pdcd1lg2	chr19	29459650	29459799	150	7	0.815094	0.154811	-0.660283
3a_PTCL_vs_CD8_Control	Gm6607	chr9	22330157	22330565	409	13	0.93519	0.275138	-0.660052
3a_PTCL_vs_CD8_Control	Mdn1	chr4	32665707	32666159	453	5	0.901905	0.241947	-0.659958
3a_PTCL_vs_CD8_Control	St6gal1	chr16	23306405	23307038	634	7	0.90734	0.247416	-0.659925
3a_PTCL_vs_CD8_Control	Abtb2	chr2	103593445	103593834	390	6	0.867596	0.207671	-0.659925
3a_PTCL_vs_CD8_Control	Gm13986	chr2	118054498	118055078	581	7	0.898427	0.238657	-0.65977
3a_PTCL_vs_CD8_Control	Pcgf3	chr5	108465205	108465397	193	4	0.912006	0.252247	-0.65976
3a_PTCL_vs_CD8_Control	Nek7	chr1	138564714	138565019	306	8	0.822448	0.162689	-0.659759
3a_PTCL_vs_CD8_Control	Aurkb	chr11	69050539	69051021	483	12	0.941808	0.282199	-0.65961
3a_PTCL_vs_CD8_Control	Prkch	chr12	73667699	73667817	119	6	0.819436	0.159906	-0.659531
3a_PTCL_vs_CD8_Control	Gramd3	chr18	56459526	56462096	2571	33	0.789723	0.130307	-0.659417
3a_PTCL_vs_CD8_Control	Cdc20b	chr13	113090175	113090558	384	7	0.871064	0.211688	-0.659376
3a_PTCL_vs_CD8_Control	Fam53b	chr7	132749148	132749407	260	5	0.913446	0.254104	-0.659343
3a_PTCL_vs_CD8_Control	Sgk1	chr10	21970415	21970856	442	7	0.931145	0.27181	-0.659335
3a_PTCL_vs_CD8_Control	Hacd1	chr2	13855243	13855471	229	4	0.804533	0.145215	-0.659318
3a_PTCL_vs_CD8_Control	Foxo1	chr3	52340751	52340944	194	4	0.833186	0.173875	-0.659311
3a_PTCL_vs_CD8_Control	Mbnl2	chr14	120303541	120303926	386	5	0.771906	0.112622	-0.659284
3a_PTCL_vs_CD8_Control	Fryl	chr5	73153642	73153796	155	5	0.938403	0.279166	-0.659238
3a_PTCL_vs_CD8_Control	Mcu	chr10	59511628	59512041	414	9	0.769353	0.110151	-0.659202
3a_PTCL_vs_CD8_Control	Traf7	chr17	24525692	24525856	165	7	0.943826	0.284662	-0.659164
3a_PTCL_vs_CD8_Control	Adamtsl3	chr7	82533891	82534435	545	9	0.909327	0.250168	-0.659159
3a_PTCL_vs_CD8_Control	Zcchc2	chr1	106032367	106032849	483	7	0.789821	0.130682	-0.659139
3a_PTCL_vs_CD8_Control	Gm10804	chr2	93467559	93467867	309	6	0.75505	0.0960198	-0.65903
3a_PTCL_vs_CD8_Control	Oser1	chr2	163421800	163421927	128	4	0.897651	0.238784	-0.658867
3a_PTCL_vs_CD8_Control	Osbpl1a	chr18	12836724	12837295	572	7	0.843646	0.185107	-0.658539
3a_PTCL_vs_CD8_Control	Abhd2	chr7	79297618	79298664	1047	5	0.928465	0.269951	-0.658514
3a_PTCL_vs_CD8_Control	Ptp4a3	chr15	73734057	73735861	1805	4	0.913993	0.255489	-0.658504
3a_PTCL_vs_CD8_Control	Stim2	chr5	54111074	54111338	265	4	0.913037	0.254547	-0.65849
3a_PTCL_vs_CD8_Control	Abcg2	chr6	58646642	58647258	617	5	0.821668	0.163227	-0.658442
3a_PTCL_vs_CD8_Control	Ifi47	chr11	49081935	49082945	1011	4	0.816586	0.158166	-0.658419
3a_PTCL_vs_CD8_Control	Olfr56	chr11	49081935	49082945	1011	4	0.816586	0.158166	-0.658419
3a_PTCL_vs_CD8_Control	Hs3st3b1	chr11	63912244	63912740	497	5	0.905944	0.247529	-0.658414
3a_PTCL_vs_CD8_Control	Rnf138	chr18	21003241	21003780	540	6	0.777621	0.119344	-0.658277
3a_PTCL_vs_CD8_Control	Adamtsl1	chr4	86075441	86075961	521	4	0.900641	0.242412	-0.658229
3a_PTCL_vs_CD8_Control	Apbb1	chr7	105561415	105561527	113	4	0.905041	0.246821	-0.65822
3a_PTCL_vs_CD8_Control	Usp24	chr4	106334328	106334599	272	4	0.94302	0.284832	-0.658188
3a_PTCL_vs_CD8_Control	Vps13b	chr15	35650041	35650229	189	4	0.900496	0.242384	-0.658112
3a_PTCL_vs_CD8_Control	Chd9	chr8	90862026	90862183	158	6	0.788698	0.130682	-0.658016
3a_PTCL_vs_CD8_Control	Srd5a3	chr5	76143275	76143591	317	7	0.888089	0.230083	-0.658006
3a_PTCL_vs_CD8_Control	Ifitm10	chr7	142359244	142360305	1062	16	0.894276	0.236276	-0.658
3a_PTCL_vs_CD8_Control	Foxo1	chr3	52293797	52294657	861	4	0.896374	0.238399	-0.657975
3a_PTCL_vs_CD8_Control	Atp8b4	chr2	126472091	126472738	648	6	0.801147	0.143455	-0.657692
3a_PTCL_vs_CD8_Control	Btbd16	chr7	130821872	130822119	248	5	0.926829	0.269231	-0.657598
3a_PTCL_vs_CD8_Control	Frmd3	chr4	74086381	74086757	377	4	0.87097	0.213383	-0.657587
3a_PTCL_vs_CD8_Control	Ccdc88c	chr12	101024016	101024416	401	9	0.733054	0.0755163	-0.657537
3a_PTCL_vs_CD8_Control	Usp36	chr11	118264673	118265727	1055	14	0.83017	0.172702	-0.657468
3a_PTCL_vs_CD8_Control	Pxmp4	chr2	154602114	154603045	932	10	0.871088	0.213654	-0.657434
3a_PTCL_vs_CD8_Control	Ranbp10	chr8	105808312	105809075	764	7	0.924616	0.267217	-0.657399
3a_PTCL_vs_CD8_Control	Abcb1b	chr5	8847674	8847780	107	4	0.901694	0.244331	-0.657363
3a_PTCL_vs_CD8_Control	Gng10	chr4	59041541	59041930	390	4	0.966566	0.309206	-0.657361
3a_PTCL_vs_CD8_Control	Ptpru	chr4	131835917	131836066	150	4	0.717391	0.0600858	-0.657305
3a_PTCL_vs_CD8_Control	Ccser1	chr6	61531654	61531949	296	4	0.89772	0.240427	-0.657293
3a_PTCL_vs_CD8_Control	Rbms1	chr2	60877244	60877925	682	5	0.762817	0.105537	-0.657279
3a_PTCL_vs_CD8_Control	Prex1	chr2	166685642	166686047	406	10	0.767992	0.110747	-0.657245
3a_PTCL_vs_CD8_Control	Fyn	chr10	39385628	39389093	3466	46	0.798881	0.141663	-0.657217
3a_PTCL_vs_CD8_Control	Itga2	chr13	114914787	114915559	773	5	0.793494	0.13633	-0.657164
3a_PTCL_vs_CD8_Control	Shoc2	chr19	54014884	54016694	1811	6	0.787191	0.130029	-0.657162
3a_PTCL_vs_CD8_Control	Stpg1	chr4	135520656	135521265	610	8	0.793276	0.136124	-0.657152
3a_PTCL_vs_CD8_Control	Kcnip1	chr11	33705845	33706063	219	5	0.719417	0.0623073	-0.65711
3a_PTCL_vs_CD8_Control	Cc2d1b	chr4	108623828	108624008	181	5	0.881356	0.224299	-0.657057
3a_PTCL_vs_CD8_Control	A430093F15Rik	chr19	10749195	10750238	1044	12	0.779955	0.123241	-0.656713
3a_PTCL_vs_CD8_Control	Atp10a	chr7	58829139	58829362	224	5	0.828125	0.171429	-0.656696
3a_PTCL_vs_CD8_Control	Gramd4	chr15	86088124	86088539	416	9	0.78963	0.133025	-0.656605
3a_PTCL_vs_CD8_Control	Ubr5	chr15	37998311	37998588	278	8	0.721471	0.0649967	-0.656474
3a_PTCL_vs_CD8_Control	Rere	chr4	150519321	150519704	384	4	0.882222	0.225759	-0.656463
3a_PTCL_vs_CD8_Control	Edem3	chr1	151783155	151784061	907	7	0.876604	0.220174	-0.656429
3a_PTCL_vs_CD8_Control	Eif4g3	chr4	138066088	138066586	499	11	0.773021	0.116603	-0.656418
3a_PTCL_vs_CD8_Control	Arhgap5	chr12	52554583	52555368	786	4	0.747248	0.0909553	-0.656293
3a_PTCL_vs_CD8_Control	Rab35	chr5	115633390	115633620	231	6	0.834758	0.178492	-0.656266
3a_PTCL_vs_CD8_Control	Kcnip2	chr19	45794295	45797399	3105	4	0.876968	0.220768	-0.6562
3a_PTCL_vs_CD8_Control	L3mbtl2	chr15	81679407	81679757	351	7	0.884891	0.228747	-0.656145
3a_PTCL_vs_CD8_Control	Sh3gl1	chr17	56033377	56033759	383	4	0.826748	0.170652	-0.656096
3a_PTCL_vs_CD8_Control	AK135325	chr17	56033377	56033759	383	4	0.826748	0.170652	-0.656096
3a_PTCL_vs_CD8_Control	Akna	chr4	63387292	63388731	1440	11	0.886964	0.230954	-0.65601
3a_PTCL_vs_CD8_Control	AK017104	chr4	63387292	63388731	1440	11	0.886964	0.230954	-0.65601
3a_PTCL_vs_CD8_Control	Cotl1	chr8	119809056	119811375	2320	15	0.842426	0.186441	-0.655985
3a_PTCL_vs_CD8_Control	AK209885	chr8	119809056	119811375	2320	15	0.842426	0.186441	-0.655985
3a_PTCL_vs_CD8_Control	Fam49b	chr15	63948890	63949571	682	7	0.7715	0.115539	-0.655961
3a_PTCL_vs_CD8_Control	BC004004	chr17	29278003	29279769	1767	11	0.821632	0.165809	-0.655823
3a_PTCL_vs_CD8_Control	Tmem71	chr15	66557762	66558671	910	14	0.813924	0.15813	-0.655794
3a_PTCL_vs_CD8_Control	Fyn	chr10	39430398	39430510	113	4	0.914709	0.258915	-0.655794
3a_PTCL_vs_CD8_Control	Susd1	chr4	59333221	59333979	759	12	0.775536	0.119792	-0.655744
3a_PTCL_vs_CD8_Control	4933405E24Rik	chr11	54198153	54198915	763	5	0.961391	0.305753	-0.655638
3a_PTCL_vs_CD8_Control	Egflam	chr15	7270138	7270330	193	6	0.843137	0.1875	-0.655637
3a_PTCL_vs_CD8_Control	AK079938	chr19	11478151	11478869	719	4	0.793682	0.138104	-0.655578
3a_PTCL_vs_CD8_Control	Ms4a6c	chr19	11478151	11478869	719	4	0.793682	0.138104	-0.655578
3a_PTCL_vs_CD8_Control	5830416P10Rik	chr19	53460846	53461143	298	5	0.732723	0.0771697	-0.655554
3a_PTCL_vs_CD8_Control	Hk1	chr10	62328494	62328706	213	4	0.672511	0.0170192	-0.655492
3a_PTCL_vs_CD8_Control	Macf1	chr4	123565244	123565644	401	8	0.727397	0.072109	-0.655288
3a_PTCL_vs_CD8_Control	Irf2	chr8	46782472	46782835	364	8	0.734169	0.0788877	-0.655282
3a_PTCL_vs_CD8_Control	2810021J22Rik	chr11	58880917	58881309	393	9	0.88163	0.226354	-0.655275
3a_PTCL_vs_CD8_Control	Zdhhc14	chr17	5566131	5567099	969	7	0.777816	0.122586	-0.65523
3a_PTCL_vs_CD8_Control	Gng7	chr10	80956971	80957178	208	5	0.93512	0.279902	-0.655218
3a_PTCL_vs_CD8_Control	St6galnac5	chr3	152919431	152919831	401	6	0.913833	0.258676	-0.655157
3a_PTCL_vs_CD8_Control	Sun2	chr15	79734362	79735010	649	4	0.878797	0.223715	-0.655082
3a_PTCL_vs_CD8_Control	Sdccag8	chr1	176998824	176999076	253	6	0.940358	0.28528	-0.655078
3a_PTCL_vs_CD8_Control	Psmc2	chr5	21788910	21789678	769	10	0.881966	0.226917	-0.655049
3a_PTCL_vs_CD8_Control	Wnk1	chr6	120029181	120030198	1018	6	0.708574	0.0535935	-0.654981
3a_PTCL_vs_CD8_Control	Slco3a1	chr7	74466703	74467054	352	4	0.886615	0.231945	-0.654671
3a_PTCL_vs_CD8_Control	Pde2a	chr7	101495022	101497493	2472	8	0.901231	0.246598	-0.654633
3a_PTCL_vs_CD8_Control	Klrb1b	chr6	128820174	128820389	216	7	0.679795	0.0252225	-0.654572
3a_PTCL_vs_CD8_Control	Klrb1c	chr6	128820174	128820389	216	7	0.679795	0.0252225	-0.654572
3a_PTCL_vs_CD8_Control	Cnksr1	chr4	134237959	134238206	248	10	0.703297	0.0487805	-0.654516
3a_PTCL_vs_CD8_Control	Fam178b	chr1	36573621	36575373	1753	4	0.825408	0.171096	-0.654312
3a_PTCL_vs_CD8_Control	Fam169b	chr7	68310205	68311019	815	5	0.888863	0.234694	-0.654169
3a_PTCL_vs_CD8_Control	Gm6578	chr6	12107087	12107833	747	11	0.766455	0.112314	-0.654141
3a_PTCL_vs_CD8_Control	Anxa6	chr11	55009646	55009942	297	4	0.875283	0.221211	-0.654072
3a_PTCL_vs_CD8_Control	Thra	chr11	98766896	98767776	881	5	0.691404	0.0374476	-0.653957
3a_PTCL_vs_CD8_Control	Gm15880	chr7	80638905	80639399	495	9	0.680952	0.0270002	-0.653952
3a_PTCL_vs_CD8_Control	Crtc3	chr7	80638905	80639399	495	9	0.680952	0.0270002	-0.653952
3a_PTCL_vs_CD8_Control	Wdr35	chr12	8994485	8994801	317	10	0.834068	0.180154	-0.653914
3a_PTCL_vs_CD8_Control	5730559C18Rik	chr1	136230286	136231226	941	6	0.744894	0.0910126	-0.653881
3a_PTCL_vs_CD8_Control	Cblb	chr16	52089451	52089591	141	4	0.838115	0.18425	-0.653865
3a_PTCL_vs_CD8_Control	Hmcn1	chr1	150713746	150714311	566	4	0.818648	0.164802	-0.653846
3a_PTCL_vs_CD8_Control	AK143102	chr1	150713746	150714311	566	4	0.818648	0.164802	-0.653846
3a_PTCL_vs_CD8_Control	Ppp3cc	chr14	70269739	70271869	2131	7	0.869937	0.216201	-0.653735
3a_PTCL_vs_CD8_Control	Pstpip1	chr9	56100518	56100628	111	5	0.722321	0.0688417	-0.653479
3a_PTCL_vs_CD8_Control	Iqsec1	chr6	90749477	90750640	1164	8	0.692323	0.0388983	-0.653425
3a_PTCL_vs_CD8_Control	Osbpl3	chr6	50402829	50403326	498	5	0.871329	0.217944	-0.653385
3a_PTCL_vs_CD8_Control	Bcl2	chr1	106689081	106690976	1896	14	0.80332	0.149961	-0.653359
3a_PTCL_vs_CD8_Control	Ypel1	chr16	17079268	17079595	328	6	0.954927	0.30157	-0.653357
3a_PTCL_vs_CD8_Control	Crbn	chr6	106781003	106781240	238	4	0.801067	0.14773	-0.653337
3a_PTCL_vs_CD8_Control	Trnt1	chr6	106781003	106781240	238	4	0.801067	0.14773	-0.653337
3a_PTCL_vs_CD8_Control	Tnks	chr8	34922740	34922864	125	5	0.890037	0.236716	-0.653321
3a_PTCL_vs_CD8_Control	Zfhx2	chr14	55090957	55091328	372	7	0.833058	0.17981	-0.653248
3a_PTCL_vs_CD8_Control	Thtpa	chr14	55090957	55091328	372	7	0.833058	0.17981	-0.653248
3a_PTCL_vs_CD8_Control	Abcb9	chr5	124082044	124084047	2004	4	0.962649	0.309408	-0.65324
3a_PTCL_vs_CD8_Control	Mef2c	chr13	83582555	83583098	544	6	0.800503	0.147404	-0.653099
3a_PTCL_vs_CD8_Control	Fyn	chr10	39480036	39481865	1830	28	0.83643	0.183341	-0.653088
3a_PTCL_vs_CD8_Control	Pla2g16	chr19	7560241	7560462	222	4	0.845408	0.192393	-0.653015
3a_PTCL_vs_CD8_Control	A430046D13Rik	chr10	128503320	128503653	334	5	0.772871	0.119889	-0.652982
3a_PTCL_vs_CD8_Control	Rptor	chr11	119681312	119683105	1794	12	0.740199	0.087261	-0.652938
3a_PTCL_vs_CD8_Control	Dtx1	chr5	120695165	120696427	1263	28	0.794824	0.141908	-0.652916
3a_PTCL_vs_CD8_Control	Smek1	chr12	101053379	101053848	470	12	0.795472	0.142692	-0.65278
3a_PTCL_vs_CD8_Control	Chd7	chr4	8732631	8733020	390	9	0.80986	0.157091	-0.652769
3a_PTCL_vs_CD8_Control	Add3	chr19	53186612	53187091	480	9	0.701377	0.0487644	-0.652613
3a_PTCL_vs_CD8_Control	Znrf3	chr11	5441363	5442338	976	6	0.848144	0.19556	-0.652584
3a_PTCL_vs_CD8_Control	Chd7	chr4	8812896	8813341	446	4	0.926683	0.274268	-0.652415
3a_PTCL_vs_CD8_Control	AK138323	chr17	36251441	36251759	319	5	0.880563	0.22826	-0.652304
3a_PTCL_vs_CD8_Control	Gsap	chr5	21190281	21190993	713	9	0.879917	0.227714	-0.652203
3a_PTCL_vs_CD8_Control	Tbkbp1	chr11	97144565	97144908	344	4	0.828933	0.176744	-0.652189
3a_PTCL_vs_CD8_Control	Rfx2	chr17	56827007	56827247	241	4	0.858228	0.206074	-0.652154
3a_PTCL_vs_CD8_Control	Rasa3	chr8	13611764	13612636	873	19	0.94797	0.295889	-0.652081
3a_PTCL_vs_CD8_Control	Clpx	chr9	65296528	65296742	215	4	0.694301	0.0422535	-0.652047
3a_PTCL_vs_CD8_Control	Dip2c	chr13	9640340	9640985	646	12	0.844274	0.192325	-0.651949
3a_PTCL_vs_CD8_Control	Ppp1r16b	chr2	158713004	158713556	553	6	0.918795	0.266896	-0.6519
3a_PTCL_vs_CD8_Control	BC030336	chr7	120704452	120705834	1383	8	0.856479	0.204682	-0.651797
3a_PTCL_vs_CD8_Control	Stat4	chr1	52083008	52083318	311	4	0.803156	0.151369	-0.651787
3a_PTCL_vs_CD8_Control	Osbpl1a	chr18	12841096	12841679	584	7	0.746488	0.0947126	-0.651776
3a_PTCL_vs_CD8_Control	Tle4	chr19	14540900	14541205	306	4	0.850047	0.198298	-0.651749
3a_PTCL_vs_CD8_Control	Utp20	chr10	88769125	88769439	315	6	0.69475	0.0430094	-0.65174
3a_PTCL_vs_CD8_Control	Ubac2	chr14	121950663	121950828	166	6	0.859327	0.207602	-0.651725
3a_PTCL_vs_CD8_Control	Chd7	chr4	8708256	8709249	994	14	0.711243	0.0596164	-0.651626
3a_PTCL_vs_CD8_Control	Stxbp1	chr2	32810383	32810632	250	4	0.94823	0.296668	-0.651562
3a_PTCL_vs_CD8_Control	Pxylp1	chr9	96879895	96880115	221	5	0.935484	0.283951	-0.651533
3a_PTCL_vs_CD8_Control	Psmb8	chr17	34199955	34200485	531	4	0.664432	0.0129696	-0.651462
3a_PTCL_vs_CD8_Control	Naa30	chr14	49173956	49174395	440	10	0.745051	0.0935983	-0.651453
3a_PTCL_vs_CD8_Control	AU019990	chr2	132639050	132639256	207	4	0.918455	0.267025	-0.65143
3a_PTCL_vs_CD8_Control	Tg	chr15	66833208	66833739	532	5	0.850141	0.198793	-0.651348
3a_PTCL_vs_CD8_Control	Dse	chr10	34190371	34190627	257	5	0.786329	0.135052	-0.651277
3a_PTCL_vs_CD8_Control	Dnmt1	chr9	20947984	20949984	2001	6	0.973313	0.322136	-0.651177
3a_PTCL_vs_CD8_Control	Jak1	chr4	101238635	101240711	2077	7	0.922474	0.27132	-0.651154
3a_PTCL_vs_CD8_Control	Col15a1	chr4	47312098	47312257	160	4	0.908497	0.257463	-0.651034
3a_PTCL_vs_CD8_Control	Nfe2l2	chr2	75695808	75696020	213	5	0.804878	0.153846	-0.651032
3a_PTCL_vs_CD8_Control	Arhgef3	chr14	27362446	27364245	1800	9	0.828515	0.177522	-0.650993
3a_PTCL_vs_CD8_Control	Fyn	chr10	39471970	39474321	2352	20	0.820843	0.169908	-0.650935
3a_PTCL_vs_CD8_Control	Patl2	chr2	122153165	122153350	186	4	0.793734	0.142857	-0.650876
3a_PTCL_vs_CD8_Control	Arl4c	chr1	88691721	88693095	1375	8	0.885077	0.234209	-0.650868
3a_PTCL_vs_CD8_Control	Tigit	chr16	43662497	43663837	1341	8	0.900986	0.250131	-0.650855
3a_PTCL_vs_CD8_Control	Zbtb20	chr16	43662497	43663837	1341	8	0.900986	0.250131	-0.650855
3a_PTCL_vs_CD8_Control	Tle4	chr19	14562661	14562883	223	4	0.83931	0.188585	-0.650725
3a_PTCL_vs_CD8_Control	Fgf23	chr6	127081933	127082116	184	4	0.858556	0.207936	-0.65062
3a_PTCL_vs_CD8_Control	Adgrl3	chr5	81442226	81442395	170	4	0.779388	0.128804	-0.650584
3a_PTCL_vs_CD8_Control	Tk2	chr8	104246514	104246835	322	5	0.891903	0.241358	-0.650545
3a_PTCL_vs_CD8_Control	Poc1b	chr10	99196587	99197456	870	7	0.932085	0.281549	-0.650536
3a_PTCL_vs_CD8_Control	Sphkap	chr1	83394839	83395288	450	4	0.854033	0.203504	-0.650529
3a_PTCL_vs_CD8_Control	Pitpnc1	chr11	107455270	107455631	362	9	0.729524	0.0790489	-0.650475
3a_PTCL_vs_CD8_Control	Spast	chr17	74342014	74342246	233	4	0.754941	0.104483	-0.650458
3a_PTCL_vs_CD8_Control	Gm2516	chr8	50370638	50370819	182	4	0.667494	0.0171674	-0.650326
3a_PTCL_vs_CD8_Control	2015-03-03	chr18	56914138	56914338	201	6	0.927565	0.27729	-0.650276
3a_PTCL_vs_CD8_Control	Pde7a	chr3	19257640	19258178	539	6	0.709992	0.0598966	-0.650096
3a_PTCL_vs_CD8_Control	Tbc1d4	chr14	101519702	101520118	417	10	0.821245	0.171191	-0.650054
3a_PTCL_vs_CD8_Control	Riok1	chr13	38049688	38050715	1028	14	0.841777	0.19176	-0.650016
3a_PTCL_vs_CD8_Control	2010111I01Rik	chr13	63224035	63224441	407	6	0.885849	0.235843	-0.650007
3a_PTCL_vs_CD8_Control	Ppm1h	chr10	122702138	122702792	655	7	0.8647	0.214738	-0.649962
3a_PTCL_vs_CD8_Control	Ugcg	chr4	59192163	59192649	487	10	0.81689	0.166931	-0.649959
3a_PTCL_vs_CD8_Control	BC099513	chr16	95259383	95259551	169	4	0.763719	0.113779	-0.64994
3a_PTCL_vs_CD8_Control	Kcnj15	chr16	95259383	95259551	169	4	0.763719	0.113779	-0.64994
3a_PTCL_vs_CD8_Control	Mbnl1	chr3	60551881	60552932	1052	8	0.854068	0.204202	-0.649865
3a_PTCL_vs_CD8_Control	Stk24	chr14	121322475	121323517	1043	9	0.848363	0.198626	-0.649737
3a_PTCL_vs_CD8_Control	Map4k4	chr1	39931073	39931903	831	12	0.844555	0.194838	-0.649717
3a_PTCL_vs_CD8_Control	Tnrc18	chr5	142792700	142793756	1057	6	0.764831	0.115183	-0.649648
3a_PTCL_vs_CD8_Control	Ahdc1	chr4	133026476	133026778	303	7	0.848768	0.199202	-0.649566
3a_PTCL_vs_CD8_Control	Luzp1	chr4	136537973	136538303	331	10	0.723296	0.0738644	-0.649432
3a_PTCL_vs_CD8_Control	Lrrc8d	chr5	105754910	105755212	303	5	0.699944	0.0505729	-0.649371
3a_PTCL_vs_CD8_Control	Chtf8	chr8	106888966	106889348	383	5	0.706968	0.0576085	-0.649359
3a_PTCL_vs_CD8_Control	Pde8a	chr7	81236421	81236579	159	5	0.749957	0.100643	-0.649314
3a_PTCL_vs_CD8_Control	Capza1	chr3	104861156	104861586	431	4	0.731496	0.0821969	-0.649299
3a_PTCL_vs_CD8_Control	Dtnbp1	chr13	44996991	44997266	276	8	0.90582	0.256543	-0.649277
3a_PTCL_vs_CD8_Control	Mypop	chr7	18999385	18999907	523	8	0.879957	0.230699	-0.649258
3a_PTCL_vs_CD8_Control	Focad	chr4	88162270	88162977	708	15	0.887705	0.238465	-0.64924
3a_PTCL_vs_CD8_Control	Bcl9l	chr9	44505628	44508191	2564	7	0.945116	0.295926	-0.64919
3a_PTCL_vs_CD8_Control	Pfkp	chr13	6628251	6629531	1281	13	0.775858	0.126815	-0.649043
3a_PTCL_vs_CD8_Control	Tamm41	chr6	115021164	115021419	256	4	0.902931	0.253982	-0.648949
3a_PTCL_vs_CD8_Control	Rapgef1	chr2	29635768	29636456	689	5	0.853089	0.204221	-0.648868
3a_PTCL_vs_CD8_Control	Kcnq5	chr1	21437455	21437604	150	4	0.931768	0.282922	-0.648846
3a_PTCL_vs_CD8_Control	9630033F20Rik	chr6	127103130	127103489	360	7	0.888142	0.239443	-0.648699
3a_PTCL_vs_CD8_Control	Pptc7	chr5	122305198	122306715	1518	15	0.903582	0.254889	-0.648693
3a_PTCL_vs_CD8_Control	AK086288	chr12	35647643	35648367	725	4	0.899508	0.250857	-0.648652
3a_PTCL_vs_CD8_Control	Fam117a	chr11	95351622	95352278	657	6	0.827949	0.17931	-0.648639
3a_PTCL_vs_CD8_Control	Cntnap5c	chr17	57852311	57852937	627	5	0.810557	0.161962	-0.648595
3a_PTCL_vs_CD8_Control	AK015254	chr9	117901816	117902061	246	7	0.761457	0.112893	-0.648564
3a_PTCL_vs_CD8_Control	Plcb4	chr2	135897269	135897778	510	4	0.820793	0.172254	-0.648539
3a_PTCL_vs_CD8_Control	AK035466	chr3	142889664	142889863	200	8	0.810591	0.162162	-0.648428
3a_PTCL_vs_CD8_Control	Sertad2	chr11	20647279	20647525	247	8	0.894089	0.245681	-0.648407
3a_PTCL_vs_CD8_Control	1700025G04Rik	chr1	152056202	152056518	317	5	0.884564	0.236179	-0.648385
3a_PTCL_vs_CD8_Control	Ttyh3	chr5	140638313	140638637	325	4	0.75755	0.109185	-0.648365
3a_PTCL_vs_CD8_Control	2015-03-03	chr18	56796845	56797278	434	8	0.865994	0.217676	-0.648318
3a_PTCL_vs_CD8_Control	Smad1	chr8	79350872	79351124	253	4	0.863084	0.214796	-0.648288
3a_PTCL_vs_CD8_Control	Prkch	chr12	73653903	73654157	255	8	0.757547	0.109407	-0.648139
3a_PTCL_vs_CD8_Control	Malt1	chr18	65439502	65439749	248	4	0.914606	0.26667	-0.647935
3a_PTCL_vs_CD8_Control	Mir466p	chr18	65439502	65439749	248	4	0.914606	0.26667	-0.647935
3a_PTCL_vs_CD8_Control	Rras2	chr7	114109860	114111946	2087	25	0.887883	0.240039	-0.647844
3a_PTCL_vs_CD8_Control	Osbpl3	chr6	50387950	50388374	425	7	0.839294	0.191662	-0.647632
3a_PTCL_vs_CD8_Control	Rptor	chr11	119875902	119878312	2411	14	0.758828	0.111225	-0.647603
3a_PTCL_vs_CD8_Control	Ywhab	chr2	164009046	164009352	307	5	0.789015	0.141411	-0.647603
3a_PTCL_vs_CD8_Control	Whsc1l1	chr8	25605500	25605807	308	5	0.866993	0.219408	-0.647585
3a_PTCL_vs_CD8_Control	Tsnax	chr8	125031307	125031531	225	5	0.889727	0.242153	-0.647574
3a_PTCL_vs_CD8_Control	Nav3	chr10	109685496	109685726	231	4	0.790368	0.142857	-0.647511
3a_PTCL_vs_CD8_Control	Cyth4	chr15	78612382	78612520	139	4	0.868304	0.220844	-0.64746
3a_PTCL_vs_CD8_Control	Pls1	chr9	95777397	95777603	207	6	0.875587	0.228261	-0.647326
3a_PTCL_vs_CD8_Control	Ranbp10	chr8	105800452	105800812	361	6	0.70986	0.0626214	-0.647238
3a_PTCL_vs_CD8_Control	Prdm1	chr10	44447140	44447552	413	9	0.79879	0.15157	-0.64722
3a_PTCL_vs_CD8_Control	Otulin	chr15	27623484	27624657	1174	10	0.958627	0.311469	-0.647158
3a_PTCL_vs_CD8_Control	Napepld	chr5	21680142	21680712	571	8	0.915079	0.267952	-0.647127
3a_PTCL_vs_CD8_Control	Rptor	chr11	119842356	119842998	643	5	0.931601	0.284516	-0.647085
3a_PTCL_vs_CD8_Control	Prkca	chr11	108315763	108316380	618	6	0.775724	0.128765	-0.646959
3a_PTCL_vs_CD8_Control	AK042765	chr2	138614154	138615062	909	7	0.87062	0.22371	-0.64691
3a_PTCL_vs_CD8_Control	Prkcq	chr2	11183709	11184605	897	5	0.819391	0.172659	-0.646731
3a_PTCL_vs_CD8_Control	Zfyve28	chr5	34217340	34218105	766	6	0.671138	0.0244174	-0.646721
3a_PTCL_vs_CD8_Control	Jak1	chr4	101186800	101187075	276	7	0.829456	0.182747	-0.646709
3a_PTCL_vs_CD8_Control	Pik3r5	chr11	68453733	68454306	574	4	0.955511	0.308833	-0.646679
3a_PTCL_vs_CD8_Control	Unc5c	chr3	141741174	141742154	981	4	0.863791	0.217161	-0.64663
3a_PTCL_vs_CD8_Control	Park2	chr17	10942170	10942401	232	5	0.857143	0.210526	-0.646617
3a_PTCL_vs_CD8_Control	Gm5544	chr3	97933992	97934132	141	5	0.763158	0.116667	-0.646491
3a_PTCL_vs_CD8_Control	Prkch	chr12	73658574	73658971	398	11	0.883034	0.236552	-0.646482
3a_PTCL_vs_CD8_Control	Col2a1	chr15	97990374	97990764	391	8	0.75677	0.110395	-0.646375
3a_PTCL_vs_CD8_Control	Ppm1h	chr10	122738004	122738212	209	4	0.792983	0.146726	-0.646257
3a_PTCL_vs_CD8_Control	Foxp1	chr6	99379198	99379431	234	4	0.743902	0.0976492	-0.646253
3a_PTCL_vs_CD8_Control	AW549542	chr5	119588894	119589051	158	4	0.758621	0.112403	-0.646218
3a_PTCL_vs_CD8_Control	Rgp1	chr4	43585736	43585975	240	9	0.827103	0.180926	-0.646177
3a_PTCL_vs_CD8_Control	Hsf5	chr11	87652756	87653855	1100	7	0.822539	0.176405	-0.646134
3a_PTCL_vs_CD8_Control	Tcf4	chr18	69487713	69487921	209	4	0.920792	0.274678	-0.646114
3a_PTCL_vs_CD8_Control	Lincpint	chr6	31203842	31204619	778	7	0.900446	0.254398	-0.646048
3a_PTCL_vs_CD8_Control	Atp8b4	chr2	126480458	126480919	462	6	0.966026	0.31999	-0.646036
3a_PTCL_vs_CD8_Control	Klre1	chr6	129582896	129584229	1334	14	0.707519	0.0615361	-0.645983
3a_PTCL_vs_CD8_Control	Atg16l2	chr7	101299737	101300696	960	8	0.835648	0.189743	-0.645905
3a_PTCL_vs_CD8_Control	Ptprc	chr1	138078041	138078284	244	5	0.830986	0.185185	-0.645801
3a_PTCL_vs_CD8_Control	Palld	chr8	61579729	61579962	234	4	0.893258	0.247475	-0.645784
3a_PTCL_vs_CD8_Control	Lrrc8c	chr5	105555255	105556893	1639	21	0.755014	0.109332	-0.645683
3a_PTCL_vs_CD8_Control	Senp6	chr9	80096959	80097074	116	6	0.721823	0.0761671	-0.645656
3a_PTCL_vs_CD8_Control	Dtx1	chr5	120689351	120689517	167	4	0.882325	0.236683	-0.645641
3a_PTCL_vs_CD8_Control	Cpa2	chr6	30548095	30548294	200	4	0.839685	0.194231	-0.645454
3a_PTCL_vs_CD8_Control	Sv2c	chr13	95961561	95962853	1293	19	0.748109	0.102661	-0.645448
3a_PTCL_vs_CD8_Control	Auh	chr13	52874479	52875044	566	11	0.730166	0.084782	-0.645384
3a_PTCL_vs_CD8_Control	Phgdh	chr3	98337386	98337730	345	7	0.749846	0.104489	-0.645357
3a_PTCL_vs_CD8_Control	D16Ertd472e	chr16	78547477	78548244	768	19	0.726046	0.0807292	-0.645317
3a_PTCL_vs_CD8_Control	Ppm1j	chr3	104783103	104783919	817	14	0.870062	0.224827	-0.645235
3a_PTCL_vs_CD8_Control	AK164146	chr3	133325196	133325437	242	5	0.885931	0.240805	-0.645126
3a_PTCL_vs_CD8_Control	Ppa2	chr3	133325196	133325437	242	5	0.885931	0.240805	-0.645126
3a_PTCL_vs_CD8_Control	Frmd4b	chr6	97456303	97456580	278	9	0.924064	0.278989	-0.645075
3a_PTCL_vs_CD8_Control	Halr1	chr6	52112178	52112926	749	15	0.862142	0.217116	-0.645026
3a_PTCL_vs_CD8_Control	Susd6	chr12	80814129	80814289	161	5	0.787879	0.142857	-0.645022
3a_PTCL_vs_CD8_Control	Ypel1	chr16	17084413	17085292	880	5	0.852265	0.207245	-0.64502
3a_PTCL_vs_CD8_Control	Vps13b	chr15	35778122	35778242	121	5	0.904255	0.259259	-0.644996
3a_PTCL_vs_CD8_Control	Mbnl1	chr3	60567654	60568320	667	5	0.900145	0.255153	-0.644992
3a_PTCL_vs_CD8_Control	Rab11fip3	chr17	26048356	26048584	229	7	0.796053	0.151163	-0.64489
3a_PTCL_vs_CD8_Control	Gimap4	chr6	48689760	48691380	1621	18	0.772927	0.128083	-0.644845
3a_PTCL_vs_CD8_Control	Trpm4	chr7	45312296	45312883	588	7	0.833097	0.188264	-0.644833
3a_PTCL_vs_CD8_Control	AK011205	chr2	60751291	60751556	266	7	0.684361	0.0396256	-0.644736
3a_PTCL_vs_CD8_Control	Dync1i1	chr6	5904924	5905050	127	4	0.871622	0.226891	-0.644731
3a_PTCL_vs_CD8_Control	Mbnl1	chr3	60571510	60573273	1764	6	0.838504	0.193898	-0.644606
3a_PTCL_vs_CD8_Control	Sh2d2a	chr3	87852023	87852149	127	4	0.950451	0.305904	-0.644547
3a_PTCL_vs_CD8_Control	Tox	chr4	6844073	6844739	667	6	0.91665	0.272104	-0.644546
3a_PTCL_vs_CD8_Control	Brdt	chr5	107357942	107358222	281	4	0.8094	0.164894	-0.644506
3a_PTCL_vs_CD8_Control	Prkch	chr12	73602265	73602807	543	5	0.763148	0.118675	-0.644474
3a_PTCL_vs_CD8_Control	Il4ra	chr7	125578434	125579186	753	4	0.833018	0.188557	-0.644461
3a_PTCL_vs_CD8_Control	Lhfp	chr3	53194700	53195176	477	6	0.862318	0.21786	-0.644458
3a_PTCL_vs_CD8_Control	Gpsm2	chr3	108718338	108718570	233	4	0.761044	0.116631	-0.644413
3a_PTCL_vs_CD8_Control	AK030929	chr14	54174665	54175342	678	4	0.704715	0.0603064	-0.644408
3a_PTCL_vs_CD8_Control	Tcra	chr14	54174665	54175342	678	4	0.704715	0.0603064	-0.644408
3a_PTCL_vs_CD8_Control	KC202844	chr14	54174665	54175342	678	4	0.704715	0.0603064	-0.644408
3a_PTCL_vs_CD8_Control	D45219	chr14	54174665	54175342	678	4	0.704715	0.0603064	-0.644408
3a_PTCL_vs_CD8_Control	KC202853	chr14	54174665	54175342	678	4	0.704715	0.0603064	-0.644408
3a_PTCL_vs_CD8_Control	AF093858	chr14	54174665	54175342	678	4	0.704715	0.0603064	-0.644408
3a_PTCL_vs_CD8_Control	AF034160	chr14	54174665	54175342	678	4	0.704715	0.0603064	-0.644408
3a_PTCL_vs_CD8_Control	D12893	chr14	54174665	54175342	678	4	0.704715	0.0603064	-0.644408
3a_PTCL_vs_CD8_Control	M22660	chr14	54174665	54175342	678	4	0.704715	0.0603064	-0.644408
3a_PTCL_vs_CD8_Control	KC202843	chr14	54174665	54175342	678	4	0.704715	0.0603064	-0.644408
3a_PTCL_vs_CD8_Control	AY089788	chr14	54174665	54175342	678	4	0.704715	0.0603064	-0.644408
3a_PTCL_vs_CD8_Control	M29272	chr14	54174665	54175342	678	4	0.704715	0.0603064	-0.644408
3a_PTCL_vs_CD8_Control	M26425	chr14	54174665	54175342	678	4	0.704715	0.0603064	-0.644408
3a_PTCL_vs_CD8_Control	X55823	chr14	54174665	54175342	678	4	0.704715	0.0603064	-0.644408
3a_PTCL_vs_CD8_Control	Usp12	chr5	146769789	146770706	918	11	0.881416	0.237034	-0.644382
3a_PTCL_vs_CD8_Control	Pcgf5	chr19	36350150	36350618	469	17	0.75101	0.106669	-0.644342
3a_PTCL_vs_CD8_Control	Kcnj1	chr9	32393614	32394404	791	8	0.788275	0.143953	-0.644322
3a_PTCL_vs_CD8_Control	Etf1	chr18	34925769	34926260	492	5	0.786977	0.142709	-0.644268
3a_PTCL_vs_CD8_Control	Hipk1	chr3	103781475	103782006	532	11	0.702935	0.0587003	-0.644235
3a_PTCL_vs_CD8_Control	AK016162	chr3	103781475	103782006	532	11	0.702935	0.0587003	-0.644235
3a_PTCL_vs_CD8_Control	Med29	chr7	28390012	28390245	234	4	0.937063	0.292899	-0.644163
3a_PTCL_vs_CD8_Control	Rpa2	chr4	132775077	132776763	1687	10	0.716342	0.0721808	-0.644162
3a_PTCL_vs_CD8_Control	Pdia4	chr6	47811188	47811665	478	7	0.818886	0.174778	-0.644108
3a_PTCL_vs_CD8_Control	Drosha	chr15	12860033	12860544	512	5	0.796555	0.152489	-0.644066
3a_PTCL_vs_CD8_Control	Tap1	chr17	34192975	34195491	2517	25	0.866763	0.222709	-0.644054
3a_PTCL_vs_CD8_Control	Rnf32	chr5	29197840	29197965	126	5	0.6875	0.0434783	-0.644022
3a_PTCL_vs_CD8_Control	Srgn	chr10	62504430	62504873	444	11	0.690888	0.0468977	-0.64399
3a_PTCL_vs_CD8_Control	Mzt1	chr14	99036199	99036323	125	6	0.803398	0.159533	-0.643865
3a_PTCL_vs_CD8_Control	Stat1	chr1	52120933	52122734	1802	16	0.742762	0.0990306	-0.643731
3a_PTCL_vs_CD8_Control	Usp12	chr5	146784990	146785438	449	6	0.759023	0.11532	-0.643704
3a_PTCL_vs_CD8_Control	Tbl1xr1	chr3	22092918	22093143	226	4	0.74761	0.103918	-0.643692
3a_PTCL_vs_CD8_Control	Vps13a	chr19	16774162	16774565	404	5	0.838869	0.195187	-0.643682
3a_PTCL_vs_CD8_Control	Lmna	chr3	88494764	88494952	189	4	0.871126	0.227603	-0.643523
3a_PTCL_vs_CD8_Control	Csrp1	chr1	135740324	135740436	113	4	0.738095	0.0945946	-0.643501
3a_PTCL_vs_CD8_Control	Mcm9	chr10	53621605	53621793	189	5	0.729167	0.0857143	-0.643452
3a_PTCL_vs_CD8_Control	Trim14	chr4	46526124	46528051	1928	16	0.707353	0.0640254	-0.643327
3a_PTCL_vs_CD8_Control	Ctnna2	chr6	76943683	76943870	188	4	0.829292	0.186013	-0.64328
3a_PTCL_vs_CD8_Control	Itga2	chr13	114871339	114871465	127	4	0.711914	0.0686705	-0.643243
3a_PTCL_vs_CD8_Control	Aatf	chr11	84511087	84511206	120	5	0.899263	0.256098	-0.643165
3a_PTCL_vs_CD8_Control	Entpd1	chr19	40691633	40692721	1089	20	0.752708	0.109578	-0.64313
3a_PTCL_vs_CD8_Control	Ccdc136	chr6	29414566	29414721	156	4	0.921348	0.278226	-0.643123
3a_PTCL_vs_CD8_Control	Ipo11	chr13	106863153	106863289	137	5	0.718393	0.0753716	-0.643021
3a_PTCL_vs_CD8_Control	Nlk	chr11	78596278	78596527	250	8	0.763916	0.120921	-0.642994
3a_PTCL_vs_CD8_Control	Ptk2b	chr14	66210044	66210166	123	4	0.789002	0.146044	-0.642957
3a_PTCL_vs_CD8_Control	Elovl6	chr3	129598804	129599326	523	9	0.863495	0.220626	-0.64287
3a_PTCL_vs_CD8_Control	Dock5	chr14	67932334	67932482	149	6	0.705193	0.0623501	-0.642842
3a_PTCL_vs_CD8_Control	Tspan3	chr9	56146963	56148079	1117	6	0.774689	0.131867	-0.642822
3a_PTCL_vs_CD8_Control	Gfod1	chr13	43253105	43253211	107	4	0.78157	0.13881	-0.64276
3a_PTCL_vs_CD8_Control	Dzip1	chr14	118923332	118924005	674	25	0.780574	0.137905	-0.642668
3a_PTCL_vs_CD8_Control	Sidt1	chr16	44313970	44314676	707	10	0.874568	0.231924	-0.642644
3a_PTCL_vs_CD8_Control	Cox10	chr11	63974366	63974606	241	6	0.715232	0.072819	-0.642413
3a_PTCL_vs_CD8_Control	Hdac4	chr1	92082299	92082718	420	6	0.826134	0.183803	-0.642331
3a_PTCL_vs_CD8_Control	Nfatc1	chr18	80709719	80709833	115	6	0.701149	0.0588235	-0.642326
3a_PTCL_vs_CD8_Control	Fyn	chr10	39458497	39459174	678	7	0.693998	0.0517562	-0.642242
3a_PTCL_vs_CD8_Control	Mpzl3	chr9	45057194	45058349	1156	12	0.770227	0.128023	-0.642204
3a_PTCL_vs_CD8_Control	Bcl2	chr1	106700610	106702667	2058	10	0.791834	0.149698	-0.642136
3a_PTCL_vs_CD8_Control	Dgkh	chr14	78719805	78720087	283	5	0.818029	0.175943	-0.642086
3a_PTCL_vs_CD8_Control	Lax1	chr1	133687343	133688077	735	12	0.892624	0.2506	-0.642023
3a_PTCL_vs_CD8_Control	Ccdc171	chr4	83533378	83534585	1208	11	0.805657	0.163874	-0.641783
3a_PTCL_vs_CD8_Control	Akap13	chr7	75713898	75714081	184	5	0.830054	0.188291	-0.641763
3a_PTCL_vs_CD8_Control	Npcd	chr15	79806218	79806347	130	4	0.803468	0.161716	-0.641752
3a_PTCL_vs_CD8_Control	Mbnl1	chr3	60586664	60586882	219	5	0.720738	0.0790031	-0.641734
3a_PTCL_vs_CD8_Control	Samd15	chr12	87203083	87203359	277	8	0.798909	0.157178	-0.641732
3a_PTCL_vs_CD8_Control	Arhgef3	chr14	27390004	27390427	424	6	0.890927	0.249237	-0.64169
3a_PTCL_vs_CD8_Control	Rnf145	chr11	44539541	44540149	609	12	0.662818	0.0211815	-0.641637
3a_PTCL_vs_CD8_Control	Bach2	chr4	32365817	32366193	377	5	0.843132	0.201589	-0.641543
3a_PTCL_vs_CD8_Control	Crtam	chr9	41003925	41004283	359	9	0.7487	0.107179	-0.641521
3a_PTCL_vs_CD8_Control	Snx29	chr16	11399481	11401464	1984	15	0.810336	0.168915	-0.641421
3a_PTCL_vs_CD8_Control	Trhde	chr10	114414826	114414998	173	4	0.839757	0.198391	-0.641365
3a_PTCL_vs_CD8_Control	Ifng	chr10	118442010	118442861	852	8	0.874445	0.233156	-0.641289
3a_PTCL_vs_CD8_Control	Ccdc146	chr5	21391846	21392085	240	6	0.900282	0.25902	-0.641262
3a_PTCL_vs_CD8_Control	Sub1	chr15	11992436	11993166	731	6	0.677313	0.0361786	-0.641135
3a_PTCL_vs_CD8_Control	Scml4	chr10	42868792	42869317	526	14	0.76766	0.12657	-0.64109
3a_PTCL_vs_CD8_Control	Dag1	chr9	108262897	108263004	108	5	0.745399	0.10443	-0.640968
3a_PTCL_vs_CD8_Control	AK005414	chr1	193207280	193208803	1524	5	0.741998	0.101085	-0.640912
3a_PTCL_vs_CD8_Control	Lamb3	chr1	193207280	193208803	1524	5	0.741998	0.101085	-0.640912
3a_PTCL_vs_CD8_Control	Atf1	chr15	100235529	100235917	389	5	0.796414	0.155553	-0.640861
3a_PTCL_vs_CD8_Control	Plek	chr11	16996456	16997315	860	4	0.845933	0.20516	-0.640773
3a_PTCL_vs_CD8_Control	AK162361	chr3	103886708	103887056	349	6	0.816184	0.175435	-0.640749
3a_PTCL_vs_CD8_Control	Ptpn22	chr3	103886708	103887056	349	6	0.816184	0.175435	-0.640749
3a_PTCL_vs_CD8_Control	Agpat3	chr10	78346576	78346787	212	5	0.934783	0.294118	-0.640665
3a_PTCL_vs_CD8_Control	Sorcs1	chr19	50589605	50589968	364	4	0.790298	0.149652	-0.640646
3a_PTCL_vs_CD8_Control	Prss21	chr17	23872949	23873229	281	4	0.951234	0.31072	-0.640514
3a_PTCL_vs_CD8_Control	Ncoa2	chr1	13304580	13305181	602	8	0.914828	0.274332	-0.640496
3a_PTCL_vs_CD8_Control	Mnd1	chr3	84091870	84093299	1430	7	0.873261	0.232827	-0.640435
3a_PTCL_vs_CD8_Control	Fyn	chr10	39535374	39536055	682	6	0.961414	0.321047	-0.640368
3a_PTCL_vs_CD8_Control	Fhit	chr14	10912821	10914851	2031	5	0.847408	0.207146	-0.640262
3a_PTCL_vs_CD8_Control	Dync2li1	chr17	84635876	84636020	145	4	0.65625	0.016129	-0.640121
3a_PTCL_vs_CD8_Control	Sema4d	chr13	51782485	51782752	268	5	0.804688	0.164571	-0.640117
3a_PTCL_vs_CD8_Control	Galnt7	chr8	57636497	57638259	1763	17	0.725535	0.08543	-0.640105
3a_PTCL_vs_CD8_Control	Nsmce1	chr7	125477168	125478624	1457	7	0.78287	0.142817	-0.640053
3a_PTCL_vs_CD8_Control	Hmha1	chr10	80025167	80028361	3195	5	0.712027	0.0719857	-0.640041
3a_PTCL_vs_CD8_Control	Bc1	chr10	80025167	80028361	3195	5	0.712027	0.0719857	-0.640041
3a_PTCL_vs_CD8_Control	Srsf4	chr4	131889465	131889617	153	6	0.846271	0.206235	-0.640036
3a_PTCL_vs_CD8_Control	Cacng6	chr7	3424063	3425687	1625	13	0.705008	0.0651905	-0.639817
3a_PTCL_vs_CD8_Control	Mmd	chr11	90256506	90256718	213	6	0.719298	0.0795107	-0.639787
3a_PTCL_vs_CD8_Control	Sgms1	chr19	32180999	32181762	764	17	0.779557	0.139785	-0.639772
3a_PTCL_vs_CD8_Control	Anxa11	chr14	25856869	25857032	164	4	0.674672	0.0349908	-0.639682
3a_PTCL_vs_CD8_Control	Taf15	chr11	83475479	83476079	601	8	0.8939	0.254238	-0.639661
3a_PTCL_vs_CD8_Control	B230217C12Rik	chr11	97842488	97842717	230	5	0.801062	0.16149	-0.639572
3a_PTCL_vs_CD8_Control	Sertad2	chr11	20640956	20641162	207	5	0.914062	0.27451	-0.639553
3a_PTCL_vs_CD8_Control	Tmem163	chr1	127507972	127508709	738	4	0.959048	0.319516	-0.639531
3a_PTCL_vs_CD8_Control	LOC100503496	chr11	109439633	109439812	180	4	0.681452	0.0419426	-0.639509
3a_PTCL_vs_CD8_Control	Cblb	chr16	52052528	52053660	1133	15	0.897038	0.257538	-0.6395
3a_PTCL_vs_CD8_Control	Kcnj15	chr16	95275399	95275548	150	5	0.827586	0.188119	-0.639467
3a_PTCL_vs_CD8_Control	2310001H17Rik	chr6	129208496	129209972	1477	14	0.741154	0.101711	-0.639444
3a_PTCL_vs_CD8_Control	Nod1	chr6	54967515	54968635	1121	9	0.874701	0.235291	-0.639409
3a_PTCL_vs_CD8_Control	Clock	chr5	76290401	76290761	361	6	0.908309	0.268988	-0.639321
3a_PTCL_vs_CD8_Control	Smg1	chr7	118131920	118132151	232	4	0.678596	0.0393289	-0.639267
3a_PTCL_vs_CD8_Control	Ppp1r12a	chr10	108174141	108174687	547	7	0.897443	0.258181	-0.639262
3a_PTCL_vs_CD8_Control	Stk24	chr14	121348805	121349101	297	8	0.774505	0.135388	-0.639117
3a_PTCL_vs_CD8_Control	Gngt2	chr11	95843240	95843354	115	4	0.762163	0.123314	-0.63885
3a_PTCL_vs_CD8_Control	Ptpn12	chr5	21033321	21033599	279	6	0.912299	0.273458	-0.638841
3a_PTCL_vs_CD8_Control	Arhgef3	chr14	27352572	27353045	474	12	0.689844	0.0510033	-0.638841
3a_PTCL_vs_CD8_Control	Fyn	chr10	39392681	39393030	350	6	0.812799	0.173983	-0.638815
3a_PTCL_vs_CD8_Control	Tmem163	chr1	127575960	127576807	848	9	0.932892	0.294098	-0.638794
3a_PTCL_vs_CD8_Control	St6galnac5	chr3	152948497	152948760	264	5	0.912392	0.273673	-0.638719
3a_PTCL_vs_CD8_Control	Coro1c	chr5	113843544	113844210	667	19	0.841641	0.202933	-0.638708
3a_PTCL_vs_CD8_Control	Ubash3a	chr17	31227087	31227353	267	6	0.685134	0.0464738	-0.63866
3a_PTCL_vs_CD8_Control	Akap1	chr11	88833697	88833848	152	4	0.76824	0.12963	-0.638611
3a_PTCL_vs_CD8_Control	Ttyh3	chr5	140644703	140644835	133	4	0.673993	0.0355731	-0.63842
3a_PTCL_vs_CD8_Control	2015-09-09	chr11	117209107	117210164	1058	4	0.864709	0.226368	-0.638341
3a_PTCL_vs_CD8_Control	Thrap3	chr4	126193722	126194051	330	4	0.907284	0.268978	-0.638306
3a_PTCL_vs_CD8_Control	Dyrk1a	chr16	94585180	94585291	112	5	0.911765	0.273504	-0.63826
3a_PTCL_vs_CD8_Control	Sipa1l2	chr8	125461208	125462439	1232	7	0.788167	0.150016	-0.638151
3a_PTCL_vs_CD8_Control	Jak1	chr4	101192967	101193948	982	10	0.687417	0.0492743	-0.638143
3a_PTCL_vs_CD8_Control	Manba	chr3	135527629	135528187	559	6	0.87983	0.241761	-0.638068
3a_PTCL_vs_CD8_Control	Samd3	chr10	26239112	26240218	1107	5	0.861056	0.223125	-0.637931
3a_PTCL_vs_CD8_Control	Tmem52b	chr6	129516593	129517181	589	12	0.833221	0.195336	-0.637885
3a_PTCL_vs_CD8_Control	Cacna1c	chr6	118967859	118968185	327	4	0.906263	0.268403	-0.63786
3a_PTCL_vs_CD8_Control	Hivep3	chr4	119906890	119907078	189	5	0.822877	0.185087	-0.63779
3a_PTCL_vs_CD8_Control	Apobr	chr7	126585031	126585274	244	5	0.707865	0.0701754	-0.63769
3a_PTCL_vs_CD8_Control	Tshz3	chr7	36708376	36708672	297	9	0.667254	0.0295737	-0.63768
3a_PTCL_vs_CD8_Control	Klrk1	chr6	129614076	129614440	365	4	0.783534	0.145883	-0.637651
3a_PTCL_vs_CD8_Control	Fbxl3	chr14	103084461	103084606	146	8	0.95539	0.317839	-0.637551
3a_PTCL_vs_CD8_Control	Fgl2	chr5	21373306	21374082	777	6	0.801955	0.164502	-0.637453
3a_PTCL_vs_CD8_Control	Ccdc146	chr5	21373306	21374082	777	6	0.801955	0.164502	-0.637453
3a_PTCL_vs_CD8_Control	Lef1	chr3	131155314	131155655	342	5	0.7797	0.14226	-0.63744
3a_PTCL_vs_CD8_Control	Ttc28	chr5	111120552	111120754	203	4	0.847043	0.209627	-0.637416
3a_PTCL_vs_CD8_Control	D8Ertd82e	chr8	36100554	36101110	557	11	0.83242	0.195067	-0.637353
3a_PTCL_vs_CD8_Control	Sema6d	chr2	124104350	124104962	613	6	0.911377	0.27407	-0.637307
3a_PTCL_vs_CD8_Control	Foxp1	chr6	99092261	99092827	567	6	0.688905	0.0516223	-0.637282
3a_PTCL_vs_CD8_Control	Arpc2	chr1	74258802	74259806	1005	7	0.94456	0.30738	-0.637181
3a_PTCL_vs_CD8_Control	1700025G04Rik	chr1	152009371	152010251	881	11	0.676511	0.0394026	-0.637108
3a_PTCL_vs_CD8_Control	Celsr1	chr15	86026850	86027759	910	21	0.910991	0.273896	-0.637096
3a_PTCL_vs_CD8_Control	Tnk1	chr11	69858427	69858750	324	16	0.874206	0.237112	-0.637095
3a_PTCL_vs_CD8_Control	Prkch	chr12	73623457	73623589	133	5	0.698795	0.0617284	-0.637067
3a_PTCL_vs_CD8_Control	Epb4.1l2	chr10	25471857	25472171	315	4	0.95375	0.316731	-0.637019
3a_PTCL_vs_CD8_Control	Smc4	chr3	69011998	69012182	185	4	0.709497	0.0725389	-0.636958
3a_PTCL_vs_CD8_Control	Cntn1	chr15	92181870	92182475	606	4	0.879778	0.242891	-0.636888
3a_PTCL_vs_CD8_Control	AK048048	chr6	124736851	124737204	354	7	0.915478	0.278648	-0.63683
3a_PTCL_vs_CD8_Control	Ptpn6	chr6	124736851	124737204	354	7	0.915478	0.278648	-0.63683
3a_PTCL_vs_CD8_Control	Dock5	chr14	67818105	67818293	189	4	0.693798	0.0570571	-0.636741
3a_PTCL_vs_CD8_Control	Islr	chr9	58156765	58158572	1808	7	0.846762	0.210043	-0.636719
3a_PTCL_vs_CD8_Control	Picalm	chr7	90146673	90148754	2082	11	0.708784	0.072167	-0.636617
3a_PTCL_vs_CD8_Control	Ablim1	chr19	57101128	57101317	190	6	0.851799	0.215202	-0.636598
3a_PTCL_vs_CD8_Control	Nsmce1	chr7	125469626	125471307	1682	12	0.776478	0.139898	-0.63658
3a_PTCL_vs_CD8_Control	Sell	chr1	164070249	164070568	320	4	0.695902	0.0593336	-0.636569
3a_PTCL_vs_CD8_Control	Zfp277	chr12	40433120	40434341	1222	7	0.790545	0.154005	-0.63654
3a_PTCL_vs_CD8_Control	Cmc1	chr9	118083453	118084769	1317	25	0.812863	0.176483	-0.63638
3a_PTCL_vs_CD8_Control	Spg7	chr8	123086127	123086998	872	4	0.80888	0.1726	-0.63628
3a_PTCL_vs_CD8_Control	Dthd1	chr5	62820610	62820839	230	7	0.810081	0.173835	-0.636247
3a_PTCL_vs_CD8_Control	Lasp1	chr11	97817057	97817275	219	4	0.955083	0.318841	-0.636242
3a_PTCL_vs_CD8_Control	Shisa5	chr9	109048517	109050228	1712	10	0.885414	0.249245	-0.636169
3a_PTCL_vs_CD8_Control	Tcra	chr14	54171320	54171546	227	5	0.722222	0.0862069	-0.636015
3a_PTCL_vs_CD8_Control	KC202844	chr14	54171320	54171546	227	5	0.722222	0.0862069	-0.636015
3a_PTCL_vs_CD8_Control	D45219	chr14	54171320	54171546	227	5	0.722222	0.0862069	-0.636015
3a_PTCL_vs_CD8_Control	KC202853	chr14	54171320	54171546	227	5	0.722222	0.0862069	-0.636015
3a_PTCL_vs_CD8_Control	AF093858	chr14	54171320	54171546	227	5	0.722222	0.0862069	-0.636015
3a_PTCL_vs_CD8_Control	D12893	chr14	54171320	54171546	227	5	0.722222	0.0862069	-0.636015
3a_PTCL_vs_CD8_Control	M22660	chr14	54171320	54171546	227	5	0.722222	0.0862069	-0.636015
3a_PTCL_vs_CD8_Control	KC202843	chr14	54171320	54171546	227	5	0.722222	0.0862069	-0.636015
3a_PTCL_vs_CD8_Control	AY089788	chr14	54171320	54171546	227	5	0.722222	0.0862069	-0.636015
3a_PTCL_vs_CD8_Control	M29272	chr14	54171320	54171546	227	5	0.722222	0.0862069	-0.636015
3a_PTCL_vs_CD8_Control	M26425	chr14	54171320	54171546	227	5	0.722222	0.0862069	-0.636015
3a_PTCL_vs_CD8_Control	Rnf43	chr11	87676261	87677839	1579	17	0.817939	0.181956	-0.635983
3a_PTCL_vs_CD8_Control	Eif4a1	chr11	69669171	69669995	825	5	0.826279	0.19046	-0.635819
3a_PTCL_vs_CD8_Control	As3mt	chr19	46729561	46730178	618	9	0.94335	0.307546	-0.635803
3a_PTCL_vs_CD8_Control	Akap6	chr12	53076563	53077341	779	5	0.837414	0.201623	-0.63579
3a_PTCL_vs_CD8_Control	Il18rap	chr1	40515927	40516566	640	13	0.702518	0.0668026	-0.635715
3a_PTCL_vs_CD8_Control	Mbp	chr18	82539949	82540183	235	4	0.910741	0.275049	-0.635692
3a_PTCL_vs_CD8_Control	Klra12	chr6	130070620	130071108	489	6	0.689831	0.0541652	-0.635666
3a_PTCL_vs_CD8_Control	Klra15	chr6	130070620	130071108	489	6	0.689831	0.0541652	-0.635666
3a_PTCL_vs_CD8_Control	Klra22	chr6	130070620	130071108	489	6	0.689831	0.0541652	-0.635666
3a_PTCL_vs_CD8_Control	Mmrn2	chr14	34403502	34403641	140	5	0.94	0.304348	-0.635652
3a_PTCL_vs_CD8_Control	Ccdc18	chr5	108184862	108185006	145	4	0.7897	0.154088	-0.635611
3a_PTCL_vs_CD8_Control	Klhl2	chr8	64792745	64793041	297	7	0.718971	0.0833733	-0.635598
3a_PTCL_vs_CD8_Control	Limd1	chr9	123497109	123497504	396	8	0.795065	0.159475	-0.63559
3a_PTCL_vs_CD8_Control	Arhgef3	chr14	27391034	27391666	633	14	0.751847	0.116286	-0.635561
3a_PTCL_vs_CD8_Control	Tmem163	chr1	127611316	127611603	288	4	0.939371	0.303913	-0.635458
3a_PTCL_vs_CD8_Control	Mylk	chr16	34827218	34827979	762	4	0.933065	0.29769	-0.635375
3a_PTCL_vs_CD8_Control	Abhd2	chr7	79313280	79313519	240	5	0.734068	0.0987019	-0.635366
3a_PTCL_vs_CD8_Control	AK077405	chr2	167573303	167573694	392	7	0.669437	0.0341308	-0.635306
3a_PTCL_vs_CD8_Control	Gsap	chr5	21213081	21213458	378	4	0.689309	0.0541166	-0.635192
3a_PTCL_vs_CD8_Control	Dnaaf5	chr5	139166407	139166736	330	8	0.679205	0.0441094	-0.635095
3a_PTCL_vs_CD8_Control	Pcsk1	chr13	75124058	75125965	1908	4	0.863475	0.228501	-0.634974
3a_PTCL_vs_CD8_Control	Ssr1	chr13	37979271	37979420	150	4	0.877095	0.242152	-0.634942
3a_PTCL_vs_CD8_Control	Yaf2	chr15	93294489	93294902	414	12	0.823893	0.188953	-0.63494
3a_PTCL_vs_CD8_Control	Hectd2	chr19	36560747	36561136	390	6	0.814608	0.179684	-0.634924
3a_PTCL_vs_CD8_Control	As3mt	chr19	46714143	46714568	426	5	0.77842	0.143568	-0.634853
3a_PTCL_vs_CD8_Control	Slc10a5	chr3	10331897	10332075	179	4	0.741638	0.106814	-0.634824
3a_PTCL_vs_CD8_Control	Insr	chr8	3153352	3153465	114	4	0.719547	0.0848056	-0.634741
3a_PTCL_vs_CD8_Control	Stox1	chr10	62678763	62679004	242	7	0.869718	0.235023	-0.634695
3a_PTCL_vs_CD8_Control	Sh2b1	chr7	126471107	126471319	213	6	0.705314	0.0707071	-0.634607
3a_PTCL_vs_CD8_Control	Mta3	chr17	83721348	83721800	453	9	0.914876	0.28027	-0.634606
3a_PTCL_vs_CD8_Control	BC078455	chr15	99471668	99471858	191	6	0.663735	0.0291601	-0.634575
3a_PTCL_vs_CD8_Control	Bcdin3d	chr15	99471668	99471858	191	6	0.663735	0.0291601	-0.634575
3a_PTCL_vs_CD8_Control	Nfatc2	chr2	168578936	168582404	3469	14	0.851123	0.216615	-0.634508
3a_PTCL_vs_CD8_Control	Vps53	chr11	76151301	76151600	300	5	0.856557	0.22205	-0.634507
3a_PTCL_vs_CD8_Control	Glod4	chr11	76151301	76151600	300	5	0.856557	0.22205	-0.634507
3a_PTCL_vs_CD8_Control	Puf60	chr15	76079415	76079817	403	7	0.817164	0.182671	-0.634494
3a_PTCL_vs_CD8_Control	Srpk2	chr5	23608900	23609459	560	5	0.887702	0.253282	-0.63442
3a_PTCL_vs_CD8_Control	Nr3c1	chr18	39485062	39485237	176	7	0.691956	0.0575693	-0.634387
3a_PTCL_vs_CD8_Control	Vps37b	chr5	124017121	124017444	324	8	0.870043	0.235677	-0.634366
3a_PTCL_vs_CD8_Control	Stk24	chr14	121292446	121293242	797	8	0.780104	0.145739	-0.634365
3a_PTCL_vs_CD8_Control	Tmem117	chr15	94949704	94949890	187	9	0.813713	0.179359	-0.634354
3a_PTCL_vs_CD8_Control	Enthd1	chr15	80533093	80533340	248	4	0.881773	0.247475	-0.634299
3a_PTCL_vs_CD8_Control	Ifitm10	chr7	142347271	142349485	2215	13	0.697297	0.0630192	-0.634278
3a_PTCL_vs_CD8_Control	Ptk2b	chr14	66241826	66242233	408	5	0.743697	0.109422	-0.634274
3a_PTCL_vs_CD8_Control	Hipk1	chr3	103783629	103784920	1292	13	0.724109	0.0898673	-0.634242
3a_PTCL_vs_CD8_Control	AK016162	chr3	103783629	103784920	1292	13	0.724109	0.0898673	-0.634242
3a_PTCL_vs_CD8_Control	Actn1	chr12	80250232	80250420	189	5	0.927835	0.293651	-0.634184
3a_PTCL_vs_CD8_Control	Pkig	chr2	163703305	163703831	527	6	0.657235	0.0230762	-0.634159
3a_PTCL_vs_CD8_Control	Cat	chr2	103465423	103465625	203	5	0.940092	0.306031	-0.634061
3a_PTCL_vs_CD8_Control	Cblb	chr16	52065644	52066786	1143	12	0.795619	0.161631	-0.633987
3a_PTCL_vs_CD8_Control	Fam169b	chr7	68287243	68287363	121	9	0.71411	0.0801354	-0.633975
3a_PTCL_vs_CD8_Control	Ptk2b	chr14	66189813	66192264	2452	5	0.803531	0.169559	-0.633972
3a_PTCL_vs_CD8_Control	Il18	chr9	50555372	50555643	272	4	0.716924	0.0830924	-0.633831
3a_PTCL_vs_CD8_Control	Ces1d	chr8	93176147	93176559	413	4	0.717313	0.0834925	-0.633821
3a_PTCL_vs_CD8_Control	2010111I01Rik	chr13	63199887	63200208	322	4	0.810157	0.176381	-0.633776
3a_PTCL_vs_CD8_Control	A930007I19Rik	chr19	29491626	29492345	720	15	0.910708	0.276944	-0.633764
3a_PTCL_vs_CD8_Control	Inpp5b	chr4	124756423	124757787	1365	6	0.710033	0.0762845	-0.633748
3a_PTCL_vs_CD8_Control	Stk24	chr14	121355907	121356157	251	7	0.823961	0.190238	-0.633723
3a_PTCL_vs_CD8_Control	Celsr1	chr15	85995287	85995838	552	8	0.858034	0.224358	-0.633676
3a_PTCL_vs_CD8_Control	Jmjd1c	chr10	67208418	67208744	327	6	0.871594	0.237945	-0.633648
3a_PTCL_vs_CD8_Control	Cmip	chr8	117278315	117278770	456	8	0.744303	0.11069	-0.633613
3a_PTCL_vs_CD8_Control	Myh10	chr11	68725865	68726593	729	4	0.726711	0.0931226	-0.633589
3a_PTCL_vs_CD8_Control	Garnl3	chr2	33030697	33031565	869	8	0.826319	0.192782	-0.633537
3a_PTCL_vs_CD8_Control	Gpr183	chr14	121959128	121963322	4195	48	0.720628	0.0871	-0.633528
3a_PTCL_vs_CD8_Control	Ubac2	chr14	121959128	121963322	4195	48	0.720628	0.0871	-0.633528
3a_PTCL_vs_CD8_Control	Atp9b	chr18	80929437	80929744	308	7	0.76969	0.136217	-0.633472
3a_PTCL_vs_CD8_Control	Pde7a	chr3	19240369	19242321	1953	28	0.894128	0.260673	-0.633455
3a_PTCL_vs_CD8_Control	Erc1	chr6	119579656	119580075	420	6	0.893656	0.260395	-0.633262
3a_PTCL_vs_CD8_Control	Rara	chr11	98949204	98952753	3550	11	0.652847	0.0196322	-0.633215
3a_PTCL_vs_CD8_Control	AK031732	chr11	98949204	98952753	3550	11	0.652847	0.0196322	-0.633215
3a_PTCL_vs_CD8_Control	Klhl30	chr1	91350155	91352155	2001	7	0.745536	0.112342	-0.633193
3a_PTCL_vs_CD8_Control	Zfp521	chr18	13934042	13934266	225	6	0.835787	0.202639	-0.633148
3a_PTCL_vs_CD8_Control	Elf1	chr14	79557201	79557345	145	7	0.843823	0.210708	-0.633115
3a_PTCL_vs_CD8_Control	Ugcg	chr4	59203554	59204060	507	5	0.779974	0.146886	-0.633088
3a_PTCL_vs_CD8_Control	Rreb1	chr13	37830003	37830497	495	4	0.650194	0.0171225	-0.633071
3a_PTCL_vs_CD8_Control	Ncoa2	chr1	13266459	13266735	277	5	0.691301	0.0583544	-0.632946
3a_PTCL_vs_CD8_Control	Ikzf3	chr11	98522373	98522799	427	8	0.755817	0.122928	-0.632888
3a_PTCL_vs_CD8_Control	L3mbtl2	chr15	81667762	81668147	386	10	0.805955	0.173072	-0.632882
3a_PTCL_vs_CD8_Control	Scrn1	chr6	54565495	54565741	247	12	0.737003	0.104188	-0.632815
3a_PTCL_vs_CD8_Control	Tanc1	chr2	59650799	59651045	247	5	0.853942	0.221187	-0.632755
3a_PTCL_vs_CD8_Control	Lincpint	chr6	31117990	31118187	198	8	0.870453	0.237719	-0.632734
3a_PTCL_vs_CD8_Control	Znrf3	chr11	5436000	5436236	237	5	0.872351	0.239689	-0.632662
3a_PTCL_vs_CD8_Control	Cyp2u1	chr3	131302137	131302511	375	8	0.747946	0.115294	-0.632652
3a_PTCL_vs_CD8_Control	Prkag2	chr5	24980042	24980502	461	7	0.880941	0.248442	-0.632499
3a_PTCL_vs_CD8_Control	Rictor	chr15	6733196	6733425	230	5	0.714286	0.0819672	-0.632319
3a_PTCL_vs_CD8_Control	Fam169b	chr7	68305881	68306148	268	7	0.945536	0.313224	-0.632313
3a_PTCL_vs_CD8_Control	Cracr2a	chr6	127578186	127579044	859	9	0.807674	0.175603	-0.63207
3a_PTCL_vs_CD8_Control	Nck2	chr1	43463116	43463642	527	13	0.742926	0.11091	-0.632015
3a_PTCL_vs_CD8_Control	Ifitm10	chr7	142345632	142345921	290	4	0.758084	0.12609	-0.631994
3a_PTCL_vs_CD8_Control	Uggt1	chr1	36160670	36160931	262	4	0.699047	0.0671178	-0.631929
3a_PTCL_vs_CD8_Control	Rras2	chr7	114092130	114092825	696	5	0.735041	0.103166	-0.631875
3a_PTCL_vs_CD8_Control	4930453N24Rik	chr16	64768806	64769802	997	15	0.786392	0.154532	-0.63186
3a_PTCL_vs_CD8_Control	Gdap2	chr3	100193842	100194089	248	4	0.774184	0.142342	-0.631842
3a_PTCL_vs_CD8_Control	P2ry14	chr3	59115231	59115534	304	16	0.880791	0.248949	-0.631841
3a_PTCL_vs_CD8_Control	Med12l	chr3	59115231	59115534	304	16	0.880791	0.248949	-0.631841
3a_PTCL_vs_CD8_Control	Chd7	chr4	8839156	8840553	1398	13	0.770438	0.138624	-0.631814
3a_PTCL_vs_CD8_Control	Cdh23	chr10	60475830	60476910	1081	5	0.831137	0.199341	-0.631796
3a_PTCL_vs_CD8_Control	Sema4d	chr13	51749265	51752553	3289	6	0.739905	0.108121	-0.631785
3a_PTCL_vs_CD8_Control	Lrig3	chr10	126012112	126012393	282	4	0.780168	0.148428	-0.63174
3a_PTCL_vs_CD8_Control	Csmd3	chr15	47587620	47588381	762	5	0.678194	0.0465019	-0.631692
3a_PTCL_vs_CD8_Control	B130034C11Rik	chr16	87497112	87497474	363	7	0.826913	0.195229	-0.631684
3a_PTCL_vs_CD8_Control	Cpeb3	chr19	37109428	37110406	979	12	0.803619	0.171937	-0.631682
3a_PTCL_vs_CD8_Control	Pip4k2b	chr11	97726587	97726845	259	9	0.926496	0.294903	-0.631593
3a_PTCL_vs_CD8_Control	Amica1	chr9	45080947	45081443	497	6	0.744724	0.113133	-0.631591
3a_PTCL_vs_CD8_Control	Mprip	chr11	59721651	59721914	264	6	0.800377	0.168931	-0.631446
3a_PTCL_vs_CD8_Control	Pkp4	chr2	59354413	59354726	314	10	0.921885	0.290526	-0.631359
3a_PTCL_vs_CD8_Control	Trim59	chr3	69040638	69041305	668	5	0.701705	0.0704135	-0.631292
3a_PTCL_vs_CD8_Control	Itga2	chr13	114885099	114885617	519	13	0.770035	0.138821	-0.631214
3a_PTCL_vs_CD8_Control	Gpr18	chr14	121914102	121914305	204	4	0.657343	0.0261438	-0.631199
3a_PTCL_vs_CD8_Control	Ubac2	chr14	121914102	121914305	204	4	0.657343	0.0261438	-0.631199
3a_PTCL_vs_CD8_Control	Gbp3	chr3	142561431	142561693	263	13	0.837448	0.206271	-0.631177
3a_PTCL_vs_CD8_Control	Gbp2b	chr3	142561431	142561693	263	13	0.837448	0.206271	-0.631177
3a_PTCL_vs_CD8_Control	Atp2b1	chr10	98917332	98917710	379	8	0.804965	0.173834	-0.631131
3a_PTCL_vs_CD8_Control	Itpkb	chr1	180389357	180389745	389	7	0.694557	0.0636467	-0.630911
3a_PTCL_vs_CD8_Control	Cldn10	chr14	118797106	118797235	130	4	0.852923	0.222045	-0.630878
3a_PTCL_vs_CD8_Control	Slc11a2	chr15	100414700	100415773	1074	9	0.877177	0.246361	-0.630817
3a_PTCL_vs_CD8_Control	Ms4a4d	chr19	11539774	11539989	216	4	0.896996	0.266187	-0.630809
3a_PTCL_vs_CD8_Control	Abcb1a	chr5	8697100	8697355	256	4	0.883898	0.25309	-0.630808
3a_PTCL_vs_CD8_Control	Foxp2	chr6	15198018	15198163	146	4	0.806005	0.175197	-0.630808
3a_PTCL_vs_CD8_Control	Prkacb	chr3	146778268	146778548	281	4	0.759584	0.128859	-0.630724
3a_PTCL_vs_CD8_Control	Sidt1	chr16	44260349	44260470	122	4	0.951083	0.32041	-0.630673
3a_PTCL_vs_CD8_Control	Fyn	chr10	39378060	39378506	447	7	0.808042	0.17746	-0.630582
3a_PTCL_vs_CD8_Control	Frmpd4	chrX	168229054	168230135	1082	4	0.769198	0.138626	-0.630572
3a_PTCL_vs_CD8_Control	Amica1	chr9	45093810	45093956	147	6	0.941653	0.311213	-0.63044
3a_PTCL_vs_CD8_Control	Scn7a	chr2	66761622	66761808	187	4	0.685624	0.0554855	-0.630139
3a_PTCL_vs_CD8_Control	Leprotl1	chr8	34140508	34142213	1706	22	0.778718	0.148735	-0.629983
3a_PTCL_vs_CD8_Control	Tnrc6c	chr11	117761332	117763031	1700	17	0.880092	0.250138	-0.629954
3a_PTCL_vs_CD8_Control	Sema3f	chr9	107699467	107699598	132	4	0.822086	0.192192	-0.629894
3a_PTCL_vs_CD8_Control	Adrm1	chr2	180172662	180172893	232	4	0.644231	0.0143885	-0.629842
3a_PTCL_vs_CD8_Control	Pdlim5	chr3	142357214	142357548	335	5	0.836039	0.206497	-0.629541
3a_PTCL_vs_CD8_Control	Tmem163	chr1	127653611	127653854	244	4	0.983539	0.35426	-0.629279
3a_PTCL_vs_CD8_Control	Clic4	chr4	135242059	135242904	846	10	0.801366	0.172113	-0.629253
3a_PTCL_vs_CD8_Control	St14	chr9	31121524	31121683	160	5	0.944444	0.315217	-0.629227
3a_PTCL_vs_CD8_Control	Coro2a	chr4	46566003	46566385	383	6	0.760731	0.131577	-0.629154
3a_PTCL_vs_CD8_Control	Gm19589	chr1	88560360	88560616	257	6	0.829652	0.200515	-0.629138
3a_PTCL_vs_CD8_Control	Frmd5	chr2	121585730	121585880	151	4	0.854478	0.225434	-0.629044
3a_PTCL_vs_CD8_Control	Rnf26	chr9	44103060	44103293	234	5	0.97619	0.347222	-0.628968
3a_PTCL_vs_CD8_Control	C1qtnf5	chr9	44103060	44103293	234	5	0.97619	0.347222	-0.628968
3a_PTCL_vs_CD8_Control	Mfrp	chr9	44103060	44103293	234	5	0.97619	0.347222	-0.628968
3a_PTCL_vs_CD8_Control	Cct2	chr10	117055948	117056415	468	11	0.877807	0.249045	-0.628763
3a_PTCL_vs_CD8_Control	Supt4a	chr11	87741963	87743411	1449	12	0.693584	0.0648703	-0.628714
3a_PTCL_vs_CD8_Control	Chsy1	chr7	66126240	66127469	1230	13	0.911593	0.282891	-0.628701
3a_PTCL_vs_CD8_Control	Bach2	chr4	32518269	32518443	175	5	0.78412	0.155445	-0.628675
3a_PTCL_vs_CD8_Control	Map4k4	chr1	39977689	39979533	1845	9	0.747819	0.119211	-0.628608
3a_PTCL_vs_CD8_Control	Pomk	chr8	25989025	25989192	168	4	0.819221	0.190662	-0.628559
3a_PTCL_vs_CD8_Control	Hspa12b	chr2	131145359	131146098	740	7	0.793188	0.164661	-0.628527
3a_PTCL_vs_CD8_Control	Sdccag8	chr1	176971947	176972528	582	4	0.88745	0.259026	-0.628424
3a_PTCL_vs_CD8_Control	Kif1b	chr4	149306344	149306517	174	6	0.783421	0.155104	-0.628317
3a_PTCL_vs_CD8_Control	Gcc2	chr10	58284488	58284947	460	8	0.879238	0.250935	-0.628303
3a_PTCL_vs_CD8_Control	Hdc	chr2	126594589	126595321	733	9	0.855704	0.227534	-0.62817
3a_PTCL_vs_CD8_Control	1700025G04Rik	chr1	151966797	151967520	724	11	0.877312	0.249151	-0.628161
3a_PTCL_vs_CD8_Control	AK088542	chr9	56421420	56421769	350	8	0.731873	0.103716	-0.628157
3a_PTCL_vs_CD8_Control	Hmg20a	chr9	56421420	56421769	350	8	0.731873	0.103716	-0.628157
3a_PTCL_vs_CD8_Control	Ubac2	chr14	122001292	122002480	1189	11	0.69256	0.0644321	-0.628128
3a_PTCL_vs_CD8_Control	AK038087	chr3	106985139	106985842	704	4	0.730908	0.102828	-0.628081
3a_PTCL_vs_CD8_Control	Ptpn14	chr1	189794847	189795195	349	6	0.781877	0.15381	-0.628066
3a_PTCL_vs_CD8_Control	Lztfl1	chr9	123699083	123699211	129	6	0.95358	0.325576	-0.628003
3a_PTCL_vs_CD8_Control	Ccr9	chr9	123699083	123699211	129	6	0.95358	0.325576	-0.628003
3a_PTCL_vs_CD8_Control	Hipk1	chr3	103789291	103789430	140	6	0.716325	0.0883713	-0.627953
3a_PTCL_vs_CD8_Control	AK016162	chr3	103789291	103789430	140	6	0.716325	0.0883713	-0.627953
3a_PTCL_vs_CD8_Control	Prkca	chr11	108049843	108050005	163	4	0.919195	0.291264	-0.627931
3a_PTCL_vs_CD8_Control	2900026A02Rik	chr5	113090458	113090701	244	10	0.692308	0.0643939	-0.627914
3a_PTCL_vs_CD8_Control	Zzz3	chr3	152430239	152430545	307	13	0.734145	0.106278	-0.627866
3a_PTCL_vs_CD8_Control	Cdkl3	chr11	52077117	52077405	289	9	0.906495	0.278671	-0.627824
3a_PTCL_vs_CD8_Control	Sidt1	chr16	44322026	44322620	595	5	0.717702	0.0898927	-0.627809
3a_PTCL_vs_CD8_Control	Pde4b	chr4	102606697	102607138	442	14	0.867127	0.239407	-0.62772
3a_PTCL_vs_CD8_Control	Lonp2	chr8	86648223	86648505	283	6	0.838736	0.211069	-0.627667
3a_PTCL_vs_CD8_Control	Armc2	chr10	41936484	41937036	553	5	0.659347	0.0317407	-0.627607
3a_PTCL_vs_CD8_Control	Nfix	chr8	84786525	84786947	423	13	0.841449	0.213845	-0.627604
3a_PTCL_vs_CD8_Control	Nol10	chr12	17377704	17378291	588	6	0.656507	0.028961	-0.627546
3a_PTCL_vs_CD8_Control	Hcn1	chr13	117629259	117629758	500	4	0.713555	0.0860951	-0.62746
3a_PTCL_vs_CD8_Control	Ugcg	chr4	59194668	59196764	2097	16	0.684277	0.0568597	-0.627417
3a_PTCL_vs_CD8_Control	Hectd1	chr12	51826647	51827185	539	9	0.752514	0.125112	-0.627402
[truncated: 3,512 more rows]

## Sheet: PTCL Enhancer DMR
Comparison	Gene name	Chromosome	Meth_Region_start	Meth_Region_end	length	number of CG	CD8_Mean_Meth	PTCL_Mean_Meth	difference in methylation
3a_PTCL_vs_WT_CD8	Agfg1	chr1	82821554	82822096	543	6	0.0220588	0.90068	-0.878621
3a_PTCL_vs_WT_CD8	1700029H14Rik	chr8	13605642	13606448	807	7	0.0259718	0.902787	-0.876815
3a_PTCL_vs_WT_CD8	4933424G06Rik	chr1	36779755	36780057	303	7	0.0631501	0.938212	-0.875062
3a_PTCL_vs_WT_CD8	D130058E03	chr6	127329308	127329745	438	5	0.060751	0.93139	-0.870639
3a_PTCL_vs_WT_CD8	Tmem87a	chr2	120249254	120249387	134	5	0.0980392	0.961538	-0.863499
3a_PTCL_vs_WT_CD8	Zfp618	chr4	62630509	62631178	670	7	0.0317549	0.894016	-0.862261
3a_PTCL_vs_WT_CD8	Snx29	chr16	11424171	11424850	680	6	0.124528	0.981019	-0.856492
3a_PTCL_vs_WT_CD8	Ubtf	chr11	102200490	102200958	469	7	0.110075	0.96415	-0.854075
3a_PTCL_vs_WT_CD8	Vldlr	chr19	27196821	27197782	962	5	0.02592	0.878439	-0.852519
3a_PTCL_vs_WT_CD8	Npepps	chr11	97146510	97146708	199	8	0.0284039	0.874744	-0.84634
3a_PTCL_vs_WT_CD8	Atp1b3	chr9	96282255	96282397	143	4	0.016129	0.857143	-0.841014
3a_PTCL_vs_WT_CD8	Urb2	chr8	126600425	126601050	626	4	0.072382	0.905375	-0.832993
3a_PTCL_vs_WT_CD8	D5Ertd579e	chr5	37090946	37091982	1037	31	0.104039	0.929827	-0.825788
3a_PTCL_vs_WT_CD8	Txk	chr5	73191601	73191797	197	6	0.10247	0.92299	-0.82052
3a_PTCL_vs_WT_CD8	Fam133b	chr5	3460021	3460592	572	7	0.0287698	0.847641	-0.818871
3a_PTCL_vs_WT_CD8	Chl1	chr6	103425537	103425882	346	4	0.0894251	0.900984	-0.811559
3a_PTCL_vs_WT_CD8	Npepps	chr11	97144645	97145149	505	6	0.0989555	0.909584	-0.810629
3a_PTCL_vs_WT_CD8	Mir3076	chr14	31399895	31400313	419	4	0.0843066	0.893801	-0.809494
3a_PTCL_vs_WT_CD8	B4galt1	chr4	40829561	40830570	1010	19	0.0500212	0.854555	-0.804534
3a_PTCL_vs_WT_CD8	Fgd2	chr17	29551733	29552075	343	6	0.0307996	0.830559	-0.799759
3a_PTCL_vs_WT_CD8	Ndrg1	chr15	66826463	66827899	1437	5	0.0575295	0.856638	-0.799108
3a_PTCL_vs_WT_CD8	Tspan9	chr6	127990117	127993923	3807	30	0.0735491	0.87201	-0.79846
3a_PTCL_vs_WT_CD8	Tspan9	chr6	127990117	127993923	3807	30	0.0735491	0.87201	-0.79846
3a_PTCL_vs_WT_CD8	Scx	chr15	76295518	76295784	267	4	0.109147	0.905405	-0.796259
3a_PTCL_vs_WT_CD8	Mir3065	chr11	119848168	119848283	116	4	0.016129	0.809142	-0.793013
3a_PTCL_vs_WT_CD8	Mgat3	chr15	80023473	80024259	787	6	0.0595238	0.851864	-0.79234
3a_PTCL_vs_WT_CD8	Myo5a	chr9	74958409	74959332	924	7	0.14942	0.940301	-0.79088
3a_PTCL_vs_WT_CD8	Spata24	chr18	35822859	35823852	994	10	0.0954655	0.885005	-0.789539
3a_PTCL_vs_WT_CD8	2810001G20Rik	chr11	64015751	64017255	1505	12	0.0884729	0.875669	-0.787196
3a_PTCL_vs_WT_CD8	Zfp619	chr7	46930294	46930550	257	5	0.130159	0.914481	-0.784322
3a_PTCL_vs_WT_CD8	Osbpl3	chr6	50387037	50387306	270	12	0.143639	0.927289	-0.78365
3a_PTCL_vs_WT_CD8	Camk1d	chr2	5355728	5356114	387	4	0.197545	0.979429	-0.781883
3a_PTCL_vs_WT_CD8	Eml4	chr17	83830426	83831342	917	6	0.0502645	0.829861	-0.779597
3a_PTCL_vs_WT_CD8	Drd3	chr16	43725579	43725981	403	26	0.0302007	0.807897	-0.777697
3a_PTCL_vs_WT_CD8	Npepps	chr11	97103975	97107597	3623	46	0.0894874	0.86413	-0.774643
3a_PTCL_vs_WT_CD8	Elfn2	chr15	78512548	78513899	1352	35	0.0463288	0.820899	-0.77457
3a_PTCL_vs_WT_CD8	5430434I15Rik	chr3	38039995	38040216	222	4	0.133183	0.905759	-0.772576
3a_PTCL_vs_WT_CD8	Zfp618	chr4	62458637	62458761	125	5	0.2	0.972222	-0.772222
3a_PTCL_vs_WT_CD8	Nedd4l	chr18	65122280	65122928	649	17	0.0339197	0.806039	-0.772119
3a_PTCL_vs_WT_CD8	4833419F23Rik	chr18	4361998	4363030	1033	6	0.0574263	0.829122	-0.771696
3a_PTCL_vs_WT_CD8	Atp10a	chr7	66111315	66113931	2617	25	0.0848362	0.855451	-0.770615
3a_PTCL_vs_WT_CD8	Ms4a4c	chr19	11454885	11458329	3445	28	0.073067	0.84166	-0.768593
3a_PTCL_vs_WT_CD8	Gars	chr6	54967515	54968635	1121	20	0.114522	0.878141	-0.76362
3a_PTCL_vs_WT_CD8	Ugcg	chr4	59199966	59200496	531	11	0.0680911	0.83021	-0.762119
3a_PTCL_vs_WT_CD8	Tspan3	chr9	56093865	56094349	485	6	0.0408208	0.802775	-0.761954
3a_PTCL_vs_WT_CD8	Mir6904	chr1	182518173	182518552	380	5	0.0257725	0.786938	-0.761165
3a_PTCL_vs_WT_CD8	Herc1	chr9	66169579	66169759	181	4	0.120213	0.880914	-0.760701
3a_PTCL_vs_WT_CD8	Rsph1	chr17	31391438	31391804	367	4	0.181484	0.942008	-0.760524
3a_PTCL_vs_WT_CD8	Phtf1	chr3	103769374	103771003	1630	6	0.147025	0.906497	-0.759472
3a_PTCL_vs_WT_CD8	Grhl3	chr4	135099868	135100950	1083	9	0.0582608	0.817259	-0.758999
3a_PTCL_vs_WT_CD8	5430416N02Rik	chr5	100854795	100855375	581	14	0.0215619	0.779134	-0.757572
3a_PTCL_vs_WT_CD8	0610040J01Rik	chr5	64146870	64147003	134	5	0.0126582	0.770115	-0.757457
3a_PTCL_vs_WT_CD8	Gm10248	chr14	24211887	24213205	1319	21	0.0462288	0.803509	-0.757281
3a_PTCL_vs_WT_CD8	Actr2	chr11	19996712	19997369	658	18	0.144596	0.900763	-0.756166
3a_PTCL_vs_WT_CD8	Gabpb1	chr2	126489429	126490182	754	6	0.0428353	0.798446	-0.755611
3a_PTCL_vs_WT_CD8	Ctdp1	chr18	80633397	80633651	255	7	0.031185	0.786361	-0.755176
3a_PTCL_vs_WT_CD8	Npepps	chr11	97108358	97113614	5257	65	0.0647974	0.818011	-0.753214
3a_PTCL_vs_WT_CD8	Znrf2	chr6	54703821	54703948	128	4	0.0253165	0.777778	-0.752461
3a_PTCL_vs_WT_CD8	H2afy3	chr15	61982882	61983104	223	6	0.0834788	0.835517	-0.752039
3a_PTCL_vs_WT_CD8	Rev3l	chr10	39504711	39511676	6966	78	0.154108	0.905188	-0.751079
3a_PTCL_vs_WT_CD8	Rev3l	chr10	39504711	39511676	6966	78	0.154108	0.905188	-0.751079
3a_PTCL_vs_WT_CD8	Mina	chr16	59504723	59505251	529	6	0.0904128	0.841177	-0.750764
3a_PTCL_vs_WT_CD8	Stpg1	chr4	135069029	135069358	330	7	0.190531	0.939601	-0.749071
3a_PTCL_vs_WT_CD8	Sec31a	chr5	100847629	100848341	713	15	0.109864	0.858544	-0.74868
3a_PTCL_vs_WT_CD8	Rph3al	chr11	75688865	75689137	273	7	0.142693	0.890886	-0.748193
3a_PTCL_vs_WT_CD8	Capn13	chr17	73806868	73807802	935	21	0.0639303	0.810536	-0.746606
3a_PTCL_vs_WT_CD8	Dnajc16	chr4	141326147	141326375	229	5	0.0714569	0.817561	-0.746104
3a_PTCL_vs_WT_CD8	Mgll	chr6	88725746	88726012	267	8	0.0468874	0.791601	-0.744714
3a_PTCL_vs_WT_CD8	Rev1	chr1	38427592	38428070	479	9	0.0863494	0.830746	-0.744397
3a_PTCL_vs_WT_CD8	Cerk	chr15	86021236	86021649	414	4	0.0581723	0.802352	-0.74418
3a_PTCL_vs_WT_CD8	Paqr7	chr4	134057348	134057817	470	9	0.0702809	0.8125	-0.742219
3a_PTCL_vs_WT_CD8	Cdc7	chr5	107528784	107529497	714	13	0.0863152	0.828489	-0.742174
3a_PTCL_vs_WT_CD8	Ctdp1	chr18	80698562	80699687	1126	15	0.0631185	0.804993	-0.741875
3a_PTCL_vs_WT_CD8	Gfpt1	chr6	86978226	86978373	148	4	0.10084	0.84153	-0.74069
3a_PTCL_vs_WT_CD8	Fbxo11	chr17	88443915	88445227	1313	17	0.105836	0.84589	-0.740054
3a_PTCL_vs_WT_CD8	Rpain	chr11	70786463	70788871	2409	29	0.0935523	0.831206	-0.737654
3a_PTCL_vs_WT_CD8	4930478L05Rik	chr16	78562660	78563230	571	6	0.0773897	0.81277	-0.73538
3a_PTCL_vs_WT_CD8	Ifnar1	chr16	91489544	91490009	466	10	0.118481	0.853744	-0.735262
3a_PTCL_vs_WT_CD8	Gm12504	chr4	44117600	44118143	544	11	0.0786889	0.813329	-0.73464
3a_PTCL_vs_WT_CD8	Lingo1	chr9	56456379	56457165	787	8	0.0624616	0.796492	-0.734031
3a_PTCL_vs_WT_CD8	Ncoa5	chr2	164853446	164853938	493	5	0.144123	0.87751	-0.733386
3a_PTCL_vs_WT_CD8	Ets1	chr9	32521648	32522283	636	12	0.0863936	0.819755	-0.733362
3a_PTCL_vs_WT_CD8	Olfr66	chr7	111025015	111025402	388	6	0.123071	0.854678	-0.731607
3a_PTCL_vs_WT_CD8	Trappc8	chr18	21014399	21014887	489	5	0.0652552	0.79489	-0.729635
3a_PTCL_vs_WT_CD8	Klrc3	chr6	129596622	129598643	2022	16	0.0621112	0.791343	-0.729232
3a_PTCL_vs_WT_CD8	9230102O04Rik	chr2	9868708	9869752	1045	20	0.110219	0.839268	-0.729049
3a_PTCL_vs_WT_CD8	Zfp618	chr4	62631852	62632501	650	11	0.0857597	0.813779	-0.728019
3a_PTCL_vs_WT_CD8	Ndrg1	chr15	66861763	66862756	994	21	0.14002	0.867669	-0.727649
3a_PTCL_vs_WT_CD8	Eif2s1	chr12	79980794	79981157	364	7	0.15982	0.887005	-0.727185
3a_PTCL_vs_WT_CD8	Snx29	chr16	11426078	11426434	357	9	0.144445	0.870976	-0.72653
3a_PTCL_vs_WT_CD8	Ywhaz	chr15	36641966	36643225	1260	12	0.186121	0.912591	-0.72647
3a_PTCL_vs_WT_CD8	Slc37a3	chr6	39283854	39284738	885	13	0.0855212	0.811844	-0.726323
3a_PTCL_vs_WT_CD8	Angpt1	chr15	42297403	42297938	536	4	0.165319	0.891505	-0.726187
3a_PTCL_vs_WT_CD8	Fam129b	chr2	32772576	32772878	303	6	0.0569793	0.782291	-0.725312
3a_PTCL_vs_WT_CD8	Ifnar2	chr16	91359806	91360089	284	9	0.0363724	0.760696	-0.724323
3a_PTCL_vs_WT_CD8	Rmi2	chr16	10818632	10819168	537	5	0.130499	0.852462	-0.721963
3a_PTCL_vs_WT_CD8	Slc6a20b	chr9	123502967	123503265	299	5	0.15406	0.875755	-0.721695
3a_PTCL_vs_WT_CD8	Rbm18	chr2	35993840	35994972	1133	14	0.11423	0.835808	-0.721578
3a_PTCL_vs_WT_CD8	Ugcg	chr4	59230188	59230795	608	16	0.192754	0.911994	-0.71924
3a_PTCL_vs_WT_CD8	H2afy3	chr15	62039285	62040781	1497	14	0.236994	0.955833	-0.718839
3a_PTCL_vs_WT_CD8	Morc3	chr16	93775390	93776297	908	10	0.186176	0.9043	-0.718124
3a_PTCL_vs_WT_CD8	Fnbp1	chr2	30961860	30962345	486	4	0.129781	0.847262	-0.717482
3a_PTCL_vs_WT_CD8	Tnfrsf17	chr16	11285400	11285617	218	4	0.142857	0.860082	-0.717225
3a_PTCL_vs_WT_CD8	Mcm9	chr10	53355269	53355768	500	5	0.0626716	0.779547	-0.716875
3a_PTCL_vs_WT_CD8	Chn1os3	chr2	73445570	73446118	549	5	0.224085	0.94067	-0.716586
3a_PTCL_vs_WT_CD8	Ms4a4c	chr19	11451112	11453975	2864	26	0.0832746	0.798295	-0.71502
3a_PTCL_vs_WT_CD8	Mir7031	chr5	122272745	122273239	495	4	0.0852985	0.800298	-0.714999
3a_PTCL_vs_WT_CD8	Dhx40	chr11	86652814	86653335	522	13	0.0832982	0.797186	-0.713888
3a_PTCL_vs_WT_CD8	Sorbs3	chr14	70642884	70643518	635	7	0.0541012	0.766712	-0.712611
3a_PTCL_vs_WT_CD8	Sphk1	chr11	116375559	116375805	247	6	0.0588235	0.771084	-0.712261
3a_PTCL_vs_WT_CD8	Sox5os3	chr6	144671737	144672161	425	6	0.14501	0.857143	-0.712133
3a_PTCL_vs_WT_CD8	Rtp1	chr16	23375745	23376744	1000	16	0.094031	0.806074	-0.712043
3a_PTCL_vs_WT_CD8	Gpr126	chr10	14034049	14034469	421	14	0.084636	0.796642	-0.712006
3a_PTCL_vs_WT_CD8	Uchl3	chr14	102078428	102078907	480	4	0.158729	0.870152	-0.711423
3a_PTCL_vs_WT_CD8	Mtpap	chr18	4367933	4368502	570	9	0.0987261	0.80884	-0.710113
3a_PTCL_vs_WT_CD8	Tle4	chr19	14435621	14436448	828	19	0.127342	0.836315	-0.708973
3a_PTCL_vs_WT_CD8	Stat1	chr1	52143021	52144209	1189	11	0.160914	0.868189	-0.707275
3a_PTCL_vs_WT_CD8	Rgs7	chr1	177455043	177456292	1250	16	0.0955855	0.800683	-0.705098
3a_PTCL_vs_WT_CD8	4930474N09Rik	chr12	100481075	100482445	1371	18	0.213645	0.91832	-0.704675
3a_PTCL_vs_WT_CD8	Rev3l	chr10	39512576	39514468	1893	16	0.173629	0.877829	-0.704199
3a_PTCL_vs_WT_CD8	Tac2	chr10	127168115	127169042	928	13	0.058046	0.761828	-0.703782
3a_PTCL_vs_WT_CD8	Mef2c	chr13	83176963	83178609	1647	5	0.202089	0.905428	-0.703338
3a_PTCL_vs_WT_CD8	Nck2	chr1	43470164	43471035	872	10	0.0176537	0.719833	-0.702179
3a_PTCL_vs_WT_CD8	St3gal6	chr16	58534024	58534588	565	6	0.177717	0.879477	-0.70176
3a_PTCL_vs_WT_CD8	C730036E19Rik	chr1	153081446	153084602	3157	23	0.15395	0.854899	-0.700949
3a_PTCL_vs_WT_CD8	Coro6	chr11	77195625	77196680	1056	13	0.092726	0.792676	-0.69995
3a_PTCL_vs_WT_CD8	Ptchd3	chr11	121656492	121656995	504	10	0.135669	0.835616	-0.699946
3a_PTCL_vs_WT_CD8	Il21r	chr7	132755123	132755563	441	10	0.0841369	0.784035	-0.699898
3a_PTCL_vs_WT_CD8	Gm12216	chr11	53627010	53627929	920	13	0.0881797	0.786787	-0.698608
3a_PTCL_vs_WT_CD8	Gm5069	chr1	182268103	182269038	936	11	0.17825	0.876733	-0.698483
3a_PTCL_vs_WT_CD8	Rbm18	chr2	35993084	35993247	164	4	0.0886076	0.786885	-0.698278
3a_PTCL_vs_WT_CD8	Osbpl3	chr6	50378614	50379587	974	20	0.0959201	0.794161	-0.698241
3a_PTCL_vs_WT_CD8	Pdcd4	chr19	53892187	53892646	460	4	0.0156926	0.713582	-0.69789
3a_PTCL_vs_WT_CD8	Alyref2	chr1	173435604	173436004	401	7	0.00839564	0.706114	-0.697718
3a_PTCL_vs_WT_CD8	Il1rl2	chr1	40385951	40386422	472	12	0.0726884	0.769202	-0.696513
3a_PTCL_vs_WT_CD8	Tgfbr3	chr5	107694258	107694431	174	6	0.160723	0.856837	-0.696114
3a_PTCL_vs_WT_CD8	Xxylt1	chr16	30943814	30944096	283	6	0.0678462	0.763669	-0.695823
3a_PTCL_vs_WT_CD8	Fgd2	chr17	29553341	29554143	803	4	0.240812	0.936231	-0.695419
3a_PTCL_vs_WT_CD8	Arid5b	chr10	67623535	67624039	505	15	0.20041	0.895362	-0.694952
3a_PTCL_vs_WT_CD8	Arrdc4	chr7	75882353	75883018	666	12	0.151801	0.846413	-0.694612
3a_PTCL_vs_WT_CD8	Lgals3bp	chr11	118260878	118263979	3102	36	0.199306	0.893563	-0.694257
3a_PTCL_vs_WT_CD8	Tbl1xr1	chr3	22020766	22020926	161	5	0.2	0.893617	-0.693617
3a_PTCL_vs_WT_CD8	Crybg3	chr16	59563998	59564284	287	8	0.116001	0.809585	-0.693583
3a_PTCL_vs_WT_CD8	Selenbp2	chr3	94505357	94505688	332	8	0.197352	0.890141	-0.692789
3a_PTCL_vs_WT_CD8	Tnfsf4	chr1	163259209	163261310	2102	15	0.121012	0.812941	-0.691928
3a_PTCL_vs_WT_CD8	Fbxo11	chr17	88446641	88447256	616	7	0.118183	0.810103	-0.69192
3a_PTCL_vs_WT_CD8	Sec31a	chr5	100850147	100850548	402	7	0.163304	0.854139	-0.690835
3a_PTCL_vs_WT_CD8	2210408F21Rik	chr6	31097757	31097961	205	5	0.148639	0.839039	-0.6904
3a_PTCL_vs_WT_CD8	Klri2	chr6	129676751	129680451	3701	29	0.189728	0.877838	-0.68811
3a_PTCL_vs_WT_CD8	Srsf3	chr17	29163466	29163819	354	4	0.170324	0.857274	-0.68695
3a_PTCL_vs_WT_CD8	Smad4	chr18	73812712	73812951	240	5	0.150259	0.837203	-0.686944
3a_PTCL_vs_WT_CD8	Csnk1g2	chr10	80080446	80080623	178	7	0.150621	0.83737	-0.686749
3a_PTCL_vs_WT_CD8	Narf	chr11	121104243	121105433	1191	8	0.154476	0.839723	-0.685246
3a_PTCL_vs_WT_CD8	Irs2	chr8	11014606	11015034	429	7	0.161815	0.846286	-0.68447
3a_PTCL_vs_WT_CD8	Foxo3	chr10	41978274	41978535	262	7	0.0543081	0.737587	-0.683279
3a_PTCL_vs_WT_CD8	Itpr1	chr6	108170088	108170760	673	7	0.0565979	0.739243	-0.682645
3a_PTCL_vs_WT_CD8	Spred2	chr11	19853223	19853459	237	5	0.257709	0.940097	-0.682388
3a_PTCL_vs_WT_CD8	Snx32	chr19	5533460	5533706	247	4	0.176396	0.858654	-0.682258
3a_PTCL_vs_WT_CD8	1110032F04Rik	chr3	68678913	68679247	335	6	0.171822	0.853905	-0.682083
3a_PTCL_vs_WT_CD8	Ifng	chr10	117894380	117894892	513	16	0.0547102	0.734838	-0.680127
3a_PTCL_vs_WT_CD8	Atp6v0e	chr17	26775957	26776685	729	18	0.16951	0.849546	-0.680036
3a_PTCL_vs_WT_CD8	Mir7020	chr4	139195191	139195429	239	4	0.173913	0.853535	-0.679622
3a_PTCL_vs_WT_CD8	Mir5127	chr18	82100155	82100394	240	9	0.0470329	0.726639	-0.679606
3a_PTCL_vs_WT_CD8	Apc	chr18	34361384	34362208	825	7	0.223182	0.902494	-0.679312
3a_PTCL_vs_WT_CD8	Apc	chr18	34361384	34362208	825	7	0.223182	0.902494	-0.679312
3a_PTCL_vs_WT_CD8	Prm1	chr16	10807590	10807820	231	4	0.222276	0.901186	-0.67891
3a_PTCL_vs_WT_CD8	Rasa3	chr8	13620264	13620412	149	4	0.240457	0.919209	-0.678752
3a_PTCL_vs_WT_CD8	Xpo7	chr14	71120481	71120798	318	7	0.184853	0.863567	-0.678714
3a_PTCL_vs_WT_CD8	Npepps	chr11	97130454	97132203	1750	8	0.0298329	0.708174	-0.678341
3a_PTCL_vs_WT_CD8	1700023C21Rik	chr11	109770077	109771082	1006	27	0.108398	0.78652	-0.678123
3a_PTCL_vs_WT_CD8	Gm12216	chr11	53630916	53631539	624	9	0.141544	0.818908	-0.677363
3a_PTCL_vs_WT_CD8	Abtb1	chr6	88775089	88775484	396	10	0.225857	0.903129	-0.677272
3a_PTCL_vs_WT_CD8	Mad1l1	chr5	140794958	140795427	470	4	0.140551	0.816568	-0.676016
3a_PTCL_vs_WT_CD8	Psd3	chr8	70511395	70511620	226	6	0.100737	0.776243	-0.675506
3a_PTCL_vs_WT_CD8	4933433H22Rik	chr17	84435386	84436707	1322	16	0.0972623	0.772411	-0.675148
3a_PTCL_vs_WT_CD8	Ypel2	chr11	86818564	86818791	228	4	0.19697	0.872063	-0.675093
3a_PTCL_vs_WT_CD8	Zfp750	chr11	121414010	121415653	1644	17	0.16258	0.837658	-0.675078
3a_PTCL_vs_WT_CD8	Lmo1	chr7	116328696	116329317	622	15	0.214864	0.888816	-0.673952
3a_PTCL_vs_WT_CD8	St6gal1	chr16	23270786	23271862	1077	7	0.0666516	0.740342	-0.673691
3a_PTCL_vs_WT_CD8	Entpd1	chr19	40803829	40804124	296	5	0.201544	0.874832	-0.673287
3a_PTCL_vs_WT_CD8	Kbtbd11	chr8	15014902	15016730	1829	25	0.13041	0.803317	-0.672908
3a_PTCL_vs_WT_CD8	Cblb	chr16	52072085	52072265	181	5	0.159893	0.831933	-0.67204
3a_PTCL_vs_WT_CD8	Mxi1	chr19	53407227	53408627	1401	16	0.197193	0.868971	-0.671778
3a_PTCL_vs_WT_CD8	Ttyh1	chr7	4059197	4060731	1535	24	0.102084	0.773248	-0.671164
3a_PTCL_vs_WT_CD8	Baiap2	chr11	119793129	119793673	545	7	0.20965	0.880559	-0.670909
3a_PTCL_vs_WT_CD8	Klhl5	chr5	65480638	65480825	188	4	0.0657277	0.736626	-0.670898
3a_PTCL_vs_WT_CD8	Chl1	chr6	103415858	103416105	248	4	0.215743	0.885906	-0.670163
3a_PTCL_vs_WT_CD8	Ctbp2	chr7	140193316	140194774	1459	23	0.0746039	0.744121	-0.669517
3a_PTCL_vs_WT_CD8	Cep19	chr16	32128284	32128429	146	4	0.202165	0.87137	-0.669204
3a_PTCL_vs_WT_CD8	Haao	chr17	84334824	84335395	572	5	0.269399	0.937725	-0.668327
3a_PTCL_vs_WT_CD8	Slc15a1	chr14	121984039	121984173	135	7	0.170127	0.837838	-0.667711
3a_PTCL_vs_WT_CD8	Fam198b	chr3	79784044	79784245	202	5	0.0594297	0.726923	-0.667493
3a_PTCL_vs_WT_CD8	Chrna1	chr2	73404137	73404743	607	14	0.130192	0.796963	-0.66677
3a_PTCL_vs_WT_CD8	Tbcel	chr9	42261517	42261869	353	10	0.182194	0.848933	-0.666739
3a_PTCL_vs_WT_CD8	Dhx40	chr11	86607257	86608619	1363	18	0.160297	0.826747	-0.66645
3a_PTCL_vs_WT_CD8	Cacna1e	chr1	156530750	156531091	342	9	0.112106	0.778255	-0.66615
3a_PTCL_vs_WT_CD8	Phldb1	chr9	44522559	44524253	1695	24	0.136133	0.801941	-0.665808
3a_PTCL_vs_WT_CD8	Map7	chr10	19779527	19780085	559	12	0.192572	0.858084	-0.665512
3a_PTCL_vs_WT_CD8	Cacng6	chr7	3421706	3422083	378	4	0.154154	0.819543	-0.665389
3a_PTCL_vs_WT_CD8	Slc51a	chr16	32466452	32467386	935	14	0.198881	0.863728	-0.664847
3a_PTCL_vs_WT_CD8	Hdc	chr2	126471788	126472747	960	11	0.127838	0.792527	-0.664689
3a_PTCL_vs_WT_CD8	0610040F04Rik	chr6	108666330	108666815	486	5	0.27625	0.940787	-0.664537
3a_PTCL_vs_WT_CD8	4931408D14Rik	chr19	37339833	37340097	265	6	0.131946	0.796426	-0.66448
3a_PTCL_vs_WT_CD8	Slmo2	chr2	174343256	174343533	278	5	0.30634	0.970737	-0.664397
3a_PTCL_vs_WT_CD8	1010001N08Rik	chr18	11233017	11233376	360	6	0.193047	0.856912	-0.663865
3a_PTCL_vs_WT_CD8	Ms4a7	chr19	11416367	11418094	1728	11	0.159956	0.823347	-0.66339
3a_PTCL_vs_WT_CD8	Slc36a3	chr11	54961137	54961947	811	7	0.164646	0.828027	-0.663381
3a_PTCL_vs_WT_CD8	Malsu1	chr6	49010929	49011520	592	6	0.243387	0.90636	-0.662973
3a_PTCL_vs_WT_CD8	Wfdc18	chr11	83528941	83530470	1530	20	0.20326	0.86612	-0.662859
3a_PTCL_vs_WT_CD8	Rps4l	chr6	148294375	148294623	249	6	0.231219	0.893711	-0.662492
3a_PTCL_vs_WT_CD8	Fam46a	chr9	85375127	85375341	215	7	0.144756	0.806407	-0.661651
3a_PTCL_vs_WT_CD8	Cd274	chr19	29459650	29459799	150	8	0.155557	0.816849	-0.661293
3a_PTCL_vs_WT_CD8	Cacng6	chr7	3450722	3451173	452	7	0.0652383	0.726311	-0.661073
3a_PTCL_vs_WT_CD8	Dock9	chr14	122057309	122059192	1884	12	0.198847	0.859473	-0.660626
3a_PTCL_vs_WT_CD8	Ttpal	chr2	163421800	163421927	128	4	0.238784	0.897651	-0.658867
3a_PTCL_vs_WT_CD8	1700064J06Rik	chr10	118441138	118441461	324	7	0.189258	0.847478	-0.65822
3a_PTCL_vs_WT_CD8	Bach2os	chr4	32665707	32666201	495	7	0.23951	0.897699	-0.658189
3a_PTCL_vs_WT_CD8	Uprt	chrX	101737796	101738925	1130	13	0.0795623	0.737607	-0.658045
3a_PTCL_vs_WT_CD8	Setbp1	chr18	79300630	79301637	1008	14	0.113944	0.771777	-0.657833
3a_PTCL_vs_WT_CD8	Cltc	chr11	86577863	86577983	121	4	0.0540575	0.711857	-0.657799
3a_PTCL_vs_WT_CD8	Rnf115	chr3	96563972	96564227	256	8	0.0199366	0.677515	-0.657578
3a_PTCL_vs_WT_CD8	Ccl24	chr5	136058953	136059154	202	4	0.265674	0.922794	-0.657121
3a_PTCL_vs_WT_CD8	Phldb1	chr9	44524949	44525714	766	7	0.0862301	0.743332	-0.657102
3a_PTCL_vs_WT_CD8	Clec10a	chr11	69999568	69999970	403	5	0.166998	0.823375	-0.656377
3a_PTCL_vs_WT_CD8	Atxn1	chr13	46159063	46159299	237	8	0.156975	0.813337	-0.656362
3a_PTCL_vs_WT_CD8	Tob2	chr15	81679407	81679757	351	7	0.228747	0.884891	-0.656145
3a_PTCL_vs_WT_CD8	Rnf19a	chr15	36216123	36216452	330	11	0.26958	0.925062	-0.655482
3a_PTCL_vs_WT_CD8	Slc6a20b	chr9	123510785	123511688	904	12	0.121783	0.777256	-0.655473
3a_PTCL_vs_WT_CD8	Lrrc28	chr7	74691604	74691745	142	4	0.259199	0.914451	-0.655252
3a_PTCL_vs_WT_CD8	Rreb1	chr13	37833071	37833410	340	5	0.100679	0.755761	-0.655082
3a_PTCL_vs_WT_CD8	Crybb3	chr5	113540902	113541381	480	5	0.101569	0.756614	-0.655044
3a_PTCL_vs_WT_CD8	Nat10	chr2	103593445	103593834	390	6	0.212344	0.867068	-0.654724
3a_PTCL_vs_WT_CD8	Ncoa2	chr1	13331996	13332157	162	6	0.0784018	0.733024	-0.654622
3a_PTCL_vs_WT_CD8	B3gntl1	chr11	121540530	121540908	379	6	0.138505	0.792823	-0.654318
3a_PTCL_vs_WT_CD8	Myo5a	chr9	74912735	74913060	326	10	0.108409	0.762548	-0.654139
3a_PTCL_vs_WT_CD8	Itsn1	chr16	91822439	91822629	191	5	0.167913	0.821597	-0.653684
3a_PTCL_vs_WT_CD8	Dnajc5b	chr3	19312653	19314594	1942	10	0.127138	0.7808	-0.653662
3a_PTCL_vs_WT_CD8	Gls	chr1	52282931	52283155	225	6	0.244898	0.898551	-0.653653
3a_PTCL_vs_WT_CD8	Col4a2	chr8	11394324	11394825	502	7	0.192402	0.845975	-0.653573
3a_PTCL_vs_WT_CD8	Cyp17a1	chr19	46728636	46730045	1410	13	0.265487	0.918861	-0.653374
3a_PTCL_vs_WT_CD8	Mir6977	chr17	56545764	56546129	366	5	0.270045	0.923098	-0.653053
3a_PTCL_vs_WT_CD8	Ifnlr1	chr4	135247069	135247257	189	5	0.189388	0.842246	-0.652859
3a_PTCL_vs_WT_CD8	Mir199b	chr2	32166032	32166561	530	9	0.0779394	0.730436	-0.652497
3a_PTCL_vs_WT_CD8	Ranbp3	chr17	56827007	56827247	241	4	0.206074	0.858228	-0.652154
3a_PTCL_vs_WT_CD8	Stat4	chr1	52083008	52083318	311	4	0.151369	0.803156	-0.651787
3a_PTCL_vs_WT_CD8	Dennd6a	chr14	27411166	27412567	1402	22	0.0695441	0.720785	-0.651241
3a_PTCL_vs_WT_CD8	Iqsec1	chr6	90755621	90757782	2162	8	0.0413604	0.691498	-0.650138
3a_PTCL_vs_WT_CD8	Bcl6	chr16	24164539	24164765	227	6	0.126369	0.776504	-0.650135
3a_PTCL_vs_WT_CD8	1110034G24Rik	chr2	132485633	132486120	488	8	0.0595349	0.709516	-0.649981
3a_PTCL_vs_WT_CD8	Kdm6b	chr11	69236670	69236899	230	5	0.123077	0.772727	-0.64965
3a_PTCL_vs_WT_CD8	Phxr4	chr9	13311927	13312219	293	4	0.282128	0.931745	-0.649617
3a_PTCL_vs_WT_CD8	Ube2n	chr10	94999607	95000102	496	7	0.150622	0.799674	-0.649052
3a_PTCL_vs_WT_CD8	Ankrd55	chr13	113099136	113099296	161	4	0.182647	0.830625	-0.647978
3a_PTCL_vs_WT_CD8	Tbca	chr13	95565365	95565599	235	7	0.0396726	0.687558	-0.647885
3a_PTCL_vs_WT_CD8	Osbpl3	chr6	50387950	50388374	425	7	0.191662	0.839294	-0.647632
3a_PTCL_vs_WT_CD8	Tmevpg1	chr10	117981506	117982486	981	21	0.171867	0.819223	-0.647357
3a_PTCL_vs_WT_CD8	St3gal1	chr15	66979923	66980185	263	5	0.253723	0.901053	-0.64733
3a_PTCL_vs_WT_CD8	Xbp1	chr11	5430468	5430673	206	6	0.121232	0.768508	-0.647276
3a_PTCL_vs_WT_CD8	Gclc	chr9	77683978	77684130	153	4	0.149689	0.796702	-0.647014
3a_PTCL_vs_WT_CD8	Tbc1d22a	chr15	86088124	86088828	705	11	0.163252	0.810211	-0.646959
3a_PTCL_vs_WT_CD8	Lpp	chr16	24634622	24634956	335	8	0.200313	0.847026	-0.646713
3a_PTCL_vs_WT_CD8	Cyth4	chr15	78436650	78437594	945	24	0.0971095	0.743734	-0.646624
3a_PTCL_vs_WT_CD8	Mxd4	chr5	34565472	34566150	679	9	0.0610135	0.707613	-0.646599
3a_PTCL_vs_WT_CD8	Chst3	chr10	59656803	59657123	321	8	0.222401	0.868844	-0.646443
3a_PTCL_vs_WT_CD8	Asb8	chr15	97990374	97990764	391	8	0.110395	0.75677	-0.646375
3a_PTCL_vs_WT_CD8	Abcb1a	chr5	8660754	8662154	1401	18	0.0951757	0.741464	-0.646288
3a_PTCL_vs_WT_CD8	2210408F21Rik	chr6	31203842	31204619	778	7	0.254398	0.900446	-0.646048
3a_PTCL_vs_WT_CD8	Eml4	chr17	83721182	83721800	619	14	0.252365	0.897729	-0.645364
3a_PTCL_vs_WT_CD8	E130307A14Rik	chr10	39406653	39407131	479	12	0.173619	0.818776	-0.645158
3a_PTCL_vs_WT_CD8	P2ry1	chr3	60567654	60568320	667	5	0.255153	0.900145	-0.644992
3a_PTCL_vs_WT_CD8	Slc35d3	chr10	19579113	19579487	375	5	0.216822	0.861606	-0.644784
3a_PTCL_vs_WT_CD8	Lrrc23	chr6	124736851	124738025	1175	25	0.263407	0.907689	-0.644282
3a_PTCL_vs_WT_CD8	Ube2h	chr6	30229049	30230629	1581	14	0.145064	0.788973	-0.643909
3a_PTCL_vs_WT_CD8	Dennd6a	chr14	27391125	27391666	542	12	0.116176	0.759932	-0.643755
3a_PTCL_vs_WT_CD8	Stxbp1	chr2	32713877	32714287	411	7	0.0893326	0.732927	-0.643594
3a_PTCL_vs_WT_CD8	Tnip3	chr6	65529415	65529983	569	5	0.272927	0.916009	-0.643082
3a_PTCL_vs_WT_CD8	Mxd3	chr13	55441163	55441623	461	8	0.104634	0.747649	-0.643015
3a_PTCL_vs_WT_CD8	Wbp1l	chr19	46703827	46705445	1619	13	0.214683	0.857615	-0.642932
3a_PTCL_vs_WT_CD8	Cmklr1	chr5	114043661	114045158	1498	9	0.223375	0.866123	-0.642748
3a_PTCL_vs_WT_CD8	LOC101055769	chr4	59336520	59336644	125	6	0.0447939	0.686973	-0.642179
3a_PTCL_vs_WT_CD8	Tnfsf11	chr14	78719805	78720087	283	5	0.175943	0.818029	-0.642086
3a_PTCL_vs_WT_CD8	Dennd6a	chr14	27390004	27390427	424	6	0.249237	0.890927	-0.64169
3a_PTCL_vs_WT_CD8	Atxn1	chr13	45894207	45894406	200	4	0.116395	0.757738	-0.641343
3a_PTCL_vs_WT_CD8	St6gal1	chr16	23272590	23272755	166	5	0.0187684	0.659558	-0.64079
3a_PTCL_vs_WT_CD8	Mir7086	chr9	45057194	45058349	1156	13	0.13138	0.771745	-0.640365
3a_PTCL_vs_WT_CD8	Pdcd4	chr19	53898277	53898817	541	5	0.273858	0.913615	-0.639758
3a_PTCL_vs_WT_CD8	Cblb	chr16	52052528	52053660	1133	15	0.257538	0.897038	-0.6395
3a_PTCL_vs_WT_CD8	Sidt1	chr16	44313918	44314316	399	9	0.195583	0.834994	-0.639411
3a_PTCL_vs_WT_CD8	Asprv1	chr6	86594792	86596276	1485	35	0.0963217	0.735161	-0.638839
3a_PTCL_vs_WT_CD8	Rere	chr4	149644417	149645132	716	6	0.219848	0.858168	-0.63832
3a_PTCL_vs_WT_CD8	Sema4d	chr13	51863265	51863556	292	9	0.261061	0.899126	-0.638065
3a_PTCL_vs_WT_CD8	Lrrc40	chr3	157724815	157725227	413	6	0.220391	0.858293	-0.637902
3a_PTCL_vs_WT_CD8	Flt1	chr5	148514656	148515064	409	6	0.23426	0.872021	-0.63776
3a_PTCL_vs_WT_CD8	Klrc2	chr6	129614076	129614440	365	4	0.145883	0.783534	-0.637651
3a_PTCL_vs_WT_CD8	Arl14	chr3	69011998	69012182	185	5	0.0652174	0.702381	-0.637164
3a_PTCL_vs_WT_CD8	Tigit	chr16	43661851	43663837	1987	11	0.241895	0.878965	-0.63707
3a_PTCL_vs_WT_CD8	Pgm1	chr5	64491093	64492910	1818	35	0.140739	0.777808	-0.637069
3a_PTCL_vs_WT_CD8	Prkcq	chr2	11159479	11159639	161	4	0.069897	0.706867	-0.63697
3a_PTCL_vs_WT_CD8	Sppl3	chr5	115500506	115500770	265	10	0.069924	0.706614	-0.63669
3a_PTCL_vs_WT_CD8	Bex6	chr16	32207481	32207735	255	4	0.168411	0.804982	-0.636571
3a_PTCL_vs_WT_CD8	Ugcg	chr4	59194668	59196764	2097	22	0.0808153	0.717297	-0.636482
3a_PTCL_vs_WT_CD8	Heatr5a	chr12	53076563	53077341	779	5	0.201623	0.837414	-0.63579
3a_PTCL_vs_WT_CD8	Map3k8	chr18	4292180	4292806	627	5	0.0428754	0.678442	-0.635567
3a_PTCL_vs_WT_CD8	Bcas1os2	chr2	170177164	170177902	739	16	0.172663	0.808162	-0.635499
3a_PTCL_vs_WT_CD8	Gbp10	chr5	105620596	105621023	428	5	0.0978634	0.733266	-0.635402
3a_PTCL_vs_WT_CD8	Phc3	chr3	30876824	30877003	180	10	0.148885	0.784263	-0.635377
3a_PTCL_vs_WT_CD8	Reep5	chr18	34542321	34542637	317	8	0.202217	0.837175	-0.634959
3a_PTCL_vs_WT_CD8	Igsf10	chr3	59115210	59115534	325	20	0.245947	0.880875	-0.634928
3a_PTCL_vs_WT_CD8	Zbtb16	chr9	48549263	48549497	235	6	0.0764473	0.710901	-0.634454
3a_PTCL_vs_WT_CD8	Prep	chr10	44821270	44822901	1632	8	0.186766	0.821197	-0.634431
3a_PTCL_vs_WT_CD8	Klhl7	chr5	23608900	23609459	560	5	0.253282	0.887702	-0.63442
3a_PTCL_vs_WT_CD8	Ppp2r5a	chr1	193274711	193275161	451	6	0.325904	0.960222	-0.634318
3a_PTCL_vs_WT_CD8	Snord104	chr11	106416078	106416713	636	6	0.179307	0.813579	-0.634272
3a_PTCL_vs_WT_CD8	Kcnq5	chr1	21870726	21871214	489	10	0.113202	0.746792	-0.63359
3a_PTCL_vs_WT_CD8	Phc1	chr6	122292662	122293609	948	13	0.117732	0.751016	-0.633285
3a_PTCL_vs_WT_CD8	Ak2	chr4	128695147	128695645	499	14	0.167588	0.800764	-0.633176
3a_PTCL_vs_WT_CD8	4930583K01Rik	chr7	125425829	125426132	304	6	0.144012	0.777014	-0.633002
3a_PTCL_vs_WT_CD8	Man1a2	chr3	100483162	100483968	807	10	0.201873	0.834866	-0.632993
3a_PTCL_vs_WT_CD8	Tha1	chr11	117763525	117764695	1171	30	0.231525	0.863971	-0.632445
3a_PTCL_vs_WT_CD8	LOC101055769	chr4	59338837	59339190	354	10	0.102555	0.73415	-0.631594
3a_PTCL_vs_WT_CD8	Plxdc1	chr11	97817057	97818018	962	7	0.328913	0.960204	-0.631292
3a_PTCL_vs_WT_CD8	Txk	chr5	73200536	73200958	423	10	0.180301	0.811103	-0.630802
3a_PTCL_vs_WT_CD8	St6gal1	chr16	23306405	23307038	634	8	0.251008	0.881576	-0.630568
3a_PTCL_vs_WT_CD8	Fcho2	chr13	99538664	99539013	350	7	0.206712	0.837081	-0.63037
3a_PTCL_vs_WT_CD8	Fndc3a	chr14	72981017	72981129	113	5	0.0909091	0.72093	-0.630021
3a_PTCL_vs_WT_CD8	Ncoa2	chr1	13304502	13305181	680	10	0.285322	0.915186	-0.629864
3a_PTCL_vs_WT_CD8	9130230L23Rik	chr5	66406365	66406612	248	6	0.22973	0.859327	-0.629597
3a_PTCL_vs_WT_CD8	Gm933	chr16	32806328	32806634	307	6	0.263602	0.892588	-0.628985
3a_PTCL_vs_WT_CD8	Arid5b	chr10	67727646	67727750	105	4	0.124183	0.753165	-0.628982
3a_PTCL_vs_WT_CD8	Ccdc171	chr4	83533378	83534585	1208	13	0.193246	0.822217	-0.628971
3a_PTCL_vs_WT_CD8	Mir7687	chr8	123086127	123087121	995	6	0.213868	0.842677	-0.62881
3a_PTCL_vs_WT_CD8	Pkn2	chr3	142561144	142561693	550	16	0.190554	0.819306	-0.628751
3a_PTCL_vs_WT_CD8	Zfp281	chr1	138515250	138515682	433	10	0.226954	0.855102	-0.628148
3a_PTCL_vs_WT_CD8	Fam185a	chr5	20947416	20947635	220	4	0.110553	0.738372	-0.627819
3a_PTCL_vs_WT_CD8	Sidt1	chr16	44322026	44322620	595	5	0.0898927	0.717702	-0.627809
3a_PTCL_vs_WT_CD8	Slc25a19	chr11	115505598	115507725	2128	13	0.20937	0.836471	-0.627101
3a_PTCL_vs_WT_CD8	Zfp36l2	chr17	84635876	84636499	624	5	0.0579032	0.685	-0.627097
3a_PTCL_vs_WT_CD8	Cldn20	chr17	3521220	3521684	465	6	0.0245731	0.651257	-0.626684
3a_PTCL_vs_WT_CD8	Scrn1	chr6	54478154	54478344	191	4	0.0559785	0.682538	-0.62656
3a_PTCL_vs_WT_CD8	Osbpl3	chr6	50360663	50360910	248	9	0.158509	0.785063	-0.626554
3a_PTCL_vs_WT_CD8	2810410L24Rik	chr11	120042613	120042933	321	4	0.110944	0.736682	-0.625737
3a_PTCL_vs_WT_CD8	Msh5	chr17	35178860	35180608	1749	20	0.102881	0.728587	-0.625707
3a_PTCL_vs_WT_CD8	1700029M20Rik	chr4	135166672	135169282	2611	17	0.26551	0.89104	-0.62553
3a_PTCL_vs_WT_CD8	Kcng2	chr18	80535870	80536093	224	9	0.254134	0.879562	-0.625428
3a_PTCL_vs_WT_CD8	Cblb	chr16	51704579	51704836	258	5	0.189023	0.814359	-0.625336
3a_PTCL_vs_WT_CD8	Kremen1	chr11	5149873	5150039	167	4	0.156863	0.781955	-0.625092
3a_PTCL_vs_WT_CD8	Zfp148	chr16	33445395	33445738	344	4	0.269905	0.894869	-0.624965
3a_PTCL_vs_WT_CD8	Mir6904	chr1	182537063	182537287	225	4	0.105263	0.730061	-0.624798
3a_PTCL_vs_WT_CD8	Zbtb39	chr10	127169788	127170334	547	20	0.206204	0.83088	-0.624676
3a_PTCL_vs_WT_CD8	Tmem200a	chr10	25859708	25860282	575	4	0.190315	0.814922	-0.624607
3a_PTCL_vs_WT_CD8	Tctn3	chr19	40691633	40692721	1089	22	0.135119	0.75972	-0.624601
3a_PTCL_vs_WT_CD8	Tctn3	chr19	40691633	40692721	1089	22	0.135119	0.75972	-0.624601
3a_PTCL_vs_WT_CD8	Col11a2	chr17	34192751	34195491	2741	37	0.243653	0.86804	-0.624387
3a_PTCL_vs_WT_CD8	Igdcc4	chr9	64918993	64919268	276	6	0.152611	0.776919	-0.624308
3a_PTCL_vs_WT_CD8	Pdcd1lg2	chr19	29478276	29478590	315	6	0.250421	0.874038	-0.623617
3a_PTCL_vs_WT_CD8	Zmym2	chr14	57509813	57510198	386	8	0.27365	0.896942	-0.623293
3a_PTCL_vs_WT_CD8	Senp7	chr16	56069028	56069175	148	5	0.0243112	0.646969	-0.622658
3a_PTCL_vs_WT_CD8	Pcnxl4	chr12	73592137	73592455	319	8	0.157235	0.779195	-0.621959
3a_PTCL_vs_WT_CD8	Jmy	chr13	94176787	94177026	240	6	0.0809618	0.702895	-0.621933
3a_PTCL_vs_WT_CD8	Wscd2	chr5	113901947	113902162	216	5	0.185416	0.807261	-0.621845
3a_PTCL_vs_WT_CD8	Rplp1	chr9	61629196	61629473	278	7	0.30945	0.930982	-0.621532
3a_PTCL_vs_WT_CD8	Slc10a4	chr5	73355461	73356137	677	13	0.181781	0.803233	-0.621453
3a_PTCL_vs_WT_CD8	Wfdc13	chr2	164506756	164507034	279	7	0.30624	0.927605	-0.621365
3a_PTCL_vs_WT_CD8	F2rl2	chr13	96512110	96512351	242	4	0.350266	0.97149	-0.621224
3a_PTCL_vs_WT_CD8	Ppp1r12b	chr1	136681412	136681524	113	4	0.208178	0.829358	-0.621179
3a_PTCL_vs_WT_CD8	Whsc1l1	chr8	26747980	26748715	736	16	0.213449	0.834346	-0.620897
3a_PTCL_vs_WT_CD8	Atp10a	chr7	65437421	65437785	365	4	0.301392	0.922066	-0.620674
3a_PTCL_vs_WT_CD8	Tctex1d1	chr4	102606697	102607138	442	16	0.230827	0.851456	-0.62063
3a_PTCL_vs_WT_CD8	Mir879	chr5	9416622	9416831	210	4	0.230216	0.85061	-0.620394
3a_PTCL_vs_WT_CD8	Nck2	chr1	43535168	43535488	321	4	0.0348744	0.655216	-0.620342
3a_PTCL_vs_WT_CD8	Dmrta2	chr4	109660675	109661211	537	7	0.277363	0.897231	-0.619868
3a_PTCL_vs_WT_CD8	Ncoa2	chr1	13308968	13309869	902	12	0.135177	0.754723	-0.619546
3a_PTCL_vs_WT_CD8	Hsd17b3	chr13	64150595	64150836	242	5	0.111125	0.73067	-0.619545
3a_PTCL_vs_WT_CD8	Smap1	chr1	23917729	23918074	346	9	0.180347	0.79973	-0.619383
3a_PTCL_vs_WT_CD8	Traf3ip2	chr10	39385628	39387101	1474	35	0.141889	0.760397	-0.618509
3a_PTCL_vs_WT_CD8	L3mbtl3	chr10	26239112	26240218	1107	5	0.22729	0.845685	-0.618395
3a_PTCL_vs_WT_CD8	Tcl1b2	chr12	106355980	106356363	384	7	0.157572	0.775814	-0.618242
3a_PTCL_vs_WT_CD8	BB014433	chr8	15031068	15032931	1864	30	0.23094	0.848995	-0.618054
3a_PTCL_vs_WT_CD8	Il10rb	chr16	91413698	91413911	214	6	0.123758	0.74174	-0.617981
3a_PTCL_vs_WT_CD8	Ankrd10	chr8	11625790	11626119	330	12	0.138411	0.755966	-0.617554
3a_PTCL_vs_WT_CD8	Slmap	chr14	27348990	27350668	1679	31	0.217109	0.834405	-0.617297
3a_PTCL_vs_WT_CD8	2210408F21Rik	chr6	31150274	31151548	1275	21	0.288276	0.905449	-0.617173
3a_PTCL_vs_WT_CD8	Klhl6	chr16	19960372	19960472	101	4	0.109833	0.72695	-0.617117
3a_PTCL_vs_WT_CD8	Il20ra	chr10	19391768	19391957	190	7	0.0367133	0.653791	-0.617078
3a_PTCL_vs_WT_CD8	Ahcyl2	chr6	29738308	29738941	634	4	0.210609	0.827204	-0.616595
3a_PTCL_vs_WT_CD8	Dnah17	chr11	117975508	117975629	122	8	0.268786	0.885196	-0.61641
3a_PTCL_vs_WT_CD8	Zfp618	chr4	62474435	62474611	177	4	0.277744	0.892889	-0.615145
3a_PTCL_vs_WT_CD8	Gimap4	chr6	48645075	48645442	368	6	0.166666	0.78139	-0.614724
3a_PTCL_vs_WT_CD8	Aak1	chr6	86822222	86822448	227	6	0.0592931	0.67399	-0.614697
3a_PTCL_vs_WT_CD8	Mir122a	chr18	65469757	65469971	215	4	0.253219	0.866972	-0.613754
3a_PTCL_vs_WT_CD8	Arid1b	chr17	5021554	5021857	304	9	0.0894646	0.702585	-0.61312
3a_PTCL_vs_WT_CD8	Otop3	chr11	115199785	115200465	681	15	0.29336	0.906443	-0.613083
3a_PTCL_vs_WT_CD8	Oxgr1	chr14	120322745	120323115	371	5	0.257505	0.870401	-0.612896
3a_PTCL_vs_WT_CD8	8030443G20Rik	chr4	108623792	108624009	218	10	0.209356	0.822229	-0.612873
3a_PTCL_vs_WT_CD8	Pecam1	chr11	106564036	106564925	890	19	0.0514511	0.664006	-0.612555
3a_PTCL_vs_WT_CD8	Hipk2	chr6	38833005	38833216	212	6	0.0807453	0.692308	-0.611562
3a_PTCL_vs_WT_CD8	Lactb2	chr1	13639690	13639899	210	5	0.122272	0.733607	-0.611335
3a_PTCL_vs_WT_CD8	Fam49b	chr15	63948890	63949571	682	10	0.11735	0.728463	-0.611114
3a_PTCL_vs_WT_CD8	Inpp4b	chr8	84205558	84205772	215	4	0.19381	0.804891	-0.611081
3a_PTCL_vs_WT_CD8	Hivep3	chr4	119488847	119489085	239	6	0.117816	0.728418	-0.610601
3a_PTCL_vs_WT_CD8	Vps37c	chr19	10782651	10782977	327	5	0.0976748	0.708151	-0.610476
3a_PTCL_vs_WT_CD8	Ssr1	chr13	38048196	38050647	2452	45	0.238044	0.848408	-0.610364
3a_PTCL_vs_WT_CD8	Wwox	chr8	117296508	117296647	140	4	0.0854697	0.695829	-0.610359
3a_PTCL_vs_WT_CD8	Trib1	chr15	59538355	59538897	543	5	0.0895291	0.69982	-0.610291
3a_PTCL_vs_WT_CD8	Tpm1	chr9	66861490	66861734	245	6	0.243151	0.853403	-0.610252
3a_PTCL_vs_WT_CD8	Ankrd44	chr1	54865909	54866751	843	6	0.0267811	0.636349	-0.609568
3a_PTCL_vs_WT_CD8	Map3k14	chr11	103130768	103131036	269	6	0.313669	0.922753	-0.609084
3a_PTCL_vs_WT_CD8	Akirin1	chr4	123423021	123423437	417	7	0.0551321	0.664177	-0.609045
3a_PTCL_vs_WT_CD8	Pfkp	chr13	6628115	6628512	398	7	0.310183	0.919132	-0.608949
3a_PTCL_vs_WT_CD8	Cldn14	chr16	93921310	93921861	552	8	0.0906005	0.699544	-0.608944
3a_PTCL_vs_WT_CD8	Celf5	chr10	80927365	80927863	499	10	0.181722	0.79061	-0.608888
3a_PTCL_vs_WT_CD8	Cyp26b1	chr6	84610336	84610901	566	16	0.122984	0.731499	-0.608515
3a_PTCL_vs_WT_CD8	Hfm1	chr5	107357779	107358222	444	9	0.120074	0.727359	-0.607285
3a_PTCL_vs_WT_CD8	1700064J06Rik	chr10	118442010	118442862	853	10	0.269139	0.876086	-0.606947
3a_PTCL_vs_WT_CD8	Il12rb2	chr6	67313880	67314292	413	7	0.104234	0.710508	-0.606274
3a_PTCL_vs_WT_CD8	Osbpl3	chr6	50395084	50395382	299	5	0.153113	0.759372	-0.606258
3a_PTCL_vs_WT_CD8	Bhlha15	chr5	144926021	144926781	761	7	0.116068	0.721965	-0.605897
3a_PTCL_vs_WT_CD8	Eml4	chr17	83774482	83774784	303	4	0.115838	0.721211	-0.605373
3a_PTCL_vs_WT_CD8	Plk2	chr13	111474326	111474839	514	7	0.252827	0.857714	-0.604887
3a_PTCL_vs_WT_CD8	Golga4	chr9	118420880	118421572	693	10	0.150039	0.754868	-0.604829
3a_PTCL_vs_WT_CD8	Rgs3	chr4	62369361	62369609	249	6	0.318019	0.922834	-0.604815
3a_PTCL_vs_WT_CD8	2010010A06Rik	chr18	75464074	75464385	312	6	0.237314	0.842072	-0.604758
3a_PTCL_vs_WT_CD8	Slc15a1	chr14	121988142	121988844	703	10	0.0865973	0.690378	-0.603781
3a_PTCL_vs_WT_CD8	Rpl11	chr4	135652243	135653024	782	9	0.0654691	0.669083	-0.603614
3a_PTCL_vs_WT_CD8	4930572O13Rik	chr14	25776296	25776917	622	7	0.118916	0.722178	-0.603262
3a_PTCL_vs_WT_CD8	Rnf115	chr3	96551927	96552226	300	7	0.16727	0.770352	-0.603081
3a_PTCL_vs_WT_CD8	Rufy1	chr11	50230535	50230969	435	19	0.244486	0.847282	-0.602797
3a_PTCL_vs_WT_CD8	Cmip	chr8	119810513	119811375	863	16	0.249283	0.851596	-0.602313
3a_PTCL_vs_WT_CD8	Hmg20a	chr9	56323913	56325514	1602	35	0.213422	0.815505	-0.602083
3a_PTCL_vs_WT_CD8	Arsg	chr11	109378294	109378754	461	6	0.0924342	0.693997	-0.601563
3a_PTCL_vs_WT_CD8	Clec2l	chr6	38672285	38672439	155	4	0.310575	0.912002	-0.601428
3a_PTCL_vs_WT_CD8	Slc30a7	chr3	115702887	115703352	466	13	0.289904	0.891236	-0.601332
3a_PTCL_vs_WT_CD8	N6amt1	chr16	87272991	87273204	214	6	0.073447	0.674467	-0.60102
3a_PTCL_vs_WT_CD8	Dtnbp1	chr13	45034544	45035428	885	12	0.0565905	0.65758	-0.60099
3a_PTCL_vs_WT_CD8	Hivep1	chr13	42092752	42092955	204	5	0.12766	0.728571	-0.600912
3a_PTCL_vs_WT_CD8	1010001N08Rik	chr18	11130062	11130304	243	4	0.224559	0.825336	-0.600777
3a_PTCL_vs_WT_CD8	Traf3ip2	chr10	39314432	39315244	813	11	0.0568492	0.657308	-0.600459
3a_PTCL_vs_WT_CD8	Atxn2	chr5	122149346	122149686	341	6	0.328012	0.928458	-0.600446
3a_PTCL_vs_WT_CD8	Dennd6a	chr14	27404025	27404930	906	27	0.164228	0.764594	-0.600366
3a_PTCL_vs_WT_CD8	Gpm6a	chr8	55919895	55920048	154	4	0.202381	0.802198	-0.599817
3a_PTCL_vs_WT_CD8	Mir122a	chr18	65433001	65433386	386	6	0.100719	0.700232	-0.599513
3a_PTCL_vs_WT_CD8	Abcb1b	chr5	8838948	8839328	381	8	0.0304552	0.629736	-0.59928
3a_PTCL_vs_WT_CD8	Ankrd50	chr3	38257091	38257998	908	23	0.243232	0.842247	-0.599015
3a_PTCL_vs_WT_CD8	Arhgef28	chr13	98832817	98832949	133	6	0.0997807	0.698679	-0.598899
3a_PTCL_vs_WT_CD8	Crls1	chr2	132669230	132669745	516	9	0.0855284	0.684388	-0.598859
3a_PTCL_vs_WT_CD8	Il1rl1	chr1	40474709	40474965	257	5	0.108665	0.707216	-0.59855
3a_PTCL_vs_WT_CD8	9230116N13Rik	chr1	138326257	138327326	1070	15	0.20353	0.80167	-0.59814
3a_PTCL_vs_WT_CD8	BB014433	chr8	15033233	15034598	1366	12	0.0909624	0.688914	-0.597952
3a_PTCL_vs_WT_CD8	AI463170	chr12	77654364	77654516	153	4	0.146465	0.744361	-0.597896
3a_PTCL_vs_WT_CD8	Mir802	chr16	93385681	93385883	203	6	0.186639	0.784487	-0.597847
3a_PTCL_vs_WT_CD8	Foxo3	chr10	41937762	41938198	437	6	0.119477	0.717155	-0.597678
3a_PTCL_vs_WT_CD8	Phxr4	chr9	13310411	13310578	168	5	0.0481492	0.645348	-0.597198
3a_PTCL_vs_WT_CD8	Il1rl1	chr1	40499454	40499729	276	5	0.381941	0.979005	-0.597064
3a_PTCL_vs_WT_CD8	Mir7086	chr9	45059115	45059584	470	5	0.0540003	0.650739	-0.596738
3a_PTCL_vs_WT_CD8	Krt222	chr11	99099044	99099346	303	9	0.157159	0.753333	-0.596173
3a_PTCL_vs_WT_CD8	4930474N09Rik	chr12	100519736	100519927	192	6	0.276888	0.872928	-0.59604
3a_PTCL_vs_WT_CD8	Filip1l	chr16	57572938	57573522	585	10	0.184632	0.780235	-0.595603
3a_PTCL_vs_WT_CD8	Klf6	chr13	6197635	6197867	233	4	0.209302	0.804233	-0.59493
3a_PTCL_vs_WT_CD8	Mxi1	chr19	53413731	53415046	1316	25	0.248182	0.842794	-0.594612
3a_PTCL_vs_WT_CD8	Pecam1	chr11	106574034	106574610	577	9	0.279029	0.873527	-0.594499
3a_PTCL_vs_WT_CD8	Kcns1	chr2	163996173	163996678	506	16	0.125958	0.720069	-0.594111
3a_PTCL_vs_WT_CD8	Gm766	chr6	142753555	142754227	673	9	0.22278	0.816833	-0.594053
3a_PTCL_vs_WT_CD8	Eml4	chr17	83747522	83747755	234	4	0.14297	0.73697	-0.594001
3a_PTCL_vs_WT_CD8	Hpcal1	chr12	17688301	17688441	141	4	0.202797	0.795858	-0.593061
3a_PTCL_vs_WT_CD8	Mir681	chr12	70867664	70867891	228	4	0.256265	0.849049	-0.592784
3a_PTCL_vs_WT_CD8	Gm14005	chr2	128377545	128380641	3097	63	0.116629	0.709242	-0.592613
3a_PTCL_vs_WT_CD8	Prep	chr10	44538381	44538788	408	6	0.310266	0.902692	-0.592425
3a_PTCL_vs_WT_CD8	Dlgap1	chr17	70838115	70838314	200	5	0.245902	0.838235	-0.592334
3a_PTCL_vs_WT_CD8	Zadh2	chr18	84399999	84400246	248	6	0.226891	0.818975	-0.592084
3a_PTCL_vs_WT_CD8	C530044C16Rik	chr6	50931894	50932583	690	7	0.236856	0.828873	-0.592017
3a_PTCL_vs_WT_CD8	Abcc2	chr19	43884162	43884481	320	6	0.173145	0.765029	-0.591884
3a_PTCL_vs_WT_CD8	Tle4	chr19	14573456	14574383	928	7	0.292514	0.884161	-0.591647
3a_PTCL_vs_WT_CD8	Inpp4b	chr8	84021000	84021418	419	5	0.186655	0.777778	-0.591122
3a_PTCL_vs_WT_CD8	St7	chr6	17737310	17737480	171	5	0.0241348	0.615211	-0.591076
3a_PTCL_vs_WT_CD8	Hic1	chr11	74960508	74960769	262	9	0.0625388	0.653473	-0.590934
3a_PTCL_vs_WT_CD8	Dear1	chr3	84825675	84826660	986	19	0.120619	0.711454	-0.590834
3a_PTCL_vs_WT_CD8	Clic5	chr17	44556677	44557142	466	4	0.186987	0.777302	-0.590315
3a_PTCL_vs_WT_CD8	Hes1	chr16	30144705	30145029	325	5	0.241127	0.83127	-0.590143
3a_PTCL_vs_WT_CD8	Procr	chr2	155570825	155572221	1397	9	0.356165	0.946147	-0.589982
3a_PTCL_vs_WT_CD8	Ddr2	chr1	171965668	171966015	348	9	0.163209	0.75319	-0.589982
3a_PTCL_vs_WT_CD8	Ccdc148	chr2	58905250	58905608	359	6	0.248629	0.837738	-0.589108
3a_PTCL_vs_WT_CD8	A930011G23Rik	chr5	99970106	99970254	149	5	0.114754	0.703704	-0.58895
3a_PTCL_vs_WT_CD8	Haao	chr17	84308758	84308931	174	9	0.184984	0.773565	-0.588581
3a_PTCL_vs_WT_CD8	Foxp1	chr6	98972514	98972736	223	8	0.206182	0.794721	-0.588539
3a_PTCL_vs_WT_CD8	Dyrk2	chr10	118204408	118204629	222	8	0.024952	0.61343	-0.588478
3a_PTCL_vs_WT_CD8	Tspan9	chr6	128004740	128004922	183	10	0.0263158	0.614286	-0.58797
3a_PTCL_vs_WT_CD8	BC053393	chr11	46403941	46404059	119	4	0.0179372	0.605042	-0.587105
3a_PTCL_vs_WT_CD8	Man1a2	chr3	100481999	100482265	267	5	0.19632	0.781977	-0.585657
3a_PTCL_vs_WT_CD8	Aebp2	chr6	140509288	140509442	155	7	0.171985	0.757057	-0.585073
3a_PTCL_vs_WT_CD8	Gal	chr19	3402113	3402253	141	6	0.146226	0.731278	-0.585051
3a_PTCL_vs_WT_CD8	Lima1	chr15	99645500	99646267	768	12	0.10132	0.686285	-0.584965
3a_PTCL_vs_WT_CD8	Vamp1	chr6	125161410	125161862	453	7	0.295482	0.879966	-0.584484
3a_PTCL_vs_WT_CD8	Gse1	chr8	122960482	122960679	198	8	0.105379	0.689553	-0.584174
3a_PTCL_vs_WT_CD8	Ube2e3	chr2	78764659	78764880	222	5	0.303944	0.887585	-0.583641
3a_PTCL_vs_WT_CD8	Gk5	chr9	95957185	95957649	465	6	0.182197	0.765441	-0.583244
3a_PTCL_vs_WT_CD8	Ptpn13	chr5	103865822	103866771	950	19	0.338569	0.921314	-0.582745
3a_PTCL_vs_WT_CD8	Hand2	chr8	59823434	59823906	473	6	0.298056	0.88068	-0.582623
3a_PTCL_vs_WT_CD8	1700063D05Rik	chr9	41003707	41004283	577	13	0.160654	0.742388	-0.581733
3a_PTCL_vs_WT_CD8	1700054A03Rik	chr19	53180087	53181283	1197	18	0.083883	0.665206	-0.581323
3a_PTCL_vs_WT_CD8	Cep135	chr5	77096704	77096854	151	5	0.319672	0.900901	-0.581229
3a_PTCL_vs_WT_CD8	Poll	chr19	45578336	45578911	576	5	0.148061	0.729235	-0.581174
3a_PTCL_vs_WT_CD8	Uprt	chrX	101735702	101736706	1005	17	0.209473	0.790527	-0.581054
3a_PTCL_vs_WT_CD8	2210417A02Rik	chr5	149581592	149581881	290	6	0.220645	0.801625	-0.58098
3a_PTCL_vs_WT_CD8	Osbpl3	chr6	50382412	50383242	831	17	0.179865	0.760446	-0.580581
3a_PTCL_vs_WT_CD8	Cmah	chr13	24420500	24421317	818	16	0.318299	0.898389	-0.58009
3a_PTCL_vs_WT_CD8	Akirin1	chr4	123417378	123418492	1115	12	0.29784	0.877777	-0.579937
3a_PTCL_vs_WT_CD8	Boc	chr16	44601952	44602132	181	7	0.354469	0.93432	-0.579851
3a_PTCL_vs_WT_CD8	Rassf10	chr7	120063077	120063772	696	4	0.154259	0.733381	-0.579122
3a_PTCL_vs_WT_CD8	BC100451	chr11	118197317	118197742	426	6	0.24012	0.818897	-0.578777
3a_PTCL_vs_WT_CD8	Arid3b	chr9	57654610	57654967	358	7	0.251388	0.830066	-0.578678
3a_PTCL_vs_WT_CD8	Rapgef4	chr2	71917556	71917749	194	5	0.109165	0.687727	-0.578562
3a_PTCL_vs_WT_CD8	Limd2	chr11	106033663	106033884	222	6	0.275871	0.85436	-0.578488
3a_PTCL_vs_WT_CD8	Morc3	chr16	93790551	93790852	302	6	0.159092	0.737414	-0.578323
3a_PTCL_vs_WT_CD8	Timp2	chr11	118223132	118223445	314	8	0.13726	0.715334	-0.578075
3a_PTCL_vs_WT_CD8	1700064J06Rik	chr10	118435253	118436022	770	27	0.29246	0.870497	-0.578037
3a_PTCL_vs_WT_CD8	Prdm10	chr9	31120057	31120534	478	10	0.155635	0.733529	-0.577893
3a_PTCL_vs_WT_CD8	Klrb1b	chr6	128768201	128768661	461	5	0.260533	0.837787	-0.577255
3a_PTCL_vs_WT_CD8	Fnip2	chr3	79282981	79283138	158	7	0.276423	0.85347	-0.577048
3a_PTCL_vs_WT_CD8	Syf2	chr4	134484209	134484348	140	5	0.192598	0.76935	-0.576751
3a_PTCL_vs_WT_CD8	Cd72	chr4	43479010	43479348	339	5	0.052188	0.628896	-0.576708
3a_PTCL_vs_WT_CD8	2010010A06Rik	chr18	75445988	75447421	1434	20	0.115737	0.692437	-0.5767
3a_PTCL_vs_WT_CD8	Cd9	chr6	125428950	125429226	277	6	0.255118	0.831702	-0.576584
3a_PTCL_vs_WT_CD8	Nol11	chr11	107104137	107104259	123	5	0.233766	0.810345	-0.576579
3a_PTCL_vs_WT_CD8	Atg5	chr10	43990430	43990767	338	10	0.259225	0.835667	-0.576442
3a_PTCL_vs_WT_CD8	Ret	chr6	118139317	118139530	214	4	0.0175439	0.593985	-0.576441
3a_PTCL_vs_WT_CD8	Plcb3	chr19	7038527	7039100	574	8	0.0186587	0.594986	-0.576327
3a_PTCL_vs_WT_CD8	Tas2r135	chr6	42356624	42357056	433	7	0.197865	0.773069	-0.575204
3a_PTCL_vs_WT_CD8	Clvs1	chr4	9113185	9113523	339	7	0.162329	0.737376	-0.575047
3a_PTCL_vs_WT_CD8	Trp53rk	chr2	166604704	166604950	247	6	0.315852	0.890817	-0.574965
3a_PTCL_vs_WT_CD8	Lin54	chr5	100913021	100913442	422	10	0.179122	0.754042	-0.57492
3a_PTCL_vs_WT_CD8	Arsg	chr11	109380181	109380349	169	4	0.183099	0.757848	-0.574749
3a_PTCL_vs_WT_CD8	Tgtp2	chr11	48820069	48820693	625	8	0.120098	0.694536	-0.574439
3a_PTCL_vs_WT_CD8	Ubac2	chr14	122272165	122272386	222	8	0.211946	0.786235	-0.574289
3a_PTCL_vs_WT_CD8	Rbms1	chr2	60739137	60739248	112	4	0.177982	0.752099	-0.574117
3a_PTCL_vs_WT_CD8	Arhgap26	chr18	39138230	39138385	156	6	0.201584	0.775637	-0.574053
3a_PTCL_vs_WT_CD8	Lingo1	chr9	56455814	56456080	267	7	0.239199	0.812901	-0.573703
3a_PTCL_vs_WT_CD8	Riok1	chr13	38170448	38170698	251	6	0.186956	0.760278	-0.573322
3a_PTCL_vs_WT_CD8	Slmo2	chr2	174334074	174335141	1068	12	0.188684	0.761715	-0.573031
3a_PTCL_vs_WT_CD8	Lipa	chr19	34585037	34586364	1328	13	0.0568083	0.629707	-0.572898
3a_PTCL_vs_WT_CD8	Ccm2	chr11	6470735	6471176	442	8	0.180177	0.753072	-0.572895
3a_PTCL_vs_WT_CD8	Hoxa13	chr6	52203756	52204814	1059	26	0.294362	0.867179	-0.572817
3a_PTCL_vs_WT_CD8	Sdc3	chr4	130346863	130347301	439	5	0.126265	0.699068	-0.572804
3a_PTCL_vs_WT_CD8	Arl14	chr3	69031767	69032001	235	6	0.173207	0.745733	-0.572526
3a_PTCL_vs_WT_CD8	Gabpb1	chr2	126486973	126488175	1203	24	0.303147	0.875455	-0.572308
3a_PTCL_vs_WT_CD8	Foxo1	chr3	52272020	52272401	382	6	0.0687933	0.640953	-0.572159
3a_PTCL_vs_WT_CD8	Suv420h1	chr19	3804933	3805033	101	4	0.0771249	0.649126	-0.572001
3a_PTCL_vs_WT_CD8	Agtpbp1	chr13	59656971	59657295	325	4	0.021522	0.593517	-0.571995
3a_PTCL_vs_WT_CD8	Gpr15	chr16	58709296	58709718	423	7	0.209955	0.781881	-0.571925
3a_PTCL_vs_WT_CD8	2210408F21Rik	chr6	31195488	31195932	445	8	0.264929	0.836607	-0.571678
3a_PTCL_vs_WT_CD8	Myl2	chr5	122553827	122554004	178	6	0.224824	0.796421	-0.571596
3a_PTCL_vs_WT_CD8	Cep110	chr2	34966181	34966501	321	6	0.319208	0.89018	-0.570972
3a_PTCL_vs_WT_CD8	Hdac11	chr6	91113805	91114153	349	5	0.0176768	0.588646	-0.570969
3a_PTCL_vs_WT_CD8	Mir193	chr11	79517068	79518667	1600	15	0.230795	0.801215	-0.57042
3a_PTCL_vs_WT_CD8	Tubg2	chr11	101011500	101011619	120	4	0.103175	0.673267	-0.570093
3a_PTCL_vs_WT_CD8	Acvr1c	chr2	58162601	58163239	639	15	0.146502	0.716587	-0.570085
3a_PTCL_vs_WT_CD8	Dstyk	chr1	134343930	134344101	172	6	0.185338	0.755067	-0.56973
3a_PTCL_vs_WT_CD8	A230028O05Rik	chr16	25023884	25024094	211	4	0.0253165	0.594937	-0.56962
3a_PTCL_vs_WT_CD8	Cdca7l	chr12	119098083	119098291	209	4	0.215448	0.78464	-0.569192
3a_PTCL_vs_WT_CD8	Elk4	chr1	133890044	133890863	820	10	0.0516341	0.620683	-0.569049
3a_PTCL_vs_WT_CD8	2310008N11Rik	chr8	27917981	27918321	341	5	0.221505	0.790357	-0.568853
3a_PTCL_vs_WT_CD8	Dyrk1b	chr7	28960550	28960811	262	8	0.180674	0.749261	-0.568587
3a_PTCL_vs_WT_CD8	4930429D17Rik	chr5	103765305	103765407	103	4	0.297274	0.865629	-0.568355
3a_PTCL_vs_WT_CD8	Slc35d3	chr10	19580247	19580914	668	7	0.327933	0.896197	-0.568264
3a_PTCL_vs_WT_CD8	Litaf	chr16	10951794	10952279	486	5	0.129168	0.697036	-0.567867
3a_PTCL_vs_WT_CD8	Prep	chr10	44715569	44715713	145	8	0.173213	0.740878	-0.567665
3a_PTCL_vs_WT_CD8	Itga9	chr9	118571023	118571196	174	4	0.240437	0.807882	-0.567445
3a_PTCL_vs_WT_CD8	LOC101055769	chr4	59335511	59335635	125	6	0.19338	0.76062	-0.567241
3a_PTCL_vs_WT_CD8	Ndrg1	chr15	66899079	66899303	225	4	0.27631	0.843389	-0.567079
3a_PTCL_vs_WT_CD8	Zscan10	chr17	23739291	23741177	1887	5	0.188412	0.755189	-0.566777
3a_PTCL_vs_WT_CD8	Rpap3	chr15	97331334	97331448	115	4	0.247294	0.813676	-0.566382
3a_PTCL_vs_WT_CD8	Bach2	chr4	32292246	32292507	262	9	0.275954	0.842146	-0.566192
3a_PTCL_vs_WT_CD8	Mir7115	chr11	70253284	70253742	459	6	0.139913	0.706069	-0.566155
3a_PTCL_vs_WT_CD8	Jun	chr4	94742054	94742282	229	4	0.124464	0.690583	-0.566119
3a_PTCL_vs_WT_CD8	Crlf3	chr11	79871882	79872313	432	5	0.210887	0.776658	-0.56577
3a_PTCL_vs_WT_CD8	Elp3	chr14	66218191	66218575	385	5	0.305236	0.870954	-0.565718
3a_PTCL_vs_WT_CD8	4930547E08Rik	chr2	103679994	103680149	156	5	0.307516	0.873205	-0.565689
3a_PTCL_vs_WT_CD8	Ndnf	chr6	65615078	65615237	160	5	0.167568	0.732841	-0.565274
3a_PTCL_vs_WT_CD8	Atp8a2	chr14	60766717	60767066	350	8	0.310546	0.875564	-0.565018
3a_PTCL_vs_WT_CD8	Rabac1	chr7	25763659	25763994	336	11	0.336763	0.901644	-0.564881
3a_PTCL_vs_WT_CD8	Mir8096	chr1	87659917	87660352	436	8	0.0461295	0.610913	-0.564784
3a_PTCL_vs_WT_CD8	Ccdc177	chr12	81837366	81838171	806	11	0.24938	0.813753	-0.564374
3a_PTCL_vs_WT_CD8	Acer3	chr7	105481298	105481692	395	12	0.187963	0.752283	-0.564319
3a_PTCL_vs_WT_CD8	Etv6	chr6	134066983	134067107	125	4	0.350746	0.914798	-0.564052
3a_PTCL_vs_WT_CD8	Oosp3	chr19	11772149	11772500	352	7	0.212709	0.776708	-0.564
3a_PTCL_vs_WT_CD8	Foxp1	chr6	99030862	99031171	310	7	0.0877437	0.651549	-0.563805
3a_PTCL_vs_WT_CD8	Zeb2	chr2	45115898	45116109	212	10	0.161072	0.724875	-0.563803
3a_PTCL_vs_WT_CD8	Lipg	chr18	75043098	75043561	464	26	0.302492	0.866137	-0.563645
3a_PTCL_vs_WT_CD8	Rptoros	chr11	119672669	119672867	199	4	0.0379797	0.60142	-0.56344
3a_PTCL_vs_WT_CD8	Ikzf2	chr1	69588758	69588963	206	7	0.36849	0.931878	-0.563388
3a_PTCL_vs_WT_CD8	Actr2	chr11	19918844	19919084	241	6	0.0601471	0.623199	-0.563052
3a_PTCL_vs_WT_CD8	Zrsr1	chr11	22834314	22834743	430	6	0.305668	0.868668	-0.563001
3a_PTCL_vs_WT_CD8	Prm1	chr16	10812337	10812771	435	5	0.179361	0.742322	-0.562961
3a_PTCL_vs_WT_CD8	Smndc1	chr19	53439542	53439792	251	5	0.241289	0.804216	-0.562926
3a_PTCL_vs_WT_CD8	Bcas1os2	chr2	170162530	170162721	192	5	0.314477	0.877402	-0.562925
3a_PTCL_vs_WT_CD8	Gda	chr19	21583159	21583359	201	4	0.172359	0.735159	-0.562799
3a_PTCL_vs_WT_CD8	Rab27b	chr18	70221458	70221679	222	6	0.28355	0.846271	-0.562721
3a_PTCL_vs_WT_CD8	Id3	chr4	135655347	135655798	452	13	0.209705	0.772342	-0.562638
3a_PTCL_vs_WT_CD8	Filip1	chr9	79791546	79791776	231	6	0.108705	0.671274	-0.562569
3a_PTCL_vs_WT_CD8	Rpl11	chr4	135613070	135613356	287	5	0.302088	0.864569	-0.562481
3a_PTCL_vs_WT_CD8	Wdsub1	chr2	59653085	59653481	397	8	0.202142	0.764287	-0.562144
3a_PTCL_vs_WT_CD8	Gse1	chr8	123036616	123036779	164	8	0.12221	0.684132	-0.561922
3a_PTCL_vs_WT_CD8	Mir681	chr12	70868133	70868628	496	10	0.177411	0.739186	-0.561775
3a_PTCL_vs_WT_CD8	Usp46	chr5	74403439	74403547	109	4	0.161572	0.723214	-0.561642
3a_PTCL_vs_WT_CD8	Gm5294	chr5	139304889	139305479	591	5	0.302265	0.863431	-0.561166
3a_PTCL_vs_WT_CD8	Fam174b	chr7	80911531	80912102	572	12	0.26203	0.822413	-0.560384
3a_PTCL_vs_WT_CD8	Slc44a1	chr4	53409768	53410016	249	8	0.256858	0.817048	-0.56019
3a_PTCL_vs_WT_CD8	Map2k6	chr11	110233448	110233607	160	4	0.236181	0.796353	-0.560172
3a_PTCL_vs_WT_CD8	Ift80	chr3	68761305	68761603	299	5	0.0973635	0.657334	-0.55997
3a_PTCL_vs_WT_CD8	Lpp	chr16	24217990	24218536	547	12	0.109207	0.669061	-0.559854
3a_PTCL_vs_WT_CD8	Pecam1	chr11	106588085	106588493	409	6	0.225641	0.78497	-0.55933
3a_PTCL_vs_WT_CD8	Mir6983	chr18	61289259	61290386	1128	20	0.329904	0.889128	-0.559224
3a_PTCL_vs_WT_CD8	LOC101055769	chr4	59281436	59281713	278	9	0.121437	0.680592	-0.559155
3a_PTCL_vs_WT_CD8	Htr2a	chr14	74915946	74916167	222	11	0.312092	0.871094	-0.559002
3a_PTCL_vs_WT_CD8	Myo1d	chr11	80510009	80510239	231	6	0.264086	0.822906	-0.558821
3a_PTCL_vs_WT_CD8	Uprt	chrX	101682642	101683050	409	6	0.186203	0.744624	-0.558421
3a_PTCL_vs_WT_CD8	Plxdc1	chr11	97828399	97829889	1491	14	0.137477	0.695761	-0.558284
3a_PTCL_vs_WT_CD8	Ifnlr1	chr4	135220952	135221372	421	17	0.329104	0.887144	-0.55804
3a_PTCL_vs_WT_CD8	Gm13293	chr2	11200991	11201531	541	7	0.337656	0.89553	-0.557874
3a_PTCL_vs_WT_CD8	2410076I21Rik	chr9	58510500	58510669	170	5	0.306452	0.864198	-0.557746
3a_PTCL_vs_WT_CD8	Kif14	chr1	138344282	138344412	131	7	0.313754	0.871468	-0.557714
3a_PTCL_vs_WT_CD8	Gimap3	chr6	48743663	48744527	865	19	0.185885	0.743094	-0.557209
3a_PTCL_vs_WT_CD8	Il1rl1	chr1	40476101	40476276	176	5	0.0619135	0.6189	-0.556987
3a_PTCL_vs_WT_CD8	Tnfrsf11b	chr15	54089075	54089361	287	4	0.280057	0.836835	-0.556778
3a_PTCL_vs_WT_CD8	Il10rb	chr16	91424344	91424904	561	18	0.298023	0.854673	-0.55665
3a_PTCL_vs_WT_CD8	Ndst1	chr18	60901180	60901537	358	12	0.142269	0.69882	-0.556551
3a_PTCL_vs_WT_CD8	Rgs1	chr1	146131160	146131361	202	4	0.181303	0.737844	-0.55654
3a_PTCL_vs_WT_CD8	P2ry6	chr7	108099700	108099838	139	4	0.242991	0.798834	-0.555843
3a_PTCL_vs_WT_CD8	Bsn	chr9	108104031	108104606	576	11	0.130116	0.685943	-0.555827
3a_PTCL_vs_WT_CD8	Elmo1	chr13	20129957	20130397	441	12	0.266087	0.821377	-0.55529
3a_PTCL_vs_WT_CD8	Fos	chr12	86837800	86838037	238	8	0.378684	0.93359	-0.554906
3a_PTCL_vs_WT_CD8	Ube2o	chr11	116428958	116430361	1404	14	0.225126	0.779978	-0.554852
3a_PTCL_vs_WT_CD8	E130307A14Rik	chr10	39411811	39412202	392	11	0.24905	0.803621	-0.554571
3a_PTCL_vs_WT_CD8	H60b	chr10	22003503	22003730	228	4	0.0933524	0.647915	-0.554563
3a_PTCL_vs_WT_CD8	Aak1	chr6	86856976	86857212	237	4	0.209627	0.763587	-0.55396
3a_PTCL_vs_WT_CD8	Apoa1	chr9	46015520	46015655	136	4	0.228458	0.782262	-0.553804
3a_PTCL_vs_WT_CD8	St3gal3	chr4	117773098	117773240	143	9	0.220752	0.774068	-0.553316
3a_PTCL_vs_WT_CD8	Vps33a	chr5	124029886	124030092	207	7	0.284506	0.837461	-0.552955
3a_PTCL_vs_WT_CD8	Slc25a21	chr12	58288711	58289742	1032	7	0.270916	0.823843	-0.552927
3a_PTCL_vs_WT_CD8	Prss38	chr11	59212856	59213028	173	6	0.254427	0.807275	-0.552849
3a_PTCL_vs_WT_CD8	Osbpl3	chr6	50453847	50454016	170	4	0.343234	0.895683	-0.552449
3a_PTCL_vs_WT_CD8	Lyzl1	chr18	3932690	3933238	549	23	0.211274	0.763628	-0.552353
3a_PTCL_vs_WT_CD8	Tinagl1	chr4	129839493	129839743	251	8	0.30198	0.854174	-0.552194
3a_PTCL_vs_WT_CD8	Secisbp2	chr13	51781103	51782752	1650	13	0.156729	0.708852	-0.552122
3a_PTCL_vs_WT_CD8	Zdhhc19	chr16	32512340	32512584	245	4	0.379032	0.931034	-0.552002
3a_PTCL_vs_WT_CD8	Setbp1	chr18	79299075	79299179	105	4	0.280405	0.83195	-0.551545
3a_PTCL_vs_WT_CD8	4930482G09Rik	chr3	152924293	152924531	239	4	0.352015	0.903441	-0.551425
3a_PTCL_vs_WT_CD8	Lrrc17	chr5	21035573	21036115	543	10	0.117605	0.66903	-0.551425
3a_PTCL_vs_WT_CD8	4933401H06Rik	chr3	135732915	135733343	429	10	0.33603	0.887266	-0.551236
3a_PTCL_vs_WT_CD8	Slc7a11	chr3	50240326	50240473	148	4	0.237237	0.788104	-0.550867
3a_PTCL_vs_WT_CD8	Map3k5	chr10	19719526	19719732	207	5	0.432692	0.983333	-0.550641
3a_PTCL_vs_WT_CD8	Zbp1	chr2	173054939	173055963	1025	14	0.346908	0.897497	-0.550589
3a_PTCL_vs_WT_CD8	Tmem211	chr5	113636296	113636598	303	7	0.115437	0.665696	-0.55026
3a_PTCL_vs_WT_CD8	Smad4	chr18	73814013	73814319	307	10	0.135193	0.685432	-0.550239
3a_PTCL_vs_WT_CD8	E130307A14Rik	chr10	39435530	39436090	561	11	0.224115	0.774312	-0.550197
3a_PTCL_vs_WT_CD8	Pgm1	chr5	64468397	64468563	167	6	0.378767	0.92817	-0.549403
3a_PTCL_vs_WT_CD8	T	chr17	8755630	8755775	146	4	0.337072	0.886397	-0.549324
3a_PTCL_vs_WT_CD8	Pabpc1l	chr2	163857583	163857840	258	7	0.062434	0.61136	-0.548926
3a_PTCL_vs_WT_CD8	Cln8	chr8	14879039	14879492	454	10	0.154043	0.702933	-0.54889
3a_PTCL_vs_WT_CD8	Satb1	chr17	51872955	51873274	320	5	0.226828	0.775698	-0.548869
3a_PTCL_vs_WT_CD8	Slmap	chr14	27347719	27348034	316	5	0.0734001	0.622112	-0.548712
3a_PTCL_vs_WT_CD8	Dnajc25	chr4	59012582	59012757	176	4	0.350412	0.898753	-0.548341
3a_PTCL_vs_WT_CD8	Gja5	chr3	96848518	96848670	153	6	0.144634	0.692877	-0.548243
3a_PTCL_vs_WT_CD8	Tctn3	chr19	40679556	40680605	1050	5	0.295024	0.843191	-0.548167
3a_PTCL_vs_WT_CD8	Ak1	chr2	32491774	32492004	231	4	0.235022	0.782832	-0.54781
3a_PTCL_vs_WT_CD8	Mir8115	chr15	41445880	41446389	510	12	0.285819	0.832954	-0.547134
3a_PTCL_vs_WT_CD8	Traf3ip2	chr10	39365865	39365970	106	5	0.352941	0.9	-0.547059
3a_PTCL_vs_WT_CD8	Rhog	chr7	109401424	109401575	152	6	0.110092	0.657092	-0.547
3a_PTCL_vs_WT_CD8	4930478L05Rik	chr16	78502929	78503669	741	17	0.205749	0.752628	-0.546879
3a_PTCL_vs_WT_CD8	Lima1	chr15	99652962	99653375	414	7	0.131665	0.678315	-0.546651
3a_PTCL_vs_WT_CD8	Ankrd46	chr15	36376420	36376769	350	7	0.265682	0.812329	-0.546648
3a_PTCL_vs_WT_CD8	Eps8l3	chr3	107650133	107650286	154	7	0.338936	0.885567	-0.546631
3a_PTCL_vs_WT_CD8	4930598F16Rik	chr1	97650790	97651153	364	5	0.144952	0.691031	-0.546079
3a_PTCL_vs_WT_CD8	Tab2	chr10	7833936	7834162	227	5	0.038739	0.584696	-0.545957
3a_PTCL_vs_WT_CD8	Rps19bp1	chr15	80091919	80092157	239	6	0.172996	0.718894	-0.545898
3a_PTCL_vs_WT_CD8	Baz1b	chr5	135669523	135669800	278	4	0.215978	0.76173	-0.545752
3a_PTCL_vs_WT_CD8	Mkl1	chr15	80931710	80932700	991	11	0.30454	0.850016	-0.545476
3a_PTCL_vs_WT_CD8	Spire2	chr8	125854211	125854718	508	7	0.3707	0.916146	-0.545446
3a_PTCL_vs_WT_CD8	C1qbp	chr11	70793982	70794227	246	7	0.314767	0.860096	-0.545329
3a_PTCL_vs_WT_CD8	Slc30a7	chr3	115695647	115696114	468	10	0.0361745	0.580462	-0.544288
3a_PTCL_vs_WT_CD8	Gm13483	chr2	50444639	50444829	191	4	0.253219	0.796804	-0.543585
3a_PTCL_vs_WT_CD8	Tigit	chr16	43659291	43660812	1522	6	0.218956	0.762347	-0.54339
3a_PTCL_vs_WT_CD8	Tigit	chr16	43659291	43660812	1522	6	0.218956	0.762347	-0.54339
3a_PTCL_vs_WT_CD8	4933432G23Rik	chr9	118284711	118284953	243	5	0.187192	0.730547	-0.543355
3a_PTCL_vs_WT_CD8	Plcb4	chr2	135587640	135587781	142	4	0.196532	0.739362	-0.54283
3a_PTCL_vs_WT_CD8	Ikzf2	chr1	69544072	69544431	360	5	0.216391	0.75886	-0.54247
3a_PTCL_vs_WT_CD8	Ano10	chr9	122229505	122230346	842	8	0.222533	0.764563	-0.54203
3a_PTCL_vs_WT_CD8	Sema6a	chr18	47330978	47331488	511	11	0.214015	0.755988	-0.541973
3a_PTCL_vs_WT_CD8	Plekhm1	chr11	103253833	103254077	245	4	0.224822	0.766787	-0.541965
3a_PTCL_vs_WT_CD8	Zmynd8	chr2	165682486	165682711	226	4	0.303589	0.845327	-0.541738
3a_PTCL_vs_WT_CD8	Tsc22d3	chrX	137034324	137034547	224	4	0.265193	0.806789	-0.541595
3a_PTCL_vs_WT_CD8	Axin2	chr11	108786843	108787120	278	4	0.350335	0.891705	-0.54137
3a_PTCL_vs_WT_CD8	Kbtbd11	chr8	14991583	14991875	293	7	0.284292	0.825526	-0.541234
3a_PTCL_vs_WT_CD8	Lgsn	chr1	31199765	31199918	154	4	0.172719	0.713817	-0.541098
3a_PTCL_vs_WT_CD8	Errfi1	chr4	150234806	150235193	388	11	0.290167	0.831255	-0.541088
3a_PTCL_vs_WT_CD8	Urb2	chr8	126587297	126587479	183	5	0.0497479	0.590816	-0.541068
3a_PTCL_vs_WT_CD8	Mir3076	chr14	31403112	31403384	273	9	0.267402	0.807979	-0.540577
3a_PTCL_vs_WT_CD8	Tmem123	chr9	7729032	7729263	232	4	0.31383	0.853535	-0.539706
3a_PTCL_vs_WT_CD8	Fbxw11	chr11	32536700	32536807	108	6	0.0916695	0.63105	-0.53938
3a_PTCL_vs_WT_CD8	Haao	chr17	84308029	84308278	250	6	0.240625	0.778832	-0.538207
3a_PTCL_vs_WT_CD8	Mir3089	chr2	30613724	30614021	298	16	0.222641	0.760789	-0.538147
3a_PTCL_vs_WT_CD8	Syt6	chr3	103398413	103398783	371	7	0.239566	0.777187	-0.537622
3a_PTCL_vs_WT_CD8	Sox6	chr7	123110506	123110703	198	6	0.179415	0.716852	-0.537437
3a_PTCL_vs_WT_CD8	Tnrc6b	chr15	80619132	80619667	536	11	0.191956	0.729291	-0.537336
3a_PTCL_vs_WT_CD8	Hrk	chr5	118654170	118654667	498	9	0.266608	0.803853	-0.537246
3a_PTCL_vs_WT_CD8	Neat1	chr19	5840422	5840671	250	5	0.345607	0.882699	-0.537092
3a_PTCL_vs_WT_CD8	Fchsd2	chr7	108273099	108273280	182	4	0.288136	0.825059	-0.536924
3a_PTCL_vs_WT_CD8	Cggbp1	chr16	64829843	64830330	488	8	0.34217	0.878948	-0.536778
3a_PTCL_vs_WT_CD8	2810001G20Rik	chr11	64018352	64018745	394	8	0.407164	0.943604	-0.536441
3a_PTCL_vs_WT_CD8	Dnm2	chr9	21253971	21257869	3899	10	0.251276	0.787667	-0.536392
3a_PTCL_vs_WT_CD8	Ncoa2	chr1	13310748	13310995	248	5	0.1	0.636364	-0.536364
3a_PTCL_vs_WT_CD8	Efcab2	chr1	180313329	180313626	298	8	0.355534	0.891785	-0.536251
3a_PTCL_vs_WT_CD8	Zmynd11	chr13	9761349	9761613	265	10	0.198579	0.73477	-0.536192
3a_PTCL_vs_WT_CD8	Prrx1	chr1	165192578	165192852	275	6	0.0227665	0.558626	-0.535859
3a_PTCL_vs_WT_CD8	Klf12	chr14	100589979	100590166	188	4	0.0581114	0.593819	-0.535708
3a_PTCL_vs_WT_CD8	Dusp15	chr2	152768756	152769101	346	8	0.149891	0.685181	-0.53529
3a_PTCL_vs_WT_CD8	A930006K02Rik	chr16	91446050	91446301	252	12	0.0703934	0.605441	-0.535048
3a_PTCL_vs_WT_CD8	Gls	chr1	52388776	52389120	345	9	0.191735	0.726561	-0.534826
3a_PTCL_vs_WT_CD8	E130006D01Rik	chr5	112244994	112245212	219	5	0.0714286	0.606061	-0.534632
3a_PTCL_vs_WT_CD8	Zeb2	chr2	45172421	45172968	548	15	0.147841	0.68236	-0.53452
3a_PTCL_vs_WT_CD8	Tmem243	chr5	9059310	9059463	154	4	0.302107	0.836203	-0.534096
3a_PTCL_vs_WT_CD8	Snx29	chr16	11369564	11369698	135	4	0.340909	0.875	-0.534091
3a_PTCL_vs_WT_CD8	Myo18b	chr5	113301768	113301933	166	6	0.398489	0.932578	-0.534089
3a_PTCL_vs_WT_CD8	Gm14005	chr2	128320098	128320201	104	8	0.416042	0.949329	-0.533287
3a_PTCL_vs_WT_CD8	Prkca	chr11	108139641	108140138	498	17	0.343951	0.877234	-0.533283
3a_PTCL_vs_WT_CD8	BB123696	chr13	52873857	52874202	346	10	0.0703069	0.603463	-0.533157
3a_PTCL_vs_WT_CD8	Rere	chr4	149647218	149647526	309	13	0.226773	0.759707	-0.532935
3a_PTCL_vs_WT_CD8	Slx4ip	chr2	136763620	136763855	236	4	0.252747	0.785235	-0.532488
3a_PTCL_vs_WT_CD8	Mir7052	chr7	51735503	51735695	193	4	0.304965	0.83737	-0.532406
3a_PTCL_vs_WT_CD8	1700094M24Rik	chr6	52373929	52374129	201	4	0.293196	0.825516	-0.53232
3a_PTCL_vs_WT_CD8	Tec	chr5	73223084	73223235	152	4	0.0966506	0.628819	-0.532168
3a_PTCL_vs_WT_CD8	Mir7661	chr6	108504163	108504382	220	5	0.0971099	0.628932	-0.531822
3a_PTCL_vs_WT_CD8	4930455C13Rik	chr10	21055613	21055916	304	11	0.159404	0.691145	-0.531741
3a_PTCL_vs_WT_CD8	Cryl1	chr14	57953287	57953863	577	11	0.406968	0.938639	-0.531672
3a_PTCL_vs_WT_CD8	Tnfsf4	chr1	163276121	163276530	410	8	0.318423	0.849988	-0.531566
3a_PTCL_vs_WT_CD8	Gm1821	chr14	46817190	46817536	347	8	0.209681	0.741216	-0.531535
3a_PTCL_vs_WT_CD8	Nedd4	chr9	72490788	72491286	499	13	0.237368	0.768795	-0.531427
3a_PTCL_vs_WT_CD8	Rhoq	chr17	87376121	87376345	225	6	0.0348837	0.566225	-0.531341
3a_PTCL_vs_WT_CD8	Nav2	chr7	56323589	56323909	321	5	0.36814	0.89875	-0.53061
3a_PTCL_vs_WT_CD8	Mxi1	chr19	53425490	53425716	227	8	0.341921	0.872394	-0.530473
3a_PTCL_vs_WT_CD8	Atxn1	chr13	46092137	46092449	313	12	0.286436	0.816831	-0.530396
3a_PTCL_vs_WT_CD8	Sepp1	chr15	3233658	3233901	244	4	0.0987654	0.629108	-0.530343
3a_PTCL_vs_WT_CD8	Zbtb17	chr4	141010176	141010344	169	5	0.0447691	0.574722	-0.529953
3a_PTCL_vs_WT_CD8	Tmem163	chr1	129483279	129483590	312	4	0.303614	0.833551	-0.529937
3a_PTCL_vs_WT_CD8	Rnf38	chr4	44170245	44170632	388	10	0.0501351	0.580049	-0.529914
3a_PTCL_vs_WT_CD8	Dmrta2	chr4	109661869	109662662	794	11	0.215548	0.745398	-0.52985
3a_PTCL_vs_WT_CD8	Epas1	chr17	87063402	87063638	237	6	0.253974	0.783796	-0.529822
3a_PTCL_vs_WT_CD8	Fhad1	chr4	141584072	141584268	197	11	0.081448	0.611203	-0.529755
3a_PTCL_vs_WT_CD8	Rnf43	chr11	87468967	87469166	200	5	0.101009	0.630223	-0.529214
3a_PTCL_vs_WT_CD8	Atxn1	chr13	45846526	45846663	138	5	0.209733	0.738914	-0.52918
3a_PTCL_vs_WT_CD8	P2ry1	chr3	60566675	60566864	190	4	0.27228	0.801338	-0.529058
3a_PTCL_vs_WT_CD8	Klrc2	chr6	129616088	129616967	880	8	0.375779	0.904813	-0.529034
3a_PTCL_vs_WT_CD8	Tmco5b	chr2	113142460	113142595	136	4	0.264574	0.793427	-0.528853
3a_PTCL_vs_WT_CD8	Naip1	chr13	101233557	101233678	122	8	0.277833	0.80643	-0.528597
3a_PTCL_vs_WT_CD8	Fgd6	chr10	93534652	93534811	160	4	0.351275	0.879859	-0.528584
3a_PTCL_vs_WT_CD8	Rfng	chr11	120629084	120629325	242	10	0.181435	0.709924	-0.528489
3a_PTCL_vs_WT_CD8	Ybey	chr10	75950685	75950840	156	4	0.100537	0.628968	-0.528431
3a_PTCL_vs_WT_CD8	9230102O04Rik	chr2	9874696	9875117	422	25	0.109954	0.63821	-0.528256
3a_PTCL_vs_WT_CD8	Ankrd44	chr1	54905817	54906047	231	7	0.221656	0.749527	-0.527871
3a_PTCL_vs_WT_CD8	Actr2	chr11	19942156	19942330	175	4	0.397562	0.925412	-0.52785
3a_PTCL_vs_WT_CD8	Tec	chr5	73222746	73222986	241	4	0.310502	0.838255	-0.527752
3a_PTCL_vs_WT_CD8	Zfp648	chr1	155943582	155943750	169	9	0.281879	0.809439	-0.52756
3a_PTCL_vs_WT_CD8	Pag1	chr3	9901730	9901904	175	5	0.357798	0.885167	-0.527369
3a_PTCL_vs_WT_CD8	Arf4	chr14	27430270	27430544	275	6	0.286017	0.813195	-0.527178
3a_PTCL_vs_WT_CD8	Fam188a	chr2	12328250	12328382	133	6	0.308534	0.835366	-0.526832
3a_PTCL_vs_WT_CD8	St7	chr6	17755822	17756189	368	7	0.343657	0.870479	-0.526822
3a_PTCL_vs_WT_CD8	Rsl24d1	chr9	73026452	73026625	174	6	0.0722358	0.599008	-0.526773
3a_PTCL_vs_WT_CD8	Kdm8	chr7	132609949	132610298	350	6	0.261408	0.787761	-0.526352
3a_PTCL_vs_WT_CD8	Sdsl	chr5	120904791	120905925	1135	6	0.37609	0.902306	-0.526216
3a_PTCL_vs_WT_CD8	Tbc1d30	chr10	120736620	120736842	223	8	0.204281	0.730362	-0.526081
3a_PTCL_vs_WT_CD8	Xxylt1	chr16	30944997	30945136	140	5	0.0748299	0.600849	-0.526019
3a_PTCL_vs_WT_CD8	Galm	chr17	80500204	80500323	120	4	0.184894	0.710591	-0.525697
3a_PTCL_vs_WT_CD8	Heatr1	chr13	12502997	12503458	462	9	0.179038	0.704544	-0.525506
3a_PTCL_vs_WT_CD8	Etv6	chr6	134123630	134123859	230	6	0.374062	0.899417	-0.525355
3a_PTCL_vs_WT_CD8	Cetn4	chr3	37202936	37203036	101	4	0.383458	0.908551	-0.525093
3a_PTCL_vs_WT_CD8	Tnk2os	chr16	32658401	32658633	233	6	0.0403078	0.564965	-0.524657
3a_PTCL_vs_WT_CD8	9230102O04Rik	chr2	9867770	9868088	319	11	0.0225568	0.54703	-0.524473
3a_PTCL_vs_WT_CD8	Cd28	chr1	60759106	60759298	193	10	0.327103	0.851064	-0.523961
3a_PTCL_vs_WT_CD8	Med13	chr11	86223733	86224079	347	5	0.309172	0.832635	-0.523463
3a_PTCL_vs_WT_CD8	Ankrd36	chr11	5526272	5526703	432	8	0.112652	0.636057	-0.523405
3a_PTCL_vs_WT_CD8	Aldoart1	chr4	72195727	72195902	176	8	0.429577	0.952899	-0.523321
3a_PTCL_vs_WT_CD8	Tha1	chr11	117761322	117763064	1743	40	0.334664	0.857862	-0.523198
3a_PTCL_vs_WT_CD8	Irf4	chr13	30796113	30796972	860	4	0.351107	0.874274	-0.523167
3a_PTCL_vs_WT_CD8	Tmem8	chr17	26252173	26252353	181	4	0.16763	0.690217	-0.522587
3a_PTCL_vs_WT_CD8	Fam129a	chr1	153509069	153509228	160	5	0.0204082	0.542857	-0.522449
3a_PTCL_vs_WT_CD8	Fstl4	chr11	52579283	52579503	221	7	0.144563	0.666957	-0.522394
3a_PTCL_vs_WT_CD8	Hgf	chr5	16075646	16075784	139	4	0.139423	0.661597	-0.522174
3a_PTCL_vs_WT_CD8	Btbd3	chr2	138147918	138148123	206	4	0.355769	0.877358	-0.521589
3a_PTCL_vs_WT_CD8	Abcc2	chr19	43884928	43885330	403	9	0.116719	0.637963	-0.521245
3a_PTCL_vs_WT_CD8	Chd7	chr4	8870048	8870384	337	10	0.226245	0.74727	-0.521025
3a_PTCL_vs_WT_CD8	Zfp619	chr7	47138813	47138986	174	5	0.271186	0.791667	-0.52048
3a_PTCL_vs_WT_CD8	Gcg	chr2	62337329	62337524	196	7	0.345041	0.86533	-0.520288
3a_PTCL_vs_WT_CD8	Uggt1	chr1	36313922	36314189	268	4	0.251338	0.771165	-0.519827
3a_PTCL_vs_WT_CD8	Agfg1	chr1	82840808	82841210	403	10	0.105362	0.624883	-0.519521
3a_PTCL_vs_WT_CD8	Zfp957	chr14	79644870	79645093	224	7	0.109857	0.629277	-0.519419
3a_PTCL_vs_WT_CD8	Depdc5	chr5	33273233	33273391	159	6	0.0454546	0.564655	-0.519201
3a_PTCL_vs_WT_CD8	Hddc3	chr7	87491729	87491959	231	4	0.369403	0.888041	-0.518638
3a_PTCL_vs_WT_CD8	Arhgap28	chr17	68239914	68240094	181	4	0.267819	0.78626	-0.518441
3a_PTCL_vs_WT_CD8	Ncoa3	chr2	165882327	165882518	192	6	0.0697064	0.587428	-0.517722
3a_PTCL_vs_WT_CD8	Cdc6	chr11	98749343	98749705	363	7	0.0584051	0.576032	-0.517626
3a_PTCL_vs_WT_CD8	1700072O05Rik	chr6	120534564	120534671	108	5	0.44	0.956989	-0.516989
3a_PTCL_vs_WT_CD8	Runx3	chr4	134682318	134682460	143	5	0.212527	0.729373	-0.516846
3a_PTCL_vs_WT_CD8	Tespa1	chr10	129748699	129748889	191	4	0.337278	0.854077	-0.516799
3a_PTCL_vs_WT_CD8	Rexo1	chr10	80029671	80030053	383	7	0.303733	0.820516	-0.516783
3a_PTCL_vs_WT_CD8	Got1	chr19	43600630	43601000	371	11	0.113643	0.63019	-0.516546
3a_PTCL_vs_WT_CD8	Pik3cg	chr12	32919727	32919830	104	4	0.415075	0.931383	-0.516308
3a_PTCL_vs_WT_CD8	Gm6878	chr14	67964715	67965215	501	5	0.196504	0.712726	-0.516222
3a_PTCL_vs_WT_CD8	Zeb2	chr2	45046292	45046518	227	6	0.350939	0.867073	-0.516134
3a_PTCL_vs_WT_CD8	Chn1	chr2	73449345	73449574	230	6	0.0474823	0.563233	-0.515751
3a_PTCL_vs_WT_CD8	Fam53b	chr7	139945129	139945495	367	17	0.191966	0.707557	-0.515592
3a_PTCL_vs_WT_CD8	Fam53b	chr7	139945129	139945495	367	17	0.191966	0.707557	-0.515592
3a_PTCL_vs_WT_CD8	St6gal1	chr16	23264903	23265025	123	4	0.0303415	0.545732	-0.51539
3a_PTCL_vs_WT_CD8	6330407A03Rik	chr4	3677534	3677755	222	5	0.234783	0.75	-0.515217
3a_PTCL_vs_WT_CD8	Zfhx2os	chr14	55681009	55681134	126	7	0.147389	0.662468	-0.515079
3a_PTCL_vs_WT_CD8	Ldhb	chr6	142452512	142452612	101	5	0.0526316	0.567568	-0.514936
3a_PTCL_vs_WT_CD8	Ifng	chr10	117918179	117918524	346	6	0.119047	0.633865	-0.514818
3a_PTCL_vs_WT_CD8	Cd28	chr1	60880540	60880689	150	4	0.164902	0.679672	-0.51477
3a_PTCL_vs_WT_CD8	B130034C11Rik	chr16	87501384	87501518	135	6	0.459954	0.974684	-0.514729
3a_PTCL_vs_WT_CD8	Cited2	chr10	17333803	17334082	280	7	0.0779773	0.592403	-0.514426
3a_PTCL_vs_WT_CD8	Mtmr6	chr14	60901007	60901196	190	4	0.327564	0.841682	-0.514118
3a_PTCL_vs_WT_CD8	Lpin2	chr17	71472972	71473744	773	10	0.28947	0.80252	-0.51305
3a_PTCL_vs_WT_CD8	Mta3	chr17	84083510	84083759	250	5	0.168161	0.680932	-0.512771
3a_PTCL_vs_WT_CD8	Tex15	chr8	34686407	34686579	173	7	0.152937	0.665556	-0.512619
3a_PTCL_vs_WT_CD8	Gm10785	chr16	91694543	91694787	245	6	0.109705	0.621723	-0.512018
3a_PTCL_vs_WT_CD8	Socs2	chr10	94849037	94849452	416	13	0.26967	0.781413	-0.511743
3a_PTCL_vs_WT_CD8	Pten	chr19	32866780	32867039	260	4	0.36848	0.879982	-0.511502
3a_PTCL_vs_WT_CD8	Vcam1	chr3	115820887	115821197	311	6	0.38068	0.892119	-0.511439
3a_PTCL_vs_WT_CD8	Celsr1	chr15	85826865	85827426	562	11	0.269758	0.781129	-0.511372
3a_PTCL_vs_WT_CD8	A230028O05Rik	chr16	24977212	24977313	102	5	0.302971	0.814242	-0.511271
3a_PTCL_vs_WT_CD8	Gm13293	chr2	11214487	11215222	736	14	0.206096	0.717019	-0.510923
3a_PTCL_vs_WT_CD8	Dym	chr18	75185102	75185317	216	10	0.157891	0.668706	-0.510816
3a_PTCL_vs_WT_CD8	Birc3	chr9	7914216	7915384	1169	26	0.151166	0.661306	-0.51014
3a_PTCL_vs_WT_CD8	Mir101b	chr19	29242350	29242718	369	5	0.363559	0.873568	-0.510009
3a_PTCL_vs_WT_CD8	Egr2	chr10	66951913	66952347	435	12	0.341276	0.850425	-0.509149
3a_PTCL_vs_WT_CD8	Llgl2	chr11	115690530	115690656	127	4	0.0300752	0.539062	-0.508987
3a_PTCL_vs_WT_CD8	Chrne	chr11	70436474	70436587	114	4	0.067757	0.576687	-0.50893
3a_PTCL_vs_WT_CD8	Cdk6	chr5	3300810	3301042	233	6	0.14093	0.649417	-0.508487
3a_PTCL_vs_WT_CD8	Tmem243	chr5	9085366	9085594	229	6	0.0865577	0.594847	-0.508289
3a_PTCL_vs_WT_CD8	Arl14	chr3	69041944	69042409	466	9	0.0574579	0.565066	-0.507608
3a_PTCL_vs_WT_CD8	Ascl3	chr7	116883733	116883877	145	5	0.403509	0.911111	-0.507602
3a_PTCL_vs_WT_CD8	Trp53inp1	chr4	11076770	11077061	292	11	0.108656	0.61612	-0.507464
3a_PTCL_vs_WT_CD8	Abca13	chr11	9523257	9523495	239	5	0.262626	0.769911	-0.507285
3a_PTCL_vs_WT_CD8	Phf21a	chr2	91965952	91966197	246	9	0.19241	0.699353	-0.506943
3a_PTCL_vs_WT_CD8	Xylt1	chr7	124736813	124737043	231	4	0.208835	0.715105	-0.50627
3a_PTCL_vs_WT_CD8	Nfkbiz	chr16	55631380	55631630	251	5	0.196978	0.70287	-0.505892
3a_PTCL_vs_WT_CD8	Vgll4	chr6	114816908	114817121	214	9	0.200742	0.706533	-0.505791
3a_PTCL_vs_WT_CD8	Tmem38b	chr4	53860518	53860757	240	12	0.4233	0.929042	-0.505742
3a_PTCL_vs_WT_CD8	Slc35f3	chr8	128724694	128724842	149	6	0.121662	0.627315	-0.505653
3a_PTCL_vs_WT_CD8	Lingo3	chr10	80310663	80310814	152	8	0.129727	0.63518	-0.505453
3a_PTCL_vs_WT_CD8	Cmah	chr13	24526285	24526403	119	4	0.452381	0.957746	-0.505366
3a_PTCL_vs_WT_CD8	Eea1	chr10	95566990	95567100	111	4	0.351779	0.857143	-0.505364
3a_PTCL_vs_WT_CD8	Slc41a3	chr6	90550887	90551124	238	5	0.102564	0.607843	-0.505279
3a_PTCL_vs_WT_CD8	8430426J06Rik	chr15	81099041	81099403	363	8	0.0521233	0.556994	-0.504871
3a_PTCL_vs_WT_CD8	Tulp1	chr17	28511400	28511752	353	6	0.099748	0.604465	-0.504717
3a_PTCL_vs_WT_CD8	Ddah2	chr17	35193378	35193665	288	8	0.0724163	0.577101	-0.504685
3a_PTCL_vs_WT_CD8	Adora2b	chr11	62048667	62048835	169	6	0.129304	0.633794	-0.50449
3a_PTCL_vs_WT_CD8	Nedd9	chr13	41528405	41528647	243	4	0.465187	0.969419	-0.504233
3a_PTCL_vs_WT_CD8	Foxo1	chr3	52303545	52303680	136	6	0.233429	0.737603	-0.504174
3a_PTCL_vs_WT_CD8	Rell1	chr5	64298581	64298809	229	9	0.362446	0.866399	-0.503953
3a_PTCL_vs_WT_CD8	Mir193	chr11	79529634	79529820	187	10	0.332569	0.835619	-0.503049
3a_PTCL_vs_WT_CD8	Socs1	chr16	10694481	10694728	248	7	0.251371	0.75396	-0.502589
3a_PTCL_vs_WT_CD8	Chd7	chr4	8730427	8730660	234	6	0.1708	0.673267	-0.502466
3a_PTCL_vs_WT_CD8	1700066B17Rik	chr1	39896131	39896321	191	5	0.119641	0.622013	-0.502372
3a_PTCL_vs_WT_CD8	Fbxw11	chr11	32548310	32549259	950	10	0.315783	0.818039	-0.502256
3a_PTCL_vs_WT_CD8	Rtp4	chr16	23667122	23667456	335	11	0.423974	0.92566	-0.501686
3a_PTCL_vs_WT_CD8	2010010A06Rik	chr18	75344056	75344425	370	10	0.131491	0.633003	-0.501512
3a_PTCL_vs_WT_CD8	1810013A23Rik	chr17	28420358	28420541	184	6	0.0185195	0.519455	-0.500936
3a_PTCL_vs_WT_CD8	Haao	chr17	84226434	84227024	591	12	0.146306	0.646809	-0.500502
3a_PTCL_vs_WT_CD8	Ptger4	chr15	5238260	5238403	144	4	0.121175	0.62082	-0.499645
3a_PTCL_vs_WT_CD8	Hk2	chr6	82748106	82748539	434	11	0.232031	0.731562	-0.499531
3a_PTCL_vs_WT_CD8	Gm4971	chr7	80842193	80842324	132	5	0.442308	0.941463	-0.499156
3a_PTCL_vs_WT_CD8	Ube2k	chr5	65924396	65924522	127	10	0.198901	0.69758	-0.49868
3a_PTCL_vs_WT_CD8	Dnajb12	chr10	59277823	59278113	291	5	0.400868	0.898488	-0.49762
3a_PTCL_vs_WT_CD8	Slc13a2os	chr11	78212989	78213240	252	7	0.282371	0.77918	-0.49681
3a_PTCL_vs_WT_CD8	Foxo3	chr10	41983893	41984094	202	4	0.344066	0.840663	-0.496597
3a_PTCL_vs_WT_CD8	Uvrag	chr7	106256433	106256766	334	10	0.249647	0.746058	-0.496411
3a_PTCL_vs_WT_CD8	Dad1	chr14	54703247	54703348	102	8	0.357052	0.853437	-0.496385
3a_PTCL_vs_WT_CD8	Lrp8	chr4	107485198	107485412	215	7	0.16263	0.657952	-0.495322
3a_PTCL_vs_WT_CD8	Cdkn2b	chr4	89123947	89124311	365	26	0.309542	0.803995	-0.494454
3a_PTCL_vs_WT_CD8	Lhfp	chr3	52833288	52833493	206	6	0.387044	0.881337	-0.494293
3a_PTCL_vs_WT_CD8	Jade2	chr11	51646726	51647045	320	6	0.0620413	0.555065	-0.493023
3a_PTCL_vs_WT_CD8	B230319C09Rik	chr6	83424253	83424503	251	5	0.328702	0.820658	-0.491956
3a_PTCL_vs_WT_CD8	Plxdc1	chr11	97810088	97810315	228	5	0.0333777	0.52521	-0.491832
3a_PTCL_vs_WT_CD8	Gm7030	chr17	36272909	36273210	302	8	0.278667	0.770147	-0.49148
3a_PTCL_vs_WT_CD8	Prkcq	chr2	11176712	11177019	308	9	0.304135	0.794735	-0.490599
3a_PTCL_vs_WT_CD8	Pten	chr19	32867502	32867642	141	5	0.440313	0.930708	-0.490395
3a_PTCL_vs_WT_CD8	Nsmaf	chr4	6443508	6444298	791	12	0.157439	0.647483	-0.490044
3a_PTCL_vs_WT_CD8	Cse1l	chr2	166701115	166701568	454	19	0.0571605	0.546188	-0.489028
3a_PTCL_vs_WT_CD8	H2-K2	chr17	34105030	34105168	139	5	0.358319	0.846897	-0.488578
3a_PTCL_vs_WT_CD8	Slco3a1	chr7	81732630	81732993	364	5	0.180348	0.668858	-0.488509
3a_PTCL_vs_WT_CD8	Spire1	chr18	67737161	67737408	248	5	0.207222	0.695059	-0.487837
3a_PTCL_vs_WT_CD8	Tmem131	chr1	36927169	36927389	221	8	0.237156	0.724704	-0.487548
3a_PTCL_vs_WT_CD8	Epm2a	chr10	11044169	11044400	232	4	0.269022	0.75641	-0.487389
3a_PTCL_vs_WT_CD8	Gm14005	chr2	128312051	128312231	181	5	0.25766	0.744958	-0.487298
3a_PTCL_vs_WT_CD8	Rimbp3	chr16	17204633	17204843	211	9	0.120588	0.606385	-0.485797
3a_PTCL_vs_WT_CD8	Zfp704	chr3	9520840	9521057	218	6	0.101755	0.586901	-0.485146
3a_PTCL_vs_WT_CD8	Hmgb1-rs17	chr8	34602089	34602332	244	6	0.381798	0.866941	-0.485143
3a_PTCL_vs_WT_CD8	Mrps23	chr11	88010209	88010368	160	5	0.0278444	0.512966	-0.485122
3a_PTCL_vs_WT_CD8	Gm1653	chr3	149001492	149001640	149	5	0.308091	0.793085	-0.484993
3a_PTCL_vs_WT_CD8	Timp2	chr11	118221105	118221346	242	5	0.142321	0.627291	-0.48497
3a_PTCL_vs_WT_CD8	Agps	chr2	75634554	75634748	195	7	0.270101	0.755056	-0.484955
3a_PTCL_vs_WT_CD8	Plxdc1	chr11	97798216	97798465	250	10	0.184819	0.669644	-0.484825
3a_PTCL_vs_WT_CD8	H2afb1	chr2	17853154	17853330	177	5	0.427098	0.911215	-0.484117
3a_PTCL_vs_WT_CD8	Slc24a3	chr2	145059138	145059247	110	6	0.383721	0.867063	-0.483343
3a_PTCL_vs_WT_CD8	Zbtb8os	chr4	129031492	129031713	222	8	0.395349	0.878256	-0.482907
3a_PTCL_vs_WT_CD8	Mir331	chr10	93447714	93447941	228	13	0.289402	0.7703	-0.480897
3a_PTCL_vs_WT_CD8	Ppp1r8	chr4	132378750	132378955	206	5	0.142281	0.622781	-0.4805
3a_PTCL_vs_WT_CD8	Vps53	chr11	75965476	75965764	289	9	0.21065	0.690372	-0.479722
3a_PTCL_vs_WT_CD8	Prkca	chr11	108067627	108067862	236	6	0.390595	0.870043	-0.479448
3a_PTCL_vs_WT_CD8	Arl14	chr3	69007929	69008039	111	6	0.0532646	0.532089	-0.478824
3a_PTCL_vs_WT_CD8	Slc36a3	chr11	54971893	54972161	269	10	0.160308	0.638187	-0.477879
3a_PTCL_vs_WT_CD8	Prkca	chr11	108098523	108098848	326	9	0.0742316	0.551593	-0.477361
3a_PTCL_vs_WT_CD8	Sh2d4a	chr8	70802931	70803356	426	8	0.428229	0.905268	-0.477039
3a_PTCL_vs_WT_CD8	Spon1	chr7	120920850	120921094	245	8	0.443148	0.920115	-0.476967
3a_PTCL_vs_WT_CD8	4921513I03Rik	chr10	120228292	120228672	381	9	0.367503	0.842559	-0.475056
3a_PTCL_vs_WT_CD8	Cops7b	chr1	88482592	88483474	883	14	0.381412	0.856252	-0.47484
3a_PTCL_vs_WT_CD8	Pecam1	chr11	106541046	106541211	166	7	0.143895	0.61851	-0.474615
3a_PTCL_vs_WT_CD8	Ptger4	chr15	5238812	5239259	448	6	0.0431478	0.517749	-0.474602
3a_PTCL_vs_WT_CD8	Nabp1	chr1	51587080	51587332	253	9	0.260929	0.734494	-0.473565
3a_PTCL_vs_WT_CD8	Asap1	chr15	64026497	64026772	276	10	0.306063	0.779462	-0.473399
3a_PTCL_vs_WT_CD8	Ppp1r12b	chr1	136681833	136682071	239	10	0.208008	0.681092	-0.473084
3a_PTCL_vs_WT_CD8	Grtp1	chr8	13210914	13211159	246	22	0.33086	0.803224	-0.472365
3a_PTCL_vs_WT_CD8	Tbl1xr1	chr3	21990424	21990722	299	9	0.297472	0.767652	-0.470181
3a_PTCL_vs_WT_CD8	Arid3b	chr9	57648443	57648684	242	4	0.441505	0.911537	-0.470031
3a_PTCL_vs_WT_CD8	Fignl1	chr11	11701516	11701762	247	6	0.046594	0.516321	-0.469727
3a_PTCL_vs_WT_CD8	Atp1a1	chr3	101452178	101452400	223	8	0.453482	0.922919	-0.469437
3a_PTCL_vs_WT_CD8	Ocstamp	chr2	165243198	165243353	156	4	0.208356	0.677567	-0.469212
3a_PTCL_vs_WT_CD8	Plekha7	chr7	123365643	123365889	247	7	0.0502111	0.517059	-0.466848
3a_PTCL_vs_WT_CD8	Mir760	chr3	122043930	122044311	382	12	0.340751	0.807175	-0.466424
3a_PTCL_vs_WT_CD8	Cd5	chr19	10794552	10794692	141	8	0.41156	0.877107	-0.465547
3a_PTCL_vs_WT_CD8	Gm7244	chr9	31090166	31090398	233	8	0.331323	0.796398	-0.465075
3a_PTCL_vs_WT_CD8	B930018H19Rik	chr8	35677107	35677463	357	13	0.429006	0.893801	-0.464795
3a_PTCL_vs_WT_CD8	Tnip3	chr6	65514422	65514782	361	8	0.479464	0.94423	-0.464765
3a_PTCL_vs_WT_CD8	Gimap7	chr6	48666892	48667061	170	4	0.0505994	0.514991	-0.464392
3a_PTCL_vs_WT_CD8	Ube2h	chr6	30236048	30236301	254	9	0.391561	0.854439	-0.462877
3a_PTCL_vs_WT_CD8	Bcas1	chr2	170287045	170287399	355	9	0.177203	0.639496	-0.462292
3a_PTCL_vs_WT_CD8	Dnm3os	chr1	164077715	164077896	182	6	0.0380092	0.499963	-0.461953
3a_PTCL_vs_WT_CD8	Ropn1l	chr15	31345194	31345481	288	8	0.353443	0.813672	-0.460229
3a_PTCL_vs_WT_CD8	Cd47	chr16	49836725	49836876	152	5	0.0400594	0.5	-0.459941
3a_PTCL_vs_WT_CD8	Abtb1	chr6	88761946	88762270	325	10	0.4313	0.88912	-0.45782
3a_PTCL_vs_WT_CD8	Lmnb1	chr18	56889584	56889735	152	5	0.365133	0.822403	-0.457271
3a_PTCL_vs_WT_CD8	Klrb1b	chr6	128767349	128767546	198	6	0.1875	0.643857	-0.456357
3a_PTCL_vs_WT_CD8	Zfp930	chr8	71700703	71700916	214	9	0.400079	0.855026	-0.454947
3a_PTCL_vs_WT_CD8	Rem2	chr14	55108124	55108365	242	6	0.355079	0.810003	-0.454924
3a_PTCL_vs_WT_CD8	D830031N03Rik	chr4	123068605	123068736	132	4	0.0599975	0.514387	-0.454389
3a_PTCL_vs_WT_CD8	Cd101	chr3	100821190	100821423	234	4	0.0135747	0.467363	-0.453788
3a_PTCL_vs_WT_CD8	Fads6	chr11	115151847	115152188	342	12	0.178653	0.63068	-0.452026
3a_PTCL_vs_WT_CD8	Prdm1	chr10	44443594	44444009	416	13	0.0124731	0.463055	-0.450582
3a_PTCL_vs_WT_CD8	Fabp5	chr3	10023427	10023552	126	5	0.0297534	0.479773	-0.45002
3a_PTCL_vs_WT_CD8	Mtx2	chr2	74702999	74703101	103	4	0.186517	0.634805	-0.448288
3a_PTCL_vs_WT_CD8	2310034O05Rik	chr5	100673148	100673333	186	5	0.0956292	0.542522	-0.446893
3a_PTCL_vs_WT_CD8	Smad7	chr18	75523530	75523636	107	5	0.30434	0.750972	-0.446631
3a_PTCL_vs_WT_CD8	Cntrob	chr11	69119704	69119900	197	7	0.190559	0.635978	-0.445419
3a_PTCL_vs_WT_CD8	Glod5	chrX	7571233	7571385	153	12	0.341857	0.785879	-0.444023
3a_PTCL_vs_WT_CD8	Ahi1	chr10	20636411	20636563	153	11	0.437103	0.880184	-0.443081
3a_PTCL_vs_WT_CD8	Ptpn1	chr2	167659626	167659837	212	8	0.488157	0.930195	-0.442038
3a_PTCL_vs_WT_CD8	Itpr2	chr6	146386745	146386954	210	9	0.41305	0.850639	-0.43759
3a_PTCL_vs_WT_CD8	Afap1l2	chr19	57083352	57083486	135	7	0.0661609	0.503701	-0.43754
3a_PTCL_vs_WT_CD8	Tmem45b	chr9	31254639	31254985	347	8	0.0698265	0.507044	-0.437217
3a_PTCL_vs_WT_CD8	Oxct2a	chr4	122983054	122983342	289	16	0.0691795	0.498036	-0.428857
3a_PTCL_vs_WT_CD8	Grhpr	chr4	44884551	44884812	262	9	0.440108	0.865307	-0.425199
3a_PTCL_vs_WT_CD8	Bptf	chr11	106960864	106961329	466	6	0.425977	0.634751	-0.208773
3a_PTCL_vs_WT_CD8	Csad	chr15	102006359	102007612	1254	15	0.384194	0.448932	-0.0647375
