# Supplementary material for: Dnmt3a Is a Haploinsufficient Tumor Suppressor in CD8+ Peripheral T Cell Lymphoma
Source: PLoS Genet. 2016 Sep 30;12(9):e1006334. doi: 10.1371/journal.pgen.1006334 (PMC5045215; doi:10.1371/journal.pgen.1006334)
Supplement: S7 Table — Heat map displaying 90 hypomethylated and 31 hypermethylated promoters identified by WGBS and confirmed by RRBS. RRBS data is shown as the average percent methylation of DMCS annotated to long promoters (-1500 to +500 relative to TSS) for Dnmt3a+/+ CD8+ T cells (n = 2) and Dnmt3aΔ/Δ PTCL (n = 2). DMCS are defined by a ≥30% change in percent methylation in tumor samples compared to wild-type control samples. Data is presented in graphical form in S3 Fig. (XLSX) [file pgen.1006334.s015.xlsx]

## Sheet: Sheet1
S7 Table. RRBS confirmation. Related to S3 Fig.
Gene	RRBS CD8 % Meth	RRBS PTCL % Meth	WGBS CD8 % Meth	WGBS PTCL % Meth
C530008M17Rik	0.554375	0.170625	0.58	0.15
4930579P08Rik	0.58	0.27	0.5	0.08
Fcgrt	0.888571	0.442857	0.94	0.5
Tceanc	0.57	0.226667	0.74	0.29
Rmnd1	0.89	0.5	0.93	0.48
Fry	0.78	0.21	0.75	0.29
4930465M20Rik	0.95	0.59	0.88	0.41
Gpr83	0.55	0.15	0.77	0.29
Utrn	0.54	0.12	0.61	0.12
Srpk2	0.43	0.01	0.76	0.28
A930018M24Rik	0.63	0.08	0.69	0.2
Slc38a2	0.73	0.32	0.82	0.32
Slc22a3	0.651875	0.088125	0.61	0.11
Pfn3	0.75	0.44	0.79	0.29
Jph4	0.7	0.0333333	0.57	0.07
Spry2	0.9325	0.5125	0.58	0.08
4833411C07Rik	0.85	0.35	0.61	0.12
Xlr3b	0.77	0.4	0.74	0.25
TRNA_Gln	0.714	0.296	0.74	0.23
TRNA_Met	0.66	0.17	0.796667	0.24
Aldh1l1	0.4775	0.07875	0.6	0.1
Ahnak	0.51	0.023245	0.89	0.38
Wipf1	0.673333	0.045	0.81	0.3
Cyth1	0.9	0.43	0.86	0.33
Tnip1	0.94	0.58	0.64	0.12
AK048798	0.375	0.02	0.6	0.08
Gcn1l1	0.43	0.045	0.59	0.07
B3gnt3	0.444286	0.0414286	0.87	0.34
TRNA_Leu	0.46	0.08	0.69	0.15
AK076906	0.61	0.24	0.72	0.18
Txk	0.64	0.18	0.87	0.21
Celsr1	0.93	0.37	0.83	0.28
Fah	0.66	0.00897	0.62	0.06
B3gnt7	0.9	0.39	0.83	0.27
Slc7a7	0.691818	0.105455	0.85	0.28
TRNA_Pro	0.662	0.128	0.61	0.04
Mpnd	0.785	0.37	0.58	0.01
Adgre5	0.89	0.46	0.72	0.15
Prf1	0.95	0.56	0.823333	0.163333
Creb3l4	0.75625	0.25875	0.79	0.21
Mir7235	0.903846	0.216927	0.67	0.08
Pibf1	0.82	0.01	0.64	0.05
Afg3l2	0.898	0.296	0.84	0.26
Mfap2	0.59	0.105	0.63	0.04
Rnf186	0.685714	0.305714	0.64	0.06
Catsperg1	0.811429	0.448571	0.81	0.21
Spred3	0.7025	0.171985	0.85	0.26
Zap70	0.7	0.29	0.846667	0.05
Dvl2	0.7225	0.245	0.79	0.18
Slc37a1	0.843333	0.366667	0.83	0.22
Alpk3	0.716207	0.166897	0.71	0.11
H2-L	0.556667	0.00743333	0.68	0.06
Elmo2	0.715	0.315	0.63	0.01
1700021N21Rik	0.764	0.194	0.67	0.06
Ndnf	0.69	0.275	0.91	0.29
Jarid2	0.723333	0.293333	0.89	0.27
1700028K03Rik	0.75	0.18	0.84	0.22
AK031732	0.81	0.375	0.65	0.01
Tnk1	0.761429	0.234286	0.87	0.23
3300002P13Rik	0.499091	0.0516664	0.7	0.06
Cacng6	0.499091	0.0516664	0.7	0.06
Islr	0.76	0.385	0.84	0.21
Dzip1	0.58	0.0888889	0.78	0.13
Nkg7	0.99	0.68	0.96	0.31
Dtx1	0.665882	0.212941	0.79	0.14
AK053029	0.96	0.6	0.69	0.03
Atxn7l3	0.8725	0.36	0.85	0.18
Capn1	0.66	0.0101733	0.68	0.01
Lpar5	0.74	0.02	0.85	0.18
Sgk1	0.876	0.024	0.86	0.155
Pik3r1	0.535	0.045	0.69	0.01
Sh2d3c	0.94	0.35	0.9	0.22
Uba7	0.522	0.097622	0.75	0.08
Arl4d	0.89	0.0466667	0.815	0.085
Hoxa5	0.844912	0.0925933	0.95	0.26
AK083177	0.925	0.56	0.83	0.13
Fam187b	0.584444	0.0577778	0.83	0.11
Hoxb3	0.604	0.04	0.87	0.14
Gzmm	0.85	0.04	0.79	0.06
Nsmce1	0.853333	0.237778	0.75	0.02
Tulp1	0.726667	0.262222	0.83	0.1
Hoxa6	0.756316	0.306316	0.85	0.12
Per3	0.918889	0.274444	0.87	0.12
Ifitm10	0.32	0.01	0.83	0.08
Il2rb	0.99	0.11	0.88	0.1
Wipf3	0.8675	0.085	0.87	0.09
G0s2	0.432	0.014666	0.88	0.07
AK171391	0.79	0.05	0.87	0.04
Mir697	0.906667	0.383333	0.89	0.02
1600002D24Rik	0.9	0.3	0.9	0.01
Adgrb3	0.0309444	0.552917	0.1	0.69
Fam83b	0.0502733	0.473333	0.19	0.77
Ephb2	0.03	0.53	0.31	0.88
3110039M20Rik	0.100004	0.511556	0.05	0.59
Pigm	0.09	0.42	0.18	0.73
Bdnf	0.0867742	0.49871	0.06	0.6
Dcc	0.0333333	0.438333	0.04	0.56
Neto1	0.038	0.396	0.09	0.61
Nkain2	0.03	0.487778	0.07	0.59
BC019819	0.281429	0.597143	0.33	0.85
Bmp2	0.0166262	0.421282	0.25	0.76
Snx7	0.018	0.372	0.04	0.55
Lingo2	0.0488077	0.582564	0.13	0.65
Alx1	0.06	0.547692	0.13	0.63
Tmem200c	0.096	0.606	0.08	0.58
Nkain3	0.0367288	0.467083	0.05	0.54
Rap1gap	0.36875	0.83	0.25	0.74
Pcdh9	0.0798607	0.500714	0.01	0.5
Ptprd	0.0298173	0.517424	0.07	0.54
Epha5	0.0233844	0.59375	0.03	0.5
Gabra2	0.04	0.5375	0.07	0.53
Fezf1	0.0710079	0.535833	0.07	0.53
Trhde	0.0982131	0.569429	0.12	0.58
Fign	0.026282	0.49575	0.09	0.53
Ptprz1	0.0411843	0.421429	0.02	0.46
4930570G19Rik	0.0263674	0.468478	0.06	0.5
Negr1	0.0260644	0.465111	0.06	0.5
Rab3c	0.03534	0.376667	0.04	0.47
D130017N08Rik	0.075	0.44625	0.29	0.72
Pabpc5	0.206667	0.636667	0.17	0.59
Sdc2	0.021852	0.358	0.21	0.48
