# Supplementary material for: Dnmt3a Is a Haploinsufficient Tumor Suppressor in CD8+ Peripheral T Cell Lymphoma
Source: PLoS Genet. 2016 Sep 30;12(9):e1006334. doi: 10.1371/journal.pgen.1006334 (PMC5045215; doi:10.1371/journal.pgen.1006334)
Supplement: S8 Table — Heat map of RNA-seq global expression data displaying differentially expressed genes in Dnmt3a+/- and Dnmt3aΔ/Δ PTCL (presented as fold change) relative to wild-type CD8+ cells, 737 genes were overexpressed and 697 genes were underexpressed in both Dnmt3a+/- and Dnmt3aΔ/Δ PTCL. 650 overexpressed and 549 underexpressed genes were specific to Dnmt3a+/- PTCL, whereas 329 overexpressed and 185 underexpressed genes were only observed in Dnmt3aΔ/Δ PTCL. Data is presented in graphical form in Fig 7A. (XLSX) [file pgen.1006334.s016.xlsx]

## Sheet: RNAseq Heatmap
S8 Table. RNAseq heatmap. Related to Figure 7A.
Gene	CD8	Het	Mut
0610007P14Rik	1	2.01393	2.54845	conserved
0610009B22Rik	1	5.74343	4.95684	conserved
1110038B12Rik	1	2.83686	2.00164	conserved
1190002F15Rik	1	9.89714	12.999	conserved
1190007I07Rik	1	4.54075	3.87345	conserved
1600014C10Rik	1	3.33742	5.34789	conserved
1700020I14Rik	1	2.46282	2.40819	conserved
1700025G04Rik	1	5.19292	6.6905	conserved
1810014B01Rik	1	5.13073	4.6431	conserved
2010016I18Rik	1	8.35807	5.9085	conserved
2010107G23Rik	1	7.35544	10.4199	conserved
2210010C04Rik	1	186.512	125.842	conserved
2310009A05Rik	1	4.03056	3.05374	conserved
2610002M06Rik	1	2.59972	2.24424	conserved
2610035D17Rik	1	2.99855	2.78679	conserved
2810002D19Rik	1	4.82592	3.27594	conserved
2810417H13Rik	1	9.98169	20.2692	conserved
2900026A02Rik	1	3.43726	10.5522	conserved
3110062M04Rik	1	2.83207	2.4729	conserved
4921525O09Rik	1	5.52141	8.95591	conserved
4930480K23Rik	1	7.98115	4.47592	conserved
4933404O12Rik	1	4.7776	6.80863	conserved
4933432G23Rik	1	16.2177	4.0579	conserved
5031425F14Rik	1	61.7959	13.5417	conserved
5033428I22Rik	1	58.8643	3.72138	conserved
5430427O19Rik	1	4.82836	5.70181	conserved
6030458C11Rik	1	4.20424	4.63352	conserved
A630019I02Rik	1	97.1422	81.9556	conserved
A630089N07Rik	1	16.6024	6.25971	conserved
Abcb10	1	2.94622	3.40849	conserved
Abcd1	1	2.48612	2.29657	conserved
Abi3	1	4.34324	3.32772	conserved
Acaca	1	2.35477	2.79971	conserved
Acot13	1	3.75786	2.94945	conserved
Acot7	1	2.83464	3.04289	conserved
Actb	1	3.74919	2.92073	conserved
Ada	1	3.58729	3.77385	conserved
Adamts14	1	5.08223	3.63616	conserved
Adap1	1	4.73747	4.82685	conserved
Afmid	1	3.17427	2.57192	conserved
Ahcy	1	2.83593	2.41248	conserved
AI504432	1	3.06726	3.38085	conserved
AI847159	1	2.2138	2.05403	conserved
Alad	1	3.39237	2.2529	conserved
Aldh7a1	1	5.46134	7.59731	conserved
Aldoc	1	11.397	11.296	conserved
Amer1	1	2.75709	2.38796	conserved
Amica1	1	3.10364	6.01841	conserved
Ampd2	1	2.25677	2.2378	conserved
Angptl4	1	6.61593	4.25261	conserved
Ankle1	1	9.19653	14.6127	conserved
Ap1s1	1	2.40624	2.04831	conserved
Ap5b1	1	2.63838	2.46645	conserved
Apitd1	1	7.63148	9.91033	conserved
Apobec3	1	2.83647	4.24835	conserved
Apobr	1	4.97572	10.2538	conserved
Apol7e	1	2.12914	2.50674	conserved
Aqp9	1	6.82089	6.26671	conserved
Arhgap19	1	2.59648	4.70479	conserved
Arhgap27os3	1	4.84353	3.71148	conserved
Arhgef10	1	4.10109	3.87609	conserved
Arl4d	1	6.61799	9.13549	conserved
Armt1	1	2.22985	2.46208	conserved
Arsb	1	12.8754	13.1729	conserved
Asb2	1	4.49383	3.31408	conserved
Asf1b	1	2.18921	3.81523	conserved
Asrgl1	1	3.96578	3.46402	conserved
Atp1a2	1	13.1717	14.7011	conserved
Atp8b4	1	3.00435	3.98567	conserved
Aurkb	1	8.47819	16.1387	conserved
AW112010	1	4.1322	4.19029	conserved
B4galt5	1	2.47969	2.41979	conserved
Bak1	1	2.57979	2.28681	conserved
Bbs12	1	11.1435	5.26147	conserved
Bbs9	1	2.79819	2.40161	conserved
BC030336	1	4.82766	3.79625	conserved
BC030867	1	3.72535	7.98908	conserved
BC037034	1	3.92718	2.73819	conserved
BC147527	1	4.40564	5.22871	conserved
Bcl2	1	4.96141	3.88738	conserved
Bcl2l1	1	2.64763	2.4717	conserved
Bcl2l2	1	3.7171	5.19831	conserved
Bet1	1	2.75512	2.65967	conserved
Bgn	1	124.822	152.087	conserved
Birc5	1	5.52798	11.926	conserved
Brca2	1	2.31623	4.37398	conserved
Brms1l	1	2.58626	2.50682	conserved
Bsn	1	11.3131	13.8016	conserved
Bspry	1	7.69367	7.85443	conserved
Bst2	1	3.95128	2.58514	conserved
Bub1	1	3.06989	9.37959	conserved
Bub1b	1	5.59533	14.6376	conserved
C030029H02Rik	1	7.15365	21.4087	conserved
C030037D09Rik	1	3.51424	2.31548	conserved
C1qtnf6	1	13.0344	12.6544	conserved
C3	1	31.5683	25.24	conserved
Cacna1a	1	5.87401	6.02229	conserved
Cacnb4	1	3.92299	4.37638	conserved
Cad	1	2.04682	2.23134	conserved
Camk2a	1	4.10964	8.10515	conserved
Capg	1	2.49962	2.17174	conserved
Car12	1	4.06445	5.44848	conserved
Casc5	1	4.04746	13.495	conserved
Casp7	1	2.32474	2.77878	conserved
Cbfa2t3	1	5.21954	10.241	conserved
Cbx1	1	4.73693	3.56612	conserved
Cbx5	1	4.1751	5.98505	conserved
Ccdc116	1	3.16475	2.97502	conserved
Ccdc51	1	2.95103	3.01466	conserved
Cchcr1	1	2.442	3.31556	conserved
Ccl8	1	157.513	252.092	conserved
Ccna2	1	4.4075	11.6737	conserved
Ccnb1	1	5.50796	9.20465	conserved
Ccnb1ip1	1	4.381	5.6229	conserved
Ccnb2	1	5.74686	13.6477	conserved
Ccnd2	1	2.76107	2.63714	conserved
Ccne1	1	3.61056	4.86175	conserved
Ccng1	1	2.44376	3.42941	conserved
Cd163l1	1	12.7288	29.0294	conserved
Cd38	1	4.21316	5.6814	conserved
Cd48	1	2.01706	2.01081	conserved
Cd79b	1	4.78737	2.48719	conserved
Cdc25c	1	7.51714	12.9243	conserved
Cdc45	1	2.55056	4.69567	conserved
Cdc6	1	5.8954	14.149	conserved
Cdca2	1	4.00745	8.73533	conserved
Cdca3	1	4.78518	7.6934	conserved
Cdca7	1	6.72082	9.25836	conserved
Cdca7l	1	2.14599	2.61998	conserved
Cdca8	1	4.56613	8.05265	conserved
Cdk1	1	7.15007	11.4242	conserved
Cdk5rap3	1	2.67344	2.34046	conserved
Cdkn2aipnl	1	2.25341	2.14207	conserved
Cdkn2c	1	5.07183	2.72532	conserved
Cel	1	149.839	77.7788	conserved
Cenpe	1	3.52015	10.0097	conserved
Cenpf	1	6.06483	18.7993	conserved
Cenph	1	4.29465	5.81233	conserved
Cenpi	1	4.08116	8.15634	conserved
Cenpm	1	4.11229	6.48758	conserved
Cep55	1	2.05166	5.53245	conserved
Cep83os	1	3.00303	2.35315	conserved
Chaf1a	1	3.6562	6.17925	conserved
Chek2	1	4.83588	7.17381	conserved
Chrne	1	587.319	74.2266	conserved
Chst11	1	2.1599	2.45192	conserved
Chtf18	1	2.30507	3.28095	conserved
Cipc	1	2.44716	2.49763	conserved
Cisd1	1	2.79864	2.94594	conserved
Cit	1	3.38498	6.33859	conserved
Ckap2l	1	2.92485	7.47107	conserved
Cks1b	1	3.74275	4.97943	conserved
Cldn4	1	18.502	17.6093	conserved
Clec2d	1	13.1392	3.73768	conserved
Clic5	1	4.2361	6.46886	conserved
Cln3	1	3.01052	3.28138	conserved
Clspn	1	4.16188	9.24884	conserved
Cmc2	1	5.55372	3.28052	conserved
Cmpk2	1	4.8043	9.03636	conserved
Cmtm4	1	2.34777	2.14448	conserved
Cmtm7	1	5.25671	3.09115	conserved
Cnp	1	2.46672	2.34017	conserved
Cntln	1	3.98821	2.60619	conserved
Coa3	1	3.73977	3.31343	conserved
Col23a1	1	2.63269	2.5908	conserved
Col3a1	1	65.4248	80.9714	conserved
Coro2a	1	2.1888	3.99473	conserved
Cox7b	1	4.30892	2.57734	conserved
Cpb1	1	163.826	204.559	conserved
Cpne3	1	2.15525	2.67781	conserved
Cpsf2	1	2.06849	2.27018	conserved
Cpt2	1	3.63391	2.61804	conserved
Crk	1	2.08743	2.17468	conserved
Crtap	1	2.90872	2.62944	conserved
Crybg3	1	3.46344	3.90484	conserved
Ctrb1	1	2808.39	1662.86	conserved
Cxcr3	1	6.8137	4.47916	conserved
Cysltr2	1	3.1704	4.63566	conserved
D17H6S56E-5	1	3.65147	5.13198	conserved
D330045A20Rik	1	15.9164	25.5359	conserved
D430020J02Rik	1	2.397	2.55998	conserved
D6Wsu163e	1	2.26104	2.44977	conserved
D8Ertd82e	1	3.38757	4.22092	conserved
Dars2	1	2.11421	2.50313	conserved
Dbi	1	3.12863	3.26371	conserved
Dctd	1	6.06211	5.48168	conserved
Dctpp1	1	5.09277	4.66784	conserved
Ddc	1	32.5077	15.9976	conserved
Ddit4	1	29.1183	7.99041	conserved
Depdc1a	1	2.80837	9.31876	conserved
Dhfr	1	3.48472	5.5459	conserved
Dhrs1	1	2.21103	2.00905	conserved
Dhx58	1	7.75609	8.46998	conserved
Diap3	1	5.73419	10.1822	conserved
Dkc1	1	2.28688	2.39824	conserved
Dleu7	1	34.0823	32.9383	conserved
Dlgap5	1	3.96966	7.50247	conserved
Dna2	1	5.69666	11.4109	conserved
Dnaja3	1	2.78511	2.30443	conserved
Dpagt1	1	2.10001	2.80301	conserved
Drc1	1	3.07766	3.68899	conserved
Dscr3	1	2.33628	2.1395	conserved
Dsg2	1	4.79387	20.9543	conserved
Dsp	1	23.2609	60.8238	conserved
Dtnbp1	1	2.01624	2.2867	conserved
Dtx3l	1	3.02168	4.92286	conserved
Dynll2	1	5.59271	3.03789	conserved
E130311K13Rik	1	2.5595	2.33205	conserved
E2f3	1	2.21281	3.09624	conserved
E2f7	1	2.95224	7.21048	conserved
E2f8	1	4.03592	10.6761	conserved
E330009J07Rik	1	3.19415	2.7144	conserved
Ebp	1	3.1862	2.24164	conserved
Ect2	1	2.58501	6.5695	conserved
Edaradd	1	13.3753	10.4682	conserved
Elovl6	1	4.78507	7.37281	conserved
Emilin2	1	11.086	3.36138	conserved
Eno1	1	2.67569	2.43944	conserved
Eno1b	1	3.3925	2.21036	conserved
Enpp5	1	4.47252	3.63867	conserved
Entpd1	1	6.31297	7.4806	conserved
Eomes	1	3.91253	5.88808	conserved
Epsti1	1	3.57102	2.99085	conserved
Ermp1	1	2.17186	2.28613	conserved
Esco2	1	3.97477	11.812	conserved
Espl1	1	11.0147	28.515	conserved
F730043M19Rik	1	10.9286	5.45993	conserved
Fabp4	1	974.883	161.274	conserved
Fadd	1	3.16618	2.22429	conserved
Fads6	1	87.2168	87.9235	conserved
Fah	1	7.85687	4.04288	conserved
Fahd1	1	7.98399	4.17364	conserved
Fam111a	1	4.21363	5.13174	conserved
Fam122b	1	2.19005	2.23697	conserved
Fam136a	1	3.31418	2.7492	conserved
Fam184a	1	50.0334	19.976	conserved
Fam185a	1	2.86852	3.87135	conserved
Fam19a3	1	28.2498	6.70125	conserved
Fam212b	1	7.5473	5.95001	conserved
Fam64a	1	25.1787	36.4788	conserved
Fam72a	1	3.17153	4.1038	conserved
Fanca	1	3.65763	5.67011	conserved
Fancd2	1	3.73805	10.0883	conserved
Farp1	1	2.29634	6.02337	conserved
Fasl	1	3.0987	3.78268	conserved
Fasn	1	2.38255	2.62754	conserved
Fcgrt	1	3.13208	3.15158	conserved
Fes	1	4.04559	4.09559	conserved
Fgl2	1	22.3008	24.4119	conserved
Fhl2	1	4.11014	7.23997	conserved
Fignl1	1	6.03592	11.4861	conserved
Fn3krp	1	3.76014	4.56162	conserved
Frem2	1	24.0809	68.4571	conserved
Fstl1	1	30.5367	42.4815	conserved
Fut7	1	11.6848	6.19753	conserved
Fv1	1	3.77415	2.45832	conserved
Galk1	1	3.5557	2.96976	conserved
Gapdh	1	2.67786	2.44837	conserved
Gart	1	2.45164	2.17741	conserved
Gbp5	1	3.25483	3.58226	conserved
Gbp7	1	4.04223	5.89077	conserved
Gdf11	1	4.91259	4.81915	conserved
Gemin6	1	3.30929	3.24721	conserved
Gimap4	1	2.75809	2.87905	conserved
Gimap8	1	2.16279	2.09522	conserved
Gins1	1	7.21012	8.55746	conserved
Gm10033	1	3.01565	2.88895	conserved
Gm12185	1	3.03004	5.38034	conserved
Gm12250	1	39.891	49.3201	conserved
Gm12253	1	16.801	14.7093	conserved
Gm12504	1	6.85296	3.22846	conserved
Gm16675	1	4.33835	3.06462	conserved
Gm19705	1	5.56739	7.3932	conserved
Gm20939	1	6.89517	6.84662	conserved
Gm3002	1	3.41266	4.47104	conserved
Gm3558	1	10.3583	14.816	conserved
Gm4737	1	2.60005	2.59082	conserved
Gm8817	1	26.3373	19.6388	conserved
Gnb5	1	5.99014	3.59245	conserved
Gne	1	2.89633	2.56267	conserved
Gng2	1	2.48107	2.73232	conserved
Golim4	1	2.59776	2.4329	conserved
Gpnmb	1	332.518	198.91	conserved
Gpr155	1	3.52987	5.13745	conserved
Gpsm2	1	2.84844	3.68561	conserved
Gvin1	1	4.22587	5.68595	conserved
Gyg	1	3.83818	3.98443	conserved
Gzma	1	10.2311	4.61587	conserved
Gzmb	1	36.8418	18.7424	conserved
H2-T24	1	7.85647	14.6168	conserved
Hdac11	1	6.24705	4.15071	conserved
Hdgfrp2	1	2.65221	2.01276	conserved
Higd1a	1	3.32813	2.9016	conserved
Hip1	1	4.23527	3.3984	conserved
Hist1h1b	1	135.034	142.624	conserved
Hmga1	1	2.90874	2.12536	conserved
Hmmr	1	9.08764	27.2025	conserved
Hn1l	1	3.13787	3.65066	conserved
Hnrnpll	1	2.46904	3.35977	conserved
Hopx	1	3.54816	2.5303	conserved
Hrh2	1	2.05833	2.05336	conserved
Hs1bp3	1	3.5764	3.11242	conserved
Hsf4	1	7.55754	3.49115	conserved
Hvcn1	1	3.34406	2.03705	conserved
Hyal2	1	4.23191	3.13998	conserved
Ifi27l2a	1	3.29146	3.85172	conserved
Ifi35	1	2.75247	2.16454	conserved
Ifih1	1	2.27836	3.74048	conserved
Ifit1	1	5.01333	9.63286	conserved
Ifit2	1	3.34601	5.24116	conserved
Ifitm10	1	5.20958	3.31523	conserved
Igf2bp2	1	7.50179	5.51521	conserved
Igf2r	1	2.10288	2.36716	conserved
Igsf23	1	14.5367	45.1935	conserved
Il10ra	1	3.58287	3.45744	conserved
Il12rb1	1	7.39787	7.01553	conserved
Il18r1	1	3.28598	3.62474	conserved
Il18rap	1	2.14804	2.48987	conserved
Il2rb	1	2.5786	2.53625	conserved
Impa1	1	2.44552	2.89843	conserved
Impa2	1	3.67699	4.56307	conserved
Inafm2	1	2.55372	2.97769	conserved
Insig2	1	2.64785	2.14745	conserved
Iqcf5	1	791.679	552.044	conserved
Iqgap3	1	4.7001	9.47319	conserved
Irak4	1	3.76322	3.65712	conserved
Irf7	1	2.92721	3.76038	conserved
Irgm1	1	3.0385	5.25028	conserved
Isg15	1	8.89372	9.71043	conserved
Isoc2b	1	5.46761	3.56615	conserved
Itgb3	1	7.31348	13.8051	conserved
Itih5	1	6.05896	5.3541	conserved
Itm2a	1	3.71605	7.88284	conserved
Itpripl2	1	10.8245	9.55076	conserved
Jchain	1	90.0634	13.1065	conserved
Jdp2	1	5.35634	4.38794	conserved
Jrkl	1	2.57374	2.01473	conserved
Kank3	1	4.87736	3.18564	conserved
Kantr	1	2.76295	2.60542	conserved
Kbtbd11	1	7.7089	5.64332	conserved
Kcna3	1	2.7541	3.91707	conserved
Kcnf1	1	22.7955	11.5705	conserved
Kcnip3	1	5.87661	7.42809	conserved
Kcnk5	1	5.33269	4.78514	conserved
Kcnk6	1	4.7646	5.24415	conserved
Kctd17	1	5.1406	3.1693	conserved
Keap1	1	3.38662	2.87632	conserved
Kif11	1	2.87774	8.74376	conserved
Kif14	1	5.0493	13.7392	conserved
Kif18b	1	7.9192	17.7848	conserved
Kif2c	1	6.67755	18.3525	conserved
Kif4	1	4.90915	9.78133	conserved
Kif5c	1	3.2249	2.73085	conserved
Kifc1	1	5.69327	9.54397	conserved
Klhl20	1	2.75012	3.26693	conserved
Klhl30	1	98.1922	83.7748	conserved
Klhl4	1	3.39716	3.5577	conserved
Klhl42	1	2.44052	2.93118	conserved
Klhl5	1	2.23699	2.49927	conserved
Klre1	1	13.9414	24.1574	conserved
Klrk1	1	2.39351	3.98279	conserved
Kntc1	1	5.78738	13.9577	conserved
Kpna2	1	2.51213	4.87334	conserved
l7Rn6	1	2.60896	2.86985	conserved
Lactb2	1	2.62351	2.89491	conserved
Lage3	1	3.66005	2.72986	conserved
Lair1	1	3.96612	5.35488	conserved
Lamp2	1	3.33142	3.52352	conserved
Lax1	1	2.04033	2.47735	conserved
Lgals3bp	1	4.76435	5.23732	conserved
Lgals9	1	2.23899	2.06917	conserved
Lgalsl	1	3.89561	5.61966	conserved
Lhx2	1	20.48	16.2411	conserved
Lig1	1	2.38564	3.7996	conserved
Lmnb1	1	2.19145	3.07636	conserved
Lpar5	1	10.3057	9.92233	conserved
Lpar6	1	2.90395	2.50949	conserved
Lpgat1	1	2.5212	2.82859	conserved
Lrr1	1	9.21713	19.0524	conserved
Lrrc75a	1	21.0622	30.031	conserved
Lrrk1	1	6.51662	8.49987	conserved
Lrrn4	1	187.861	208.3	conserved
Lsm10	1	4.11272	2.40737	conserved
Lsm11	1	2.04933	2.22962	conserved
Lta4h	1	2.34873	2.30375	conserved
Luzp1	1	3.22351	5.62106	conserved
Ly6a	1	35.2132	44.6786	conserved
Ly6e	1	3.96264	4.01892	conserved
Lyrm9	1	6.93951	4.04583	conserved
Lyst	1	6.38973	8.11869	conserved
Mansc1	1	8.89085	7.46071	conserved
Map6	1	8.95255	7.85027	conserved
Marveld2	1	5.96302	8.67455	conserved
Mcm10	1	7.34025	16.095	conserved
Mcm2	1	2.60303	3.3783	conserved
Mcts1	1	2.24954	2.00367	conserved
Melk	1	3.39704	6.77969	conserved
Mettl21a	1	2.94047	2.20184	conserved
Mettl4	1	2.5911	3.86528	conserved
Mettl7a1	1	5.99825	4.03106	conserved
Mex3a	1	2.25129	2.37444	conserved
Mfsd10	1	3.13439	2.39638	conserved
Mgat1	1	4.4653	3.9339	conserved
Mgll	1	3.52972	4.18834	conserved
Mif	1	3.54872	2.28549	conserved
Mina	1	2.92975	3.23324	conserved
Mis12	1	3.12739	3.44188	conserved
Mitd1	1	3.58045	3.90048	conserved
Mki67	1	4.92319	14.5998	conserved
Mlkl	1	63.8337	80.1041	conserved
Mmachc	1	6.60185	5.36043	conserved
Mmgt2	1	4.51207	3.46526	conserved
Mmp16	1	10.3805	32.3694	conserved
Mov10	1	2.7042	3.2457	conserved
Mplkip	1	3.01643	3.33572	conserved
Mpp1	1	3.0669	2.40994	conserved
Mrpl14	1	3.68635	2.74774	conserved
Mrpl22	1	2.64011	2.11813	conserved
Mrpl34	1	2.75145	2.34666	conserved
Mrpl36	1	3.08754	2.04908	conserved
Mrpl42	1	2.46436	2.3316	conserved
Mrps36	1	2.47232	2.01383	conserved
Ms4a6d	1	18.9001	23.6665	conserved
Msh2	1	2.02411	2.38693	conserved
Mtch1	1	3.4864	2.93417	conserved
Mut	1	3.5228	3.73302	conserved
Mx1	1	4.68802	8.51001	conserved
Mx2	1	2.95716	8.95456	conserved
Myadm	1	2.64836	9.65407	conserved
Mybl1	1	5.97353	5.51535	conserved
Myc	1	2.68826	2.96701	conserved
Myl10	1	2151.95	147.05	conserved
Myl4	1	3.49093	5.27582	conserved
Myo1c	1	3.0629	2.18041	conserved
Myo3b	1	4.69393	4.05759	conserved
Myo5a	1	1.99711	2.47244	conserved
Myo6	1	6.83024	7.03156	conserved
Myo7a	1	3.83942	16.8109	conserved
N4bp1	1	3.04241	4.09171	conserved
N6amt2	1	2.76768	2.77343	conserved
Naa10	1	2.9587	2.01769	conserved
Nabp1	1	2.26475	2.47246	conserved
Ncapg	1	4.61448	14.0569	conserved
Ncaph	1	2.67873	6.4153	conserved
Ncbp2	1	2.06609	2.04313	conserved
Nccrp1	1	6.71342	4.85898	conserved
Ndufa12	1	4.1366	2.17279	conserved
Ndufaf2	1	3.60135	3.41556	conserved
Ndufb3	1	2.66066	2.08233	conserved
Ndufc1	1	3.23972	2.3702	conserved
Ndufs5	1	5.17401	3.13907	conserved
Nedd1	1	2.07023	2.1976	conserved
Nedd4	1	2.76386	3.9749	conserved
Neil3	1	9.62842	21.291	conserved
Nek2	1	3.85735	8.37666	conserved
Nek4	1	3.95624	3.57399	conserved
Neurl1b	1	6.04251	10.5331	conserved
Nlgn2	1	6.72583	4.68207	conserved
Nln	1	2.15324	2.11145	conserved
Nlrx1	1	3.71241	4.88173	conserved
Nme1	1	2.04454	2.00693	conserved
Nmnat2	1	2.18024	4.47909	conserved
Nmral1	1	6.59248	4.45312	conserved
Nod1	1	2.1753	2.32208	conserved
Nop10	1	4.04438	3.58152	conserved
Npas2	1	3.63793	3.15948	conserved
Nr1h5	1	2.54234	11.6246	conserved
Nrp2	1	17.1559	12.41	conserved
Nsdhl	1	2.05909	2.07291	conserved
Nt5dc2	1	3.51177	6.66461	conserved
Nthl1	1	4.71469	2.90412	conserved
Nudt16	1	3.60345	2.5952	conserved
Nudt7	1	3.42569	4.2691	conserved
Nuf2	1	5.41371	11.8782	conserved
Nusap1	1	4.62307	13.6893	conserved
Oas1b	1	5.70415	5.60069	conserved
Oas2	1	6.85393	21.2835	conserved
Oas3	1	8.31363	10.7755	conserved
Oasl2	1	4.85232	11.9447	conserved
Ociad2	1	13.6709	16.6782	conserved
Ogt	1	2.46346	2.26224	conserved
Olig3	1	5.09947	4.13691	conserved
Oma1	1	2.28857	2.26811	conserved
Orai3	1	3.55369	2.60702	conserved
Osbpl3	1	11.0195	15.8548	conserved
Oxld1	1	8.62867	4.01206	conserved
P2rx7	1	7.91562	4.14872	conserved
Pak6	1	17.8255	7.03719	conserved
Pald1	1	6.14714	3.91856	conserved
Parp11	1	5.93985	8.21735	conserved
Parp12	1	2.88636	4.49559	conserved
Parp9	1	2.54793	3.61389	conserved
Pcsk4	1	6.76134	4.30516	conserved
Pctp	1	12.6425	7.94405	conserved
Pcyox1	1	2.46953	2.22456	conserved
Pdgfb	1	3.13646	5.02726	conserved
Pdxp	1	3.19685	3.36625	conserved
Per3	1	2.57221	4.73406	conserved
Pfdn6	1	3.35236	2.47907	conserved
Pfkp	1	2.09402	2.16852	conserved
Pgam1	1	2.47238	2.47574	conserved
Pgk1	1	2.36047	2.15395	conserved
Pglyrp2	1	2.92674	2.6261	conserved
Phf19	1	3.04258	5.3209	conserved
Phlda3	1	11.0368	12.9471	conserved
Pif1	1	7.90057	26.6626	conserved
Pigg	1	4.72097	5.0766	conserved
Pik3ap1	1	7.25448	10.1271	conserved
Pla2g15	1	5.1481	4.05192	conserved
Plac8	1	18.2333	19.5527	conserved
Plcb3	1	2.15646	2.02593	conserved
Plcd1	1	4.04957	2.52458	conserved
Plekhg3	1	2.52318	3.66305	conserved
Plin3	1	2.55411	4.07331	conserved
Plk1	1	4.10957	7.89134	conserved
Pls1	1	8.19108	13.3916	conserved
Pml	1	2.11228	3.5547	conserved
Pnlip	1	108.545	160.444	conserved
Pnliprp1	1	433.808	198.813	conserved
Pnpo	1	2.39458	2.16307	conserved
Pola1	1	2.01486	2.96123	conserved
Polk	1	2.02382	2.61739	conserved
Polr2l	1	3.56124	2.04135	conserved
Pon3	1	14.0323	5.25802	conserved
Ppa1	1	2.84017	3.06142	conserved
Ppih	1	2.43076	2.85556	conserved
Ppil1	1	6.42468	5.58953	conserved
Prc1	1	2.78741	7.46868	conserved
Prelid2	1	3.66295	3.64683	conserved
Pros1	1	3.97218	4.22303	conserved
Prrc1	1	2.1508	2.33836	conserved
Psat1	1	2.14132	2.72868	conserved
Psmb3	1	2.83027	2.14453	conserved
Psmb8	1	3.41458	2.44028	conserved
Psmb9	1	5.33396	3.83089	conserved
Psrc1	1	5.75303	6.47897	conserved
Ptger3	1	60.8114	22.7884	conserved
Ptgr2	1	2.44043	2.50961	conserved
Ptpn6	1	2.42918	3.22533	conserved
Pxmp4	1	4.57708	4.11829	conserved
Rab27a	1	3.20053	3.73503	conserved
Rabepk	1	3.54275	2.43391	conserved
Rad51	1	7.88608	13.4231	conserved
Rad51d	1	2.42814	2.07292	conserved
Ramp2	1	156.262	89.8981	conserved
Rapgefl1	1	8.57258	18.8148	conserved
Rars2	1	2.04478	2.10625	conserved
Rassf4	1	2.65832	8.57208	conserved
Rbm10	1	2.23234	2.11244	conserved
Rcbtb2	1	9.16665	6.96292	conserved
Rcc1	1	2.20019	2.18922	conserved
Rcn1	1	2.6315	2.13173	conserved
Rcor2	1	4.09366	6.45414	conserved
Reep5	1	3.12426	3.00983	conserved
Reg1	1	304.238	295.899	conserved
Reg2	1	1150.08	307.766	conserved
Reg3b	1	421.51	179.335	conserved
Retnla	1	708.212	215.124	conserved
Rgs12	1	3.38523	5.19594	conserved
Rhoq	1	3.12179	3.73175	conserved
Rmi2	1	12.9601	11.1404	conserved
Rnasel	1	4.51062	3.44122	conserved
Rnf130	1	2.19759	2.51458	conserved
Rnf135	1	4.92514	4.04394	conserved
Rnf144b	1	3.27939	2.95219	conserved
Rnf43	1	2.49098	4.76359	conserved
Rnf5	1	3.67666	2.53781	conserved
Rpgr	1	2.86508	2.72369	conserved
Rpl38	1	15.2544	2.03713	conserved
Rps27	1	37.6365	6.4155	conserved
Rragb	1	2.78506	2.40893	conserved
Rrm2	1	5.18123	12.1032	conserved
Rtp4	1	13.0193	19.9344	conserved
Ruvbl2	1	2.36638	2.3502	conserved
Ryk	1	3.46698	5.66591	conserved
S100a6	1	7.34529	3.17034	conserved
S1pr5	1	4.71503	6.19084	conserved
Samd3	1	7.31998	8.2613	conserved
Sarm1	1	6.04391	3.1186	conserved
Scrn2	1	3.7459	2.82411	conserved
Sdc3	1	2.47806	3.65317	conserved
Sdf2l1	1	3.78375	3.19187	conserved
Sec61g	1	4.41989	2.02865	conserved
Sele	1	4.76148	10.4118	conserved
Sema6b	1	11.4422	9.29284	conserved
Sema7a	1	5.83395	6.54861	conserved
Senp8	1	5.61733	6.0011	conserved
Sepn1	1	3.33812	2.63284	conserved
Serping1	1	155.042	98.6114	conserved
Setbp1	1	6.44229	7.00375	conserved
Sh2d1a	1	3.29831	2.88344	conserved
Sh3bgrl	1	2.55055	2.53755	conserved
Sh3bgrl2	1	9.97048	7.23787	conserved
Sh3bp2	1	3.43265	3.5773	conserved
Sh3d19	1	9.5789	4.40992	conserved
Sh3pxd2b	1	4.69685	6.78685	conserved
Shcbp1	1	5.74113	13.8705	conserved
Sigmar1	1	2.86262	2.39723	conserved
Ska1	1	2.26864	4.83383	conserved
Sla	1	2.33116	2.91089	conserved
Slamf7	1	3.03822	4.9869	conserved
Slc16a13	1	3.82771	3.52698	conserved
Slc16a2	1	3.76924	5.8547	conserved
Slc16a3	1	5.56147	6.06452	conserved
Slc25a53	1	5.87583	3.78518	conserved
Slc37a2	1	3.17151	4.09284	conserved
Slc43a1	1	4.273	4.00578	conserved
Slc43a3	1	3.12373	4.35886	conserved
Slc9a7	1	2.29787	3.05767	conserved
Slfn3	1	2.6077	6.08326	conserved
Slfn5	1	4.24212	4.636	conserved
Smim11	1	2.75617	2.02134	conserved
Smim24	1	9.51488	5.50707	conserved
Smpdl3b	1	5.2712	6.74665	conserved
Smyd2	1	2.76569	2.71705	conserved
Snx8	1	3.6314	3.027	conserved
Socs2	1	22.9211	6.93806	conserved
Sord	1	2.51452	2.67857	conserved
Spag5	1	5.00856	11.4467	conserved
Spc24	1	6.34934	17.0026	conserved
Spc25	1	5.35805	12.7809	conserved
Spin2c	1	20.3831	13.0571	conserved
St14	1	3.80348	10.3175	conserved
St3gal6	1	2.6806	4.01877	conserved
Stag3	1	4.72658	11.2639	conserved
Stap1	1	2.05268	2.15777	conserved
Stat1	1	3.85129	7.53509	conserved
Stc2	1	9.37202	5.81337	conserved
Stmn1	1	2.34939	6.52414	conserved
Stx11	1	2.59059	2.16706	conserved
Sult5a1	1	13.1997	16.6002	conserved
Swi5	1	3.69977	2.23993	conserved
Taco1	1	3.01518	2.33386	conserved
Tagap1	1	2.10638	2.05925	conserved
Tbc1d16	1	16.1704	2.66028	conserved
Tbkbp1	1	5.42319	8.88145	conserved
Tbl2	1	2.19754	2.30409	conserved
Tbx21	1	4.2401	3.1123	conserved
Tbxa2r	1	4.62661	3.73094	conserved
Tcf19	1	3.65663	7.10727	conserved
Tefm	1	5.65887	3.26823	conserved
Tfap4	1	2.42709	2.17933	conserved
Tfdp1	1	2.74377	4.17043	conserved
Thap2	1	3.74748	4.49162	conserved
Themis2	1	4.23985	5.50898	conserved
Timm8a1	1	2.90928	2.26881	conserved
Timm9	1	3.0638	2.9564	conserved
Tjp2	1	2.34313	2.47266	conserved
Tk1	1	9.63529	13.2753	conserved
Tlr7	1	12.2288	21.2165	conserved
Tmco1	1	2.30161	2.14934	conserved
Tmem106a	1	4.24808	5.78306	conserved
Tmem151a	1	13.9069	8.14425	conserved
Tmem159	1	3.03788	3.40191	conserved
Tmem18	1	2.54062	2.71843	conserved
Tmem181a	1	4.3285	2.82901	conserved
Tmem256	1	6.88511	3.32561	conserved
Tmem261	1	4.02194	2.05307	conserved
Tmem37	1	10.4869	6.85488	conserved
Tmem59l	1	10.2815	56.1681	conserved
Tmevpg1	1	12.372	12.005	conserved
Tmsb4x	1	2.38925	2.4975	conserved
Tnfaip8	1	2.05096	2.03082	conserved
Tnfsf10	1	5.28055	6.22246	conserved
Tnfsf14	1	7.88751	6.07266	conserved
Tnfsf8	1	3.32222	4.34743	conserved
Top2a	1	4.49622	12.8022	conserved
Tor4a	1	3.85716	2.42881	conserved
Tpi1	1	7.90953	5.88855	conserved
Tpx2	1	4.36261	12.0167	conserved
Trim12c	1	2.46811	2.80344	conserved
Trim14	1	2.88573	2.5794	conserved
Trim42	1	22.6058	32.4681	conserved
Trim46	1	8.6781	7.87318	conserved
Trim56	1	3.08291	2.95605	conserved
Trim65	1	2.73669	2.19309	conserved
Trip13	1	3.58828	6.52297	conserved
Trmt2b	1	3.87891	2.17517	conserved
Troap	1	8.16552	21.4202	conserved
Tsfm	1	3.77348	3.15999	conserved
Tshr	1	666.299	490.301	conserved
Tspan9	1	8.45317	12.5332	conserved
Ttc16	1	17.0979	17.9409	conserved
Ttc39c	1	3.51887	3.50539	conserved
Ttk	1	7.68125	20.6647	conserved
Tubd1	1	3.76829	3.91109	conserved
Tufm	1	2.12551	2.04516	conserved
Txn1	1	2.16986	2.33577	conserved
Txndc5	1	2.74842	2.9724	conserved
Tyms	1	4.9571	5.69173	conserved
Tyro3	1	2.2041	2.06302	conserved
Uap1l1	1	2.83424	2.11426	conserved
Uba1	1	2.21426	2.27919	conserved
Ube2c	1	6.78073	13.0266	conserved
Ufsp2	1	2.39336	2.52275	conserved
Uhrf1	1	5.07039	8.37988	conserved
Ulbp1	1	3.95296	6.70058	conserved
Unc93b1	1	3.96679	2.5408	conserved
Uprt	1	4.42767	3.65503	conserved
Uqcc2	1	5.15835	3.80649	conserved
Usp18	1	21.3135	30.5407	conserved
Vmn2r84	1	21.6515	12.0317	conserved
Vwa5a	1	3.952	4.93915	conserved
Wdr76	1	2.12104	3.80187	conserved
Wdr95	1	3.63539	2.8429	conserved
Wee1	1	2.89236	4.81653	conserved
Whsc1	1	2.40628	4.06262	conserved
Wnt8a	1	122.076	307.549	conserved
Xaf1	1	7.5201	8.00914	conserved
Xk	1	3.08772	2.66412	conserved
Xkr8	1	8.5645	8.84486	conserved
Ywhag	1	4.01421	3.60147	conserved
Zbp1	1	6.49262	7.30833	conserved
Zbtb3	1	9.63035	6.91335	conserved
Zcchc18	1	9.20939	7.29741	conserved
Zdhhc14	1	2.2326	2.72238	conserved
Zdhhc24	1	3.29311	2.77879	conserved
Zfp113	1	2.20766	2.09038	conserved
Zfp217	1	2.07685	2.25104	conserved
Zfp3	1	9.67729	7.50812	conserved
Zfp300	1	3.19454	3.53716	conserved
Zfp324	1	4.69026	4.16063	conserved
Zfp329	1	4.91902	4.01581	conserved
Zfp365	1	3.36303	4.45935	conserved
Zfp397	1	2.35407	2.06748	conserved
Zfp41	1	3.63632	4.46324	conserved
Zfp493	1	4.71305	5.1799	conserved
Zfp512	1	3.77405	4.95072	conserved
Zfp7	1	2.1858	2.61393	conserved
Zfp709	1	2.12883	2.3109	conserved
Zfp712	1	3.08587	4.48003	conserved
Zfp759	1	2.61243	2.9293	conserved
Zfp760	1	3.73488	4.9094	conserved
Zfp790	1	2.42994	2.94004	conserved
Zfp934	1	2.63283	5.08587	conserved
Zfp958	1	2.42101	2.86346	conserved
Zmat3	1	2.90935	3.89659	conserved
0610011F06Rik	1	2.79882	1.36044	Het only
1110004E09Rik	1	2.07776	1.83046	Het only
1700001O22Rik	1	2.34587	2.4055	Het only
1700007L15Rik	1	6.70937	4.23431	Het only
1700020L24Rik	1	6.54247	4.20266	Het only
1700066B19Rik	1	11.9999	6.53354	Het only
1700096J18Rik	1	67.5556	81.4797	Het only
1700123M08Rik	1	5.38147	3.47926	Het only
1810006J02Rik	1	4.08366	1.9682	Het only
1-Mar	1	2.57125	-0.146253	Het only
2010001A14Rik	1	3.11745	1.29288	Het only
2210039B01Rik	1	3.76736	-1.56231	Het only
2210408F21Rik	1	99.6646	22.6656	Het only
2310010J17Rik	1	7.92752	6.46599	Het only
2310015A10Rik	1	3.33199	1.66619	Het only
2410006H16Rik	1	2.47673	1.12355	Het only
2410015M20Rik	1	3.09939	1.48234	Het only
2510009E07Rik	1	5.8438	1.54046	Het only
2610507I01Rik	1	3.98835	2.1948	Het only
2810001G20Rik	1	4.68553	2.21971	Het only
2900005J15Rik	1	4.26408	2.05427	Het only
3110040N11Rik	1	2.54775	1.91072	Het only
3300002I08Rik	1	8.27228	4.29337	Het only
3830406C13Rik	1	2.35952	2.00446	Het only
3-Sep	1	7.69538	2.56596	Het only
4930431P03Rik	1	18.9653	6.06139	Het only
4930432K21Rik	1	2.12934	1.75602	Het only
4930486L24Rik	1	2.73643	2.03448	Het only
5830411N06Rik	1	3.99955	1.77346	Het only
5830454E08Rik	1	8.34036	2.93479	Het only
8-Sep	1	2.36869	-2.95467	Het only
9930104L06Rik	1	2.74163	2.20644	Het only
9-Sep	1	2.08161	1.62376	Het only
A230072E10Rik	1	3.15284	2.16031	Het only
A330009N23Rik	1	6.37115	2.00352	Het only
A430046D13Rik	1	4.07438	2.34769	Het only
A730017L22Rik	1	2.59426	2.1837	Het only
A930016O22Rik	1	7.02304	2.81094	Het only
A930041C12Rik	1	226.358	54.4052	Het only
AA474331	1	1.99934	1.15702	Het only
Aacs	1	2.25525	1.84958	Het only
Ace	1	3.46507	-3.25034	Het only
Acox3	1	2.34407	1.79985	Het only
Acsl6	1	46.3367	48.182	Het only
Adarb2	1	12.3858	8.42529	Het only
Adat1	1	2.57707	2.26103	Het only
Adcy1	1	17.7311	6.76397	Het only
Aga	1	2.11858	1.65507	Het only
Agbl3	1	5.60972	3.16467	Het only
AI413582	1	2.19906	1.06266	Het only
AI467606	1	2.11316	1.31737	Het only
AI854703	1	2.97864	1.77694	Het only
Aicda	1	207.521	18.1891	Het only
Akip1	1	4.01455	3.08114	Het only
Aldoa	1	2.37384	1.65911	Het only
Alg2	1	2.04145	1.78589	Het only
Amdhd2	1	2.77736	1.76014	Het only
Amigo1	1	2.78397	1.50813	Het only
Ankrd29	1	6.44951	2.57748	Het only
Anxa2	1	2.47286	1.77363	Het only
Anxa4	1	3.85649	2.43053	Het only
Ap2s1	1	2.19911	1.65472	Het only
Apbb1	1	2.84456	-1.24437	Het only
Apoc1	1	106.487	1	Het only
Apol7c	1	94.4434	23.9909	Het only
Appbp2os	1	162.758	55.5723	Het only
Aqp1	1	23.0259	1.35065	Het only
Arhgap27	1	2.01051	1.73846	Het only
Arhgef16	1	4.47514	3.06353	Het only
Arl10	1	2.79403	-1.89466	Het only
Arl2	1	2.07273	1.40279	Het only
Arl6ip4	1	2.1108	1.68709	Het only
Arpc5l	1	2.11732	1.72877	Het only
Asic1	1	2.85341	1.40578	Het only
Atad3aos	1	87.3362	61.9165	Het only
Atf6b	1	2.33023	1.79218	Het only
Atg4a	1	2.58219	2.18975	Het only
Atox1	1	2.16456	1.3734	Het only
Atp5e	1	2.05536	1.35071	Het only
Atp5g2	1	2.04038	1.41748	Het only
Atp5j	1	2.27637	1.64606	Het only
Atp5k	1	3.11517	1.88269	Het only
Atp6v0a1	1	2.8675	1.24379	Het only
Atp6v1g2	1	3.62127	2.53022	Het only
Atpif1	1	2.86297	1.66169	Het only
AU022252	1	2.65668	1.86958	Het only
AW046200	1	7.90579	8.68046	Het only
AW209491	1	2.85591	2.41094	Het only
Axl	1	2.39738	2.34331	Het only
B130034C11Rik	1	9.48157	2.68875	Het only
B230307C23Rik	1	2.14092	1.65971	Het only
B4galnt2	1	4.32462	3.79264	Het only
B4galt4	1	25.944	2.85958	Het only
Bad	1	3.03244	1.86567	Het only
Bank1	1	2.36374	1.03658	Het only
Barx2	1	75.7267	27.4632	Het only
BC003965	1	2.3777	1.41221	Het only
BC004004	1	2.14329	1.9345	Het only
BC021614	1	2.75545	1.63918	Het only
BC025920	1	2.75967	1.58254	Het only
BC029722	1	2.09018	1.21026	Het only
BC051226	1	19.3537	4.03148	Het only
Bcar3	1	4.06443	1.59271	Het only
Bcat1	1	3.27517	2.42217	Het only
Bend6	1	3.89518	3.58201	Het only
Blk	1	2.58654	1.08732	Het only
Blvra	1	2.08642	1.48521	Het only
Bnip3	1	2.62739	1.76085	Het only
Bola1	1	7.22283	3.17337	Het only
Bola2	1	3.31443	1.4012	Het only
Bpifa2	1	185.111	1	Het only
Brip1os	1	4.81836	4.67026	Het only
Bst1	1	5.36483	8.17206	Het only
Btbd16	1	5.13157	1.32338	Het only
Btk	1	3.70882	-1.02207	Het only
Bysl	1	2.33242	1.56662	Het only
C030034I22Rik	1	2.25412	1.24903	Het only
C130074G19Rik	1	79.5617	2.56559	Het only
C1qb	1	5.19671	3.16929	Het only
C1qc	1	9.02012	6.16207	Het only
C1ra	1	8.30678	2.68467	Het only
C1s1	1	65.7748	27.7849	Het only
C330006A16Rik	1	2.01262	1.09579	Het only
C330013E15Rik	1	12.4846	6.48691	Het only
C4b	1	62.3751	37.6681	Het only
Cables1	1	4.51215	2.45365	Het only
Camkk2	1	2.06268	1.8023	Het only
Cav1	1	156.67	10.9332	Het only
Ccdc101	1	2.04274	1.6865	Het only
Ccdc40	1	52.9229	9.81961	Het only
Ccl17	1	745.871	25.8979	Het only
Ccl19	1	70.5191	13.9023	Het only
Ccl22	1	6.85169	1.62159	Het only
Ccl5	1	2.19813	-1.02581	Het only
Ccl6	1	7.87654	1.37526	Het only
Ccr4	1	4.19249	1.84663	Het only
Ccr6	1	3.80147	1.09142	Het only
Cd101	1	2.69216	2.61687	Het only
Cd151	1	3.4135	1.66872	Het only
Cd160	1	3.17881	1.41894	Het only
Cd19	1	5.08611	1.31466	Het only
Cd300lf	1	9.96869	6.35525	Het only
Cd300lg	1	66.2275	1.67352	Het only
Cd34	1	103.446	4.64024	Het only
Cd40	1	4.33466	-1.20664	Het only
Cd93	1	30.4901	8.48089	Het only
Cdk6	1	2.26628	1.97063	Het only
Cdkl3	1	5.22806	2.98207	Het only
Cela3b	1	199.901	70.7953	Het only
Cenpw	1	3.88786	2.18769	Het only
Cep131	1	2.23889	1.77098	Het only
Cercam	1	2.82491	2.00415	Het only
Cfd	1	165.488	41.3595	Het only
Chchd2	1	2.27628	1.34107	Het only
Chchd4	1	2.00576	1.28383	Het only
Chil3	1	14.775	-2.26367	Het only
Chst1	1	65.7568	4.13797	Het only
Chst3	1	7.05244	1.43211	Het only
Ciita	1	2.9586	-1.23655	Het only
Cinp	1	2.39223	2.06394	Het only
Cish	1	5.38223	-1.13961	Het only
Clec3b	1	8.44028	3.23963	Het only
Clps	1	712.389	293.799	Het only
Cmtm3	1	2.40659	1.737	Het only
Cmya5	1	5.91712	6.70432	Het only
Cnpy2	1	2.40931	1.95024	Het only
Coa4	1	5.2754	2.9634	Het only
Col15a1	1	74.7166	49.1185	Het only
Col1a1	1	18.5448	18.0014	Het only
Col4a1	1	147.392	33.8685	Het only
Comt	1	2.28301	1.77854	Het only
Cops7a	1	2.14092	1.79768	Het only
Coq3	1	2.69431	2.32808	Het only
Cox14	1	2.10035	1.07135	Het only
Cox17	1	2.94239	1.65246	Het only
Cox6a1	1	2.18242	1.08046	Het only
Cox7c	1	2.01517	1.45621	Het only
Cpa1	1	336.323	189.712	Het only
Cpne8	1	4.35715	2.06733	Het only
Crmp1	1	2.33217	1.60895	Het only
Crygn	1	14.2063	1	Het only
Ctif	1	5.10525	2.32054	Het only
Ctrc	1	92.3065	31.3253	Het only
Ctsz	1	2.64528	1.75499	Het only
Cul9	1	2.86058	1.9068	Het only
Cuta	1	2.38134	1.35484	Het only
Cxcl12	1	125.743	59.1581	Het only
Cxcr6	1	4.17566	2.92137	Het only
Cxx1c	1	3.70489	1.86814	Het only
Cygb	1	18.9881	4.58325	Het only
Cyp4f16	1	3.65982	-1.224	Het only
Cyp4f17	1	5.25943	1.1497	Het only
D10Jhu81e	1	3.27294	1.54175	Het only
D11Wsu47e	1	4.08621	3.57445	Het only
D130017N08Rik	1	6.33249	2.16814	Het only
D17H6S53E	1	2.66105	1.44421	Het only
Dcn	1	139.253	128.338	Het only
Dcpp1	1	661.02	1	Het only
Dcxr	1	3.37736	2.87632	Het only
Dennd5b	1	6.09925	1.35594	Het only
Derl3	1	11.7799	3.73578	Het only
Dffa	1	2.40291	1.9496	Het only
Dguok	1	2.11347	1.57777	Het only
Dhdh	1	8.05835	9.50274	Het only
Dip2a	1	2.27956	1.30558	Het only
Dlg4	1	2.06996	1.86005	Het only
Dock5	1	2.01899	1.9581	Het only
Dok2	1	2.38004	1.11274	Het only
Dpm3	1	2.80205	1.45731	Het only
Dtd2	1	2.1204	1.62873	Het only
Dynlt1f	1	12.3332	16.6039	Het only
Ebpl	1	2.41916	1.52116	Het only
Ecscr	1	74.0317	11.8777	Het only
Egfl7	1	9.83743	4.29695	Het only
Eif1ax	1	2.09357	1.73828	Het only
Eif3j1	1	35.7107	81.875	Het only
Elane	1	82.1245	6.53773	Het only
Emcn	1	62.7715	1	Het only
Emid1	1	3.39433	3.63086	Het only
Eml2	1	2.08653	1.19079	Het only
Exo5	1	2.7815	1.91975	Het only
F2rl3	1	3.86226	2.58219	Het only
Fads2	1	48.661	5.42228	Het only
Fam162a	1	2.24076	1.43362	Het only
Fam173b	1	2.71101	1.97186	Het only
Fam174b	1	4.71345	1.37747	Het only
Fam217b	1	67.3203	1	Het only
Fam26f	1	2.64923	1.95941	Het only
Fam3a	1	2.81175	1.6983	Het only
Fam3c	1	2.60003	1.54267	Het only
Fam96b	1	2.02189	1.26097	Het only
Fbxl18	1	3.36191	2.24666	Het only
Fbxl19	1	2.46705	2.08751	Het only
Fbxl8	1	2.52724	1.86838	Het only
Fbxo17	1	3.30266	1.94838	Het only
Fbxo24	1	12.1306	4.00755	Het only
Fcer1g	1	3.89163	2.61449	Het only
Fcer2a	1	5.10451	1.65189	Het only
Fcmr	1	4.5606	1.48875	Het only
Fcrl1	1	4.98873	1.46277	Het only
Fdxr	1	2.82019	1.81609	Het only
Fermt3	1	2.03124	1.60907	Het only
Fgr	1	3.12425	1.59039	Het only
Fibcd1	1	2.45412	6.79081	Het only
Figf	1	439.986	8.3666	Het only
Fkbp1b	1	66.1483	16.7205	Het only
Fkbp5	1	3.38451	1.94604	Het only
Fndc4	1	4.76447	5.40082	Het only
Foxd2os	1	3.50135	2.91534	Het only
Fscn1	1	4.67222	1.27961	Het only
Ftsj1	1	2.4585	1.9791	Het only
Ftsj2	1	2.86157	2.09544	Het only
Fubp3	1	2.01112	1.4411	Het only
Fuca2	1	2.3646	1.82301	Het only
G6pc3	1	2.12313	1.4964	Het only
Gar1	1	3.57982	1.92902	Het only
Gbp8	1	27.3096	38.8949	Het only
Gcsam	1	7.47384	1.18296	Het only
Gda	1	13.1021	2.23671	Het only
Gdpd5	1	2.47195	2.16729	Het only
Gen1	1	2.1438	5.14763	Het only
Gfod2	1	3.44259	3.01016	Het only
Ggact	1	3.6224	1.89151	Het only
Gimap5	1	2.30031	1.89038	Het only
Glycam1	1	7043.53	39.3993	Het only
Gm10653	1	3.52924	-1.67409	Het only
Gm10863	1	10.8991	-36.6528	Het only
Gm11529	1	2.72434	2.51154	Het only
Gm12942	1	2.48693	1.85899	Het only
Gm13547	1	76.8032	74.0167	Het only
Gm14325	1	2.39356	1.76545	Het only
Gm15326	1	3.71879	2.75459	Het only
Gm16576	1	2.84258	2.49807	Het only
Gm19757	1	9.25324	1.38901	Het only
Gm1987	1	12.5273	9.03396	Het only
Gm3336	1	130.431	56.9418	Het only
Gm4013	1	4.19208	-1.02898	Het only
Gm4814	1	9.47169	7.09605	Het only
Gm5124	1	4.00169	2.74927	Het only
Gm5483	1	161.823	29.086	Het only
Gm5547	1	2.5603	1.05551	Het only
Gm5741	1	366.337	125.671	Het only
Gm8013	1	81.4292	12.0145	Het only
Gngt2	1	3.38947	3.04868	Het only
Gnpda1	1	2.32876	1.88579	Het only
Gns	1	2.02368	1.54452	Het only
Gp1ba	1	3.37018	1.90709	Het only
Gpm6b	1	3.04759	-1.05271	Het only
Gpr15	1	7.38798	-3.25544	Het only
Grhpr	1	2.75962	1.53136	Het only
Guk1	1	2.15831	1.07871	Het only
Gys1	1	2.55228	1.68484	Het only
H2-Eb2	1	10.9202	5.53141	Het only
H2-Ob	1	3.07934	-1.36004	Het only
Hacd2	1	9.4147	1.45434	Het only
Haghl	1	2.63468	-1.02844	Het only
Hck	1	2.37402	1.64401	Het only
Hddc2	1	2.15962	1.07513	Het only
Hddc3	1	2.71353	1.90829	Het only
Hebp1	1	7.83341	4.42758	Het only
Hic1	1	3.05858	1.57032	Het only
Hint1	1	2.42102	1.50552	Het only
Hist1h2ag	1	69.022	23.5925	Het only
Hist1h3c	1	124.593	70.6039	Het only
Hist1h4f	1	109.907	1	Het only
Hist1h4k	1	101.728	1	Het only
Homez	1	2.24741	1.86257	Het only
Hotairm1	1	54352.2	545.197	Het only
Hoxb4	1	4.32307	-1.10133	Het only
Hpse	1	3.61103	3.05395	Het only
Hspe1	1	2.06605	1.2846	Het only
Ifi27	1	2.7885	1.82787	Het only
Ifi30	1	3.50988	1.68047	Het only
Ifitm2	1	3.79848	-1.42807	Het only
Ifitm3	1	4.85594	1.08919	Het only
Ifrd2	1	2.48499	1.98564	Het only
Ift27	1	2.28932	-1.01474	Het only
Igfbp3	1	77.003	2.99174	Het only
Il3ra	1	3.58035	1.41708	Het only
Il9r	1	6.23587	2.48144	Het only
Inha	1	9.42399	1.4011	Het only
Insl6	1	3.02591	2.05605	Het only
Ipp	1	2.87298	2.4354	Het only
Iqcc	1	2.32175	2.25151	Het only
Isoc2a	1	2.94127	1.68658	Het only
Itgam	1	3.17869	-1.03904	Het only
Jagn1	1	2.09795	1.42346	Het only
Josd2	1	2.80164	1.44007	Het only
Jrk	1	2.91036	1.45986	Het only
Katnal1	1	2.98671	1.75488	Het only
Kbtbd13	1	86.022	64.3739	Het only
Kcnc1	1	2.61832	1.60403	Het only
Kcnj8	1	5.59271	-14.9583	Het only
Kctd21	1	7.224	4.28356	Het only
Krt222	1	17.2975	7.70369	Het only
Krt80	1	47.0897	4.1877	Het only
Lamtor2	1	4.67469	1.88115	Het only
Lamtor4	1	8.87718	3.10026	Het only
Lcmt1	1	2.02117	1.16124	Het only
Lcn2	1	8.16476	-4.67933	Het only
Lcn4	1	5.83517	-2.85391	Het only
Ldha	1	2.13695	1.98644	Het only
Lhfpl2	1	12.5816	4.35653	Het only
Lig4	1	2.26282	2.40484	Het only
Lipc	1	51.8967	1.98795	Het only
Lipt1	1	3.37884	2.67569	Het only
Lrg1	1	356.857	17.9244	Het only
Lrp11	1	5.91487	4.57613	Het only
Lrrk2	1	2.27171	-1.25974	Het only
Lsm6	1	2.03976	1.75487	Het only
Lsm7	1	3.23692	1.7175	Het only
Ly6d	1	3.77105	-1.24519	Het only
Lyl1	1	12.1475	2.95771	Het only
Madcam1	1	406.642	2.28899	Het only
Maged2	1	2.68141	1.97725	Het only
Magi1	1	2.36855	-1.90948	Het only
Man2b2	1	2.05111	1.69604	Het only
Mapkapk3	1	2.73545	1.48494	Het only
Mblac2	1	2.06691	1.92722	Het only
Mcee	1	5.22938	2.89093	Het only
Mcpt4	1	68.6815	12.2446	Het only
Mdfic	1	3.91629	-3.41359	Het only
Mea1	1	2.37301	1.36781	Het only
Mecr	1	2.11833	1.76419	Het only
Med9	1	2.38165	1.7819	Het only
Mef2c	1	2.38335	-2.04451	Het only
Meox1	1	63.5933	9.02492	Het only
Metrnl	1	6.13516	-2.08828	Het only
Mettl20	1	2.953	1.55783	Het only
Mgst1	1	96.523	31.9953	Het only
Mmab	1	2.45736	1.7971	Het only
Mmrn2	1	67.6737	2.16453	Het only
Mob3a	1	2.08146	1.4547	Het only
Mocos	1	4.46377	2.75993	Het only
Morn1	1	3.33786	1.07333	Het only
Mpg	1	3.16225	1.8526	Het only
Mpv17l	1	3.66032	1.42826	Het only
Mrpl10	1	2.01834	1.83304	Het only
Mrpl12	1	2.49643	1.56235	Het only
Mrpl15	1	4.77318	2.34719	Het only
Mrpl20	1	2.03418	1.54322	Het only
Mrpl23	1	2.44765	1.4489	Het only
Mrpl38	1	2.14006	1.55773	Het only
Mrpl51	1	2.38639	1.96816	Het only
Mrpl52	1	3.81311	1.69861	Het only
Mrps17	1	2.23594	1.61552	Het only
Mrps21	1	3.75553	1.71772	Het only
Mrps33	1	2.08378	1.44377	Het only
Ms4a1	1	8.1748	2.07976	Het only
Ms4a2	1	2.75718	-1.00404	Het only
Ms4a4d	1	68.0121	65.7275	Het only
Msrb1	1	2.41889	1.62594	Het only
Mtap	1	3.80362	1.62218	Het only
Mtfp1	1	5.8163	4.34489	Het only
Mthfs	1	6.32894	2.08449	Het only
Mthfsl	1	3.97457	2.53833	Het only
Mxra7	1	153.536	23.4213	Het only
Myh10	1	6.95351	1.10835	Het only
Myo1e	1	2.805	1.20375	Het only
Mzb1	1	24.5201	3.46457	Het only
Naa38	1	8.61074	3.76926	Het only
Nagk	1	3.76688	2.45522	Het only
Napsa	1	2.66563	-1.59339	Het only
Narf	1	2.49207	1.80237	Het only
Ncald	1	5.44761	1.25686	Het only
Ncf4	1	2.36086	1.64214	Het only
Ndufa1	1	1.99766	1.53256	Het only
Ndufa11	1	2.25978	1.36988	Het only
Ndufa13	1	2.18432	1.47984	Het only
Ndufa3	1	2.90613	1.94805	Het only
Ndufa4	1	2.04329	1.8162	Het only
Ndufa6	1	2.05462	1.16734	Het only
Ndufa7	1	2.20632	1.38055	Het only
Ndufa8	1	2.10159	1.46763	Het only
Ndufaf3	1	3.48673	2.2457	Het only
Ndufaf7	1	2.15924	1.84926	Het only
Ndufb10	1	2.02444	1.59891	Het only
Ndufb7	1	2.14039	1.22144	Het only
Ndufs4	1	2.00103	1.26829	Het only
Ndufv3	1	2.51185	1.92088	Het only
Neat1	1	3.01313	1.16444	Het only
Nek6	1	6.07718	3.00548	Het only
Nfe2l2	1	2.3554	2.74819	Het only
Nhp2	1	2.61288	1.92575	Het only
Nov	1	321.01	14.7319	Het only
Nr2f6	1	2.14405	1.87915	Het only
Nt5c	1	2.36391	1.27857	Het only
Ntpcr	1	2.24334	1.60769	Het only
Nudt18	1	3.02707	1.47377	Het only
Nudt19	1	2.27745	2.09921	Het only
Nudt2	1	3.17309	2.68904	Het only
Nudt22	1	2.83382	1.51248	Het only
Nudt3	1	2.47312	1.95324	Het only
Nupr1	1	153.731	45.3615	Het only
Oasl1	1	4.46162	2.58735	Het only
Obsl1	1	21.665	6.0561	Het only
Ogg1	1	2.18848	1.53291	Het only
Oplah	1	2.14264	1.82175	Het only
Osm	1	2.86542	1.90074	Het only
Ost4	1	2.49272	1.61078	Het only
Pafah1b3	1	2.48577	1.55221	Het only
Paqr7	1	2.28576	1.15595	Het only
Park7	1	2.05583	1.85636	Het only
Parm1	1	97.6608	165.653	Het only
Parpbp	1	5.315	11.5137	Het only
Pax5	1	8.70868	2.63265	Het only
Pcyt2	1	2.12008	1.65912	Het only
Pdcd1lg2	1	2.67485	-1.27191	Het only
Pddc1	1	2.20621	1.24546	Het only
Pde4c	1	4.23528	1.50208	Het only
Pecr	1	3.23382	1.35567	Het only
Pfn1	1	2.46073	1.9771	Het only
Pgpep1	1	2.94752	1.7037	Het only
Phb	1	2.183	1.664	Het only
Phf24	1	40.1331	1.35826	Het only
Phgdh	1	2.04365	1.91537	Het only
Phpt1	1	2.08872	1.1202	Het only
Pifo	1	3.67709	1.37977	Het only
Pigc	1	2.60856	1.80104	Het only
Pigv	1	2.54917	1.902	Het only
Pigw	1	4.65147	3.08597	Het only
Pik3c2b	1	2.19949	1.02043	Het only
Pin4	1	3.04036	1.8281	Het only
Pisd-ps2	1	2.78489	1.7724	Het only
Pkd2l2	1	5.27648	1.93724	Het only
Pkig	1	4.01175	2.66301	Het only
Plvap	1	374.468	15.4223	Het only
Plxnb2	1	3.73052	1.10964	Het only
Plxnc1	1	2.35329	1.88407	Het only
Pnkd	1	2.96322	1.76436	Het only
Polh	1	2.61154	3.14302	Het only
Polr2f	1	2.10265	1.93442	Het only
Polr2i	1	2.67719	1.31832	Het only
Polr2j	1	2.04541	1.62064	Het only
Pomk	1	2.46907	2.11147	Het only
Pop1	1	3.21885	3.23867	Het only
Pou2af1	1	3.43634	-1.05855	Het only
Ppm1j	1	4.10982	1.89408	Het only
Prdm1	1	2.25044	1.7551	Het only
Prf1	1	2.72677	1.58881	Het only
Prmt7	1	2.86732	2.08107	Het only
Prr5l	1	11.4248	1.04402	Het only
Prss2	1	4.67071	4.38499	Het only
Psd2	1	3.2751	1.40271	Het only
Psmd10	1	2.23186	1.48047	Het only
Psme2	1	2.04373	1.81336	Het only
Psmg2	1	2.09001	1.76039	Het only
Psmg4	1	2.5514	1.13807	Het only
Ptger2	1	2.01897	-1.36294	Het only
Ptpn18	1	2.35553	-1.07398	Het only
Ptpn9	1	2.00718	1.22024	Het only
Pxdc1	1	12.4357	3.21714	Het only
Rab17	1	4.64795	1.21908	Het only
Rab5b	1	2.22273	1.81574	Het only
Rab5c	1	2.07699	1.58332	Het only
Rab6b	1	4.06566	-21.7702	Het only
Rac3	1	5.20237	1.89497	Het only
Rasgrp3	1	3.46355	-1.25459	Het only
Rassf6	1	95.9571	11.8181	Het only
Rbks	1	2.51271	1.75843	Het only
Reg3a	1	139.236	82.056	Het only
Relt	1	2.16844	1.57516	Het only
Rfx8	1	21.9727	9.49041	Het only
Rgs13	1	282.221	35.5625	Het only
Rgs3	1	2.00875	1.59303	Het only
Rims4	1	54.7567	10.9364	Het only
Rita1	1	3.19829	2.12106	Het only
Rnase1	1	147.185	71.9857	Het only
Rnaseh2c	1	2.76132	1.39974	Het only
Rnf41	1	2.63349	1.92008	Het only
Rpl27	1	2.05927	1.23088	Het only
Rpl29	1	4.21112	1.18154	Het only
Rpl36	1	2.28917	1.42156	Het only
Rpl37	1	3.71441	1.70928	Het only
Rpl37a	1	2.12821	1.10512	Het only
Rpl39l	1	23.0001	-228.695	Het only
Rpph1	1	3.06412	-4.03609	Het only
Rps23	1	2.56157	1.07365	Het only
Rps28	1	2.32582	1.35745	Het only
Rps29	1	4.90268	1.23656	Het only
Rundc3a	1	3.02038	1.60826	Het only
Ruvbl1	1	2.2096	1.94066	Het only
S100a1	1	13.4312	5.92202	Het only
S100a13	1	2.21334	1.39877	Het only
S100a8	1	3.0217	-3.82035	Het only
S100a9	1	2.44334	-9.3151	Het only
S1pr2	1	2.92787	1.3773	Het only
Saa3	1	88.9259	17.5706	Het only
Samd9l	1	2.98758	3.7666	Het only
Saysd1	1	2.99549	1.59838	Het only
Scd1	1	2.62661	-1.02341	Het only
Scrn3	1	3.49917	4.14467	Het only
Sdhaf4	1	2.46373	1.68854	Het only
Sdr42e1	1	2.85351	1.21402	Het only
Selplg	1	2.00776	1.63314	Het only
Serpina1b	1	73.6667	18.2929	Het only
Serpinb1a	1	3.47629	-1.47632	Het only
Serpinb9	1	2.17638	1.92137	Het only
Sfrp2	1	9.75793	7.02933	Het only
Sfxn2	1	2.64664	1.98319	Het only
Sgsh	1	2.58829	1.75254	Het only
Sh2b2	1	7.68183	-1.7138	Het only
Shprh	1	2.14062	2.25273	Het only
Sirt5	1	2.01822	1.17209	Het only
Sirt6	1	2.32162	1.40271	Het only
Slc16a5	1	4.46886	4.64887	Het only
Slc1a5	1	2.04252	1.89135	Het only
Slc25a11	1	2.14937	1.84312	Het only
Slc25a5	1	2.13088	1.59587	Het only
Slc35c1	1	2.20438	1.90935	Het only
Slc35c2	1	2.05143	1.52284	Het only
Smco4	1	2.56638	1.1389	Het only
Smpd1	1	2.91349	1.96847	Het only
Smpd5	1	2.86546	1.43597	Het only
Smr3a	1	112.407	5.69377	Het only
Smug1	1	2.59134	1.96032	Het only
Snapc5	1	5.27294	1.81108	Het only
Snora70	1	639175	193608	Het only
Snrnp35	1	3.13921	1.35404	Het only
Snrpd3	1	2.2931	1.63481	Het only
Snrpf	1	2.8106	1.55901	Het only
Snx32	1	2.36283	1.71733	Het only
Soat2	1	3.28545	1.89824	Het only
Sp6	1	3.4059	1.76157	Het only
Sparcl1	1	66.2849	3.24444	Het only
Spats2	1	213.095	130.374	Het only
Spib	1	4.52576	-1.14382	Het only
Spns2	1	9.29908	1.38992	Het only
Sptbn2	1	14.4954	1.51529	Het only
Ssr4	1	2.78292	1.44726	Het only
Ssu72	1	2.47244	1.89942	Het only
Stfa3	1	163.067	39.5173	Het only
Stra13	1	2.52983	1.68491	Het only
Suclg1	1	2.13427	1.96248	Het only
Sycn	1	207.858	78.9703	Het only
Syk	1	2.57575	-1.44679	Het only
Syngr2	1	2.74979	1.91136	Het only
Taf15	1	2.32752	1.40416	Het only
Tctn1	1	2.49599	1.78833	Het only
Tgm2	1	5.31912	2.38864	Het only
Tha1	1	3.1192	1.48217	Het only
Thg1l	1	3.70445	2.33468	Het only
Thnsl2	1	6.98675	1.17766	Het only
Thtpa	1	3.49182	2.58103	Het only
Timm10	1	2.64725	1.75923	Het only
Timm10b	1	3.04862	1.50331	Het only
Timm17b	1	2.44303	1.64505	Het only
Tkfc	1	2.0643	1.55742	Het only
Tldc1	1	2.17475	1.53315	Het only
Tlr12	1	3.49979	2.43524	Het only
Tm2d3	1	2.14507	1.11173	Het only
Tm4sf1	1	68.1605	5.2007	Het only
Tmed3	1	2.14341	1.91529	Het only
Tmem101	1	2.37497	1.45527	Het only
Tmem143	1	2.55061	1.62351	Het only
Tmem147	1	3.01825	1.59425	Het only
Tmem176b	1	6.83864	1.4081	Het only
Tmem186	1	2.14701	1.33488	Het only
Tmem258	1	2.21348	1.65934	Het only
Tnfrsf13c	1	2.67128	-1.48173	Het only
Tnfrsf17	1	110.969	12.1783	Het only
Tnfsf4	1	12.0395	3.65839	Het only
Tomm5	1	2.03247	1.51525	Het only
Top1mt	1	2.30466	1.95748	Het only
Traf3ip1	1	2.54627	1.97523	Het only
Trappc2	1	2.6232	1.64358	Het only
Trappc6a	1	2.79616	1.15616	Het only
Trim16	1	3.58727	1.83728	Het only
Trim7	1	7.08435	2.35585	Het only
Trmt12	1	2.66721	2.18294	Het only
Trp53rka	1	2.01827	1.45097	Het only
Try4	1	83.5523	18.92	Het only
Tsen54	1	2.06002	1.5934	Het only
Tspo	1	2.70904	1.5291	Het only
Tspyl3	1	2.43634	1.86631	Het only
Tspyl4	1	2.54546	1.65241	Het only
Tssc4	1	2.25134	1.14241	Het only
Ttc32	1	2.16333	1.60179	Het only
Twf2	1	2.02856	1.88758	Het only
Ubd	1	161.061	3.52358	Het only
Ublcp1	1	2.00739	1.52062	Het only
Unc5cl	1	2.86743	1.24075	Het only
Upp1	1	91.0836	6.25686	Het only
Uqcc3	1	2.14538	1.23433	Het only
Uqcr10	1	2.53826	1.65751	Het only
Uqcr11	1	4.02229	1.96405	Het only
Uqcrq	1	2.36741	1.52437	Het only
Usmg5	1	2.30339	1.08715	Het only
Vamp1	1	2.23165	1.75998	Het only
Vdac1	1	2.02826	1.8094	Het only
Vim	1	2.05667	1.80318	Het only
Vps25	1	3.07308	1.80658	Het only
Wbscr27	1	2.01716	1.40617	Het only
Wdr5b	1	2.51932	1.19233	Het only
Wdr8	1	2.1307	1.58637	Het only
Wdr92	1	2.08922	1.48502	Het only
Wfikkn2	1	4.94598	6.94283	Het only
Xlr	1	6.40263	-16.0795	Het only
Zbtb12	1	4.84385	2.16639	Het only
Zbtb7b	1	10.4538	2.29273	Het only
Zbtb8os	1	2.27107	1.63257	Het only
Zdhhc12	1	2.56902	1.59431	Het only
Zfp174	1	7.46319	5.20856	Het only
Zfp239	1	4.27432	2.18051	Het only
Zfp296	1	3.39024	2.1304	Het only
Zfp316	1	2.63832	2.3069	Het only
Zfr2	1	6.53013	3.4961	Het only
Zg16	1	145.896	38.703	Het only
Zkscan7	1	2.07348	2.05178	Het only
Zscan22	1	2.45348	1.7872	Het only
1110002L01Rik	1	4.43069	3.73872	Mut only
11-Sep	1	1.70518	2.33596	Mut only
1700048O20Rik	1	1.4958	12.5324	Mut only
2010012O05Rik	1	1.60441	2.62512	Mut only
2010315B03Rik	1	2.91782	2.43076	Mut only
2310001H17Rik	1	3.22286	2.02386	Mut only
2410127L17Rik	1	1.21304	2.26763	Mut only
2810006K23Rik	1	4.4615	3.93301	Mut only
4930427A07Rik	1	1.78101	3.91949	Mut only
5730507C01Rik	1	1.56703	6.57022	Mut only
6030443J06Rik	1	6.05813	6.54957	Mut only
A930006K02Rik	1	5.84987	5.97833	Mut only
Acsf3	1	1.98233	2.22786	Mut only
Adssl1	1	2.83481	7.79993	Mut only
Agpat9	1	-1.03641	4.90768	Mut only
Airn	1	4.18856	3.77871	Mut only
Akr1c13	1	1.10059	2.15771	Mut only
Alg6	1	1.9094	2.61389	Mut only
Alms1	1	2.0499	3.21917	Mut only
Alpk3	1	1.33119	4.73991	Mut only
Anln	1	7.31208	24.352	Mut only
Antxr2	1	1.74919	2.17875	Mut only
Ap1m2	1	1.12406	5.83081	Mut only
Aplf	1	2.20242	2.48623	Mut only
Apol7b	1	1.67005	2.35446	Mut only
Arap3	1	2.17876	3.79867	Mut only
Arhgap11a	1	1.65908	2.93322	Mut only
Arl11	1	14.6642	24.0773	Mut only
Arl5a	1	1.5443	2.23289	Mut only
As3mt	1	1.11849	7.73884	Mut only
Aspm	1	4.30503	12.3773	Mut only
Atad5	1	1.14912	2.34429	Mut only
Atp6v1g3	1	53.9921	33.4532	Mut only
B230354K17Rik	1	3.33241	3.40524	Mut only
Baiap3	1	2.42896	3.31606	Mut only
Bard1	1	1.81613	3.63112	Mut only
Bcl2l12	1	2.83699	2.69342	Mut only
Bmpr1a	1	1.47468	4.12052	Mut only
Brca1	1	1.81173	3.7693	Mut only
Brd7	1	1.81144	2.07519	Mut only
Brip1	1	3.39875	9.35035	Mut only
C330024D21Rik	1	-5.25898	70.4705	Mut only
C330027C09Rik	1	-1.1204	2.25836	Mut only
Car10	1	1.33596	72.9973	Mut only
Car9	1	25.3098	29.044	Mut only
Ccdc102a	1	2.08629	2.83217	Mut only
Ccdc18	1	4.61096	9.45359	Mut only
Ccdc74a	1	12.369	10.2626	Mut only
Cdc25a	1	1.28665	2.24468	Mut only
Cdca5	1	1.9871	4.03696	Mut only
Cdk2	1	1.64019	2.37728	Mut only
Cdkn2b	1	1.73672	15.6525	Mut only
Celsr1	1	1.62935	2.09701	Mut only
Cenpv	1	2.49711	2.98203	Mut only
Cep70	1	1.66744	2.21367	Mut only
Chic1	1	1.93309	2.03525	Mut only
Chsy1	1	1.55839	2.96141	Mut only
Ckap2	1	1.66864	4.34731	Mut only
Ckap4	1	1.93746	2.62717	Mut only
Clic4	1	1.61869	2.84857	Mut only
Cpox	1	1.84953	2.18698	Mut only
Crot	1	1.83302	2.022	Mut only
Cyb5b	1	1.89191	2.05456	Mut only
Cyb5d2	1	3.10535	2.56106	Mut only
Dap	1	1.67834	2.28834	Mut only
Dapk2	1	1.9034	3.41844	Mut only
Dcp2	1	1.96997	2.26277	Mut only
Ddx58	1	1.69837	2.65278	Mut only
Ddx60	1	1.55072	2.32276	Mut only
Decr1	1	2.18853	2.3775	Mut only
Depdc1b	1	1.56768	4.17913	Mut only
Dgkh	1	1.03192	6.29867	Mut only
Dhrs7	1	1.97358	2.02291	Mut only
Dlg5	1	1.7391	3.21982	Mut only
Dmrta1	1	1.6028	2.18676	Mut only
Dnmt1	1	1.71857	2.97388	Mut only
Dnmt3b	1	1.84442	2.7814	Mut only
Dscc1	1	3.54165	7.53166	Mut only
Dtl	1	1.14905	2.37806	Mut only
Dusp19	1	2.93154	2.44155	Mut only
Dut	1	1.45875	2.24825	Mut only
Dynlt1a	1	2.55299	2.84044	Mut only
E2f2	1	1.7271	4.0837	Mut only
Eci1	1	1.92215	2.19836	Mut only
Efcab6	1	7.43984	22.48	Mut only
Efnb1	1	1.34809	2.94526	Mut only
Eldr	1	23.6697	21.1408	Mut only
Enc1	1	1.95662	2.26167	Mut only
Epcam	1	1.5717	4.2358	Mut only
Erap1	1	1.31977	2.01753	Mut only
Ercc6l	1	1.69209	3.33834	Mut only
Exo1	1	1.58608	3.98146	Mut only
Exosc7	1	1.56948	2.17128	Mut only
Ezh2	1	1.78738	2.99171	Mut only
F2r	1	1.87137	2.24101	Mut only
Fam208a	1	1.51092	2.03175	Mut only
Fam214a	1	1.54356	2.32971	Mut only
Fam83h	1	2.1208	5.22158	Mut only
Fbxo48	1	2.37924	4.35609	Mut only
Fbxo5	1	1.28758	2.14155	Mut only
Fdps	1	1.92289	2.27046	Mut only
Foxk2	1	1.64	2.00192	Mut only
Foxred2	1	-1.1556	2.57902	Mut only
Galm	1	1.48037	2.39067	Mut only
Galnt7	1	1.43283	2.02532	Mut only
Gas2l3	1	1.46832	4.75516	Mut only
Gata1	1	3.71597	5.20605	Mut only
Gemin5	1	1.83103	2.29532	Mut only
Gm11744	1	58.923	72.6923	Mut only
Gm12070	1	1.91755	2.12521	Mut only
Gm13154	1	1.61183	7.16079	Mut only
Gm13157	1	1.73205	2.59893	Mut only
Gm1976	1	1.30452	2.16923	Mut only
Gm20752	1	5.56165	299.903	Mut only
Gm3604	1	3.62015	5.796	Mut only
Gm5141	1	2.70572	2.53664	Mut only
Gm6682	1	3.19719	6.76267	Mut only
Gm8979	1	2.50852	16.5148	Mut only
Gmds	1	1.64181	2.10273	Mut only
Gmnn	1	1.38987	2.0648	Mut only
Gpr63	1	8.37452	6.15035	Mut only
Gpx7	1	1.98608	3.74036	Mut only
Grhl3	1	10.708	5.72962	Mut only
Grtp1	1	13.7453	7.66877	Mut only
Gsap	1	1.57516	2.83973	Mut only
Gskip	1	2.45185	2.08369	Mut only
Gtse1	1	1.83021	5.86001	Mut only
Gusb	1	1.96406	2.05767	Mut only
H2afx	1	1.05571	2.70837	Mut only
H2-T3	1	1.85691	2.5134	Mut only
Haus1	1	1.63518	2.36239	Mut only
Hdhd2	1	1.63707	2.0737	Mut only
Heatr5b	1	1.94935	2.09136	Mut only
Hectd2	1	1.77501	2.05298	Mut only
Hells	1	1.59988	3.58093	Mut only
Herc6	1	1.67196	2.76884	Mut only
Hgsnat	1	1.48116	2.10538	Mut only
Hist1h2bl	1	29.4872	72.5481	Mut only
Hist1h3a	1	27.3338	270.116	Mut only
Hmbox1	1	1.72891	2.36956	Mut only
Hmbs	1	1.54366	2.28715	Mut only
Hpgds	1	2.14525	3.16778	Mut only
Hsh2d	1	2.02268	2.38722	Mut only
Ice2	1	1.73836	2.15368	Mut only
Ide	1	1.46909	2.22343	Mut only
Idi1	1	1.27759	2.28315	Mut only
Ikzf3	1	1.59644	2.04432	Mut only
Incenp	1	1.69155	2.75937	Mut only
Islr	1	15.8379	1251.4	Mut only
Itga2	1	1.85805	6.17897	Mut only
Jup	1	2.27211	7.44694	Mut only
Kbtbd12	1	55.7489	160.067	Mut only
Kcnq5	1	1.08288	2.53086	Mut only
Kctd1	1	2.33025	2.69944	Mut only
Kif15	1	3.92462	13.535	Mut only
Kif22	1	2.37717	4.79872	Mut only
Kif5a	1	-1.39507	14.9456	Mut only
Klrc1	1	1.30385	4.00806	Mut only
Klrd1	1	1.77441	2.43031	Mut only
Knstrn	1	1.66182	2.30044	Mut only
Ldlr	1	1.36214	2.90889	Mut only
Lect1	1	42.608	56.9362	Mut only
Lhfp	1	2.15585	3.5666	Mut only
LOC100861615	1	2.89776	4.00177	Mut only
Lrig3	1	-118.011	2.87749	Mut only
Lsm2	1	1.75523	2.95071	Mut only
Lsr	1	1.14871	3.40758	Mut only
Mad2l1	1	1.43103	2.05847	Mut only
Magohb	1	1.7799	3.1924	Mut only
Man2a1	1	1.81806	2.22631	Mut only
Mastl	1	1.39661	3.50238	Mut only
Mb21d1	1	1.35025	3.02417	Mut only
Mbd4	1	1.58068	2.24795	Mut only
Mbnl3	1	1.50459	2.33026	Mut only
Mcm6	1	1.69566	2.68748	Mut only
Mcm7	1	1.5085	2.09718	Mut only
Mdn1	1	1.7797	2.07291	Mut only
Mef2a	1	1.12378	2.45194	Mut only
Mgat4b	1	1.84659	3.03186	Mut only
Mical2	1	2.40445	3.16435	Mut only
Mis18bp1	1	1.64648	4.27898	Mut only
Mmp14	1	-1.97417	20.6375	Mut only
Msh6	1	1.57987	2.11875	Mut only
Msi1	1	2.58957	2.66081	Mut only
Mtfr2	1	2.75999	6.00305	Mut only
Mthfd1	1	1.87145	2.03686	Mut only
Myo1f	1	1.93683	2.10198	Mut only
Nav1	1	1.33943	2.58051	Mut only
Ncapd2	1	1.94773	3.81132	Mut only
Ncapg2	1	2.44581	5.91767	Mut only
Ncoa7	1	1.36692	3.13661	Mut only
Ndrg1	1	1.70424	5.1896	Mut only
Nefh	1	3.72879	4.63384	Mut only
Nsl1	1	1.58377	3.272	Mut only
Nudt5	1	2.08747	2.80339	Mut only
Obfc1	1	1.81742	2.21562	Mut only
Ogfrl1	1	1.53618	2.57972	Mut only
Oxct1	1	1.47184	2.18634	Mut only
P3h4	1	4.06416	18.6083	Mut only
Palb2	1	1.51407	2.11803	Mut only
Palld	1	1.80344	2.45507	Mut only
Papola	1	1.79001	2.09513	Mut only
Parp14	1	1.43879	2.49344	Mut only
Pask	1	2.96887	5.23834	Mut only
Pcgf2	1	5.40966	4.19895	Mut only
Pgd	1	1.88456	2.10702	Mut only
Pidd1	1	2.21571	3.00747	Mut only
Piwil2	1	1.77317	2.60592	Mut only
Pkd1l3	1	4.24279	6.1578	Mut only
Pkmyt1	1	1.7474	2.88336	Mut only
Pla2g4c	1	4.54797	11.3011	Mut only
Plch1	1	10.7181	9.77047	Mut only
Plek	1	1.13126	2.29448	Mut only
Plekha8	1	1.18125	2.48117	Mut only
Pnpt1	1	1.38793	2.08576	Mut only
Poc1a	1	1.85109	2.51611	Mut only
Pogk	1	1.76678	2.07639	Mut only
Pola2	1	1.53482	2.02679	Mut only
Pole	1	2.08825	3.72687	Mut only
Pomgnt2	1	3.19724	7.75723	Mut only
Pot1a	1	1.86872	2.18862	Mut only
Ppp3cc	1	1.79319	2.34347	Mut only
Prdx2	1	1.88923	2.05375	Mut only
Prim1	1	1.57047	2.03153	Mut only
Prim2	1	1.36903	2.02419	Mut only
Prps2	1	1.84643	2.38761	Mut only
Prr13	1	1.80425	2.12355	Mut only
Prss36	1	3.43104	4.10204	Mut only
Ptp4a3	1	1.79933	2.64621	Mut only
Ptpn14	1	1.17106	4.00419	Mut only
Ptpn4	1	1.60768	2.89177	Mut only
Ptprs	1	1.22761	2.35414	Mut only
Pvt1	1	1.51188	2.66681	Mut only
Pydc3	1	1.86809	2.64051	Mut only
Pyhin1	1	1.92402	2.82383	Mut only
Rad1	1	2.34155	2.54011	Mut only
Rad50	1	1.97668	2.5602	Mut only
Rad51ap1	1	2.2323	4.46713	Mut only
Raph1	1	1.88783	4.17152	Mut only
Rbbp9	1	2.37595	2.52369	Mut only
Rbm43	1	1.83802	2.02895	Mut only
Rbm44	1	-15.9667	14.3263	Mut only
Rims2	1	23.3466	113.088	Mut only
Rinl	1	1.9455	2.00436	Mut only
Rnaseh2b	1	1.58421	2.01761	Mut only
Rnf128	1	2.38029	3.03283	Mut only
Rnf169	1	1.40779	2.21805	Mut only
Rps27l	1	1.8981	2.38586	Mut only
Rsad2	1	1.51003	4.91098	Mut only
Sac3d1	1	1.76408	2.57481	Mut only
Sacs	1	1.87809	2.90043	Mut only
Sapcd2	1	2.02664	3.34314	Mut only
Scn2b	1	2.86026	6.58517	Mut only
Serpina4-ps1	1	5.66008	5.61404	Mut only
Serpinb5	1	6.75419	97.0046	Mut only
Sfxn1	1	1.78867	2.20161	Mut only
Sgol1	1	2.51099	7.96248	Mut only
Sgol2a	1	1.04823	3.24743	Mut only
Ska3	1	1.19378	2.6684	Mut only
Skap2	1	1.91544	2.15082	Mut only
Slc27a3	1	4.12005	2.65932	Mut only
Slc33a1	1	1.93329	2.00459	Mut only
Slc35a5	1	1.73127	2.23503	Mut only
Slc39a10	1	1.46058	2.46838	Mut only
Slc39a6	1	1.77777	2.14977	Mut only
Slc43a2	1	1.88551	2.41053	Mut only
Slc9a5	1	4.09422	8.60138	Mut only
Smc2	1	1.64169	3.34506	Mut only
Sntb2	1	1.71393	2.02113	Mut only
Snx1	1	1.93553	2.26379	Mut only
Snx10	1	1.69086	2.2886	Mut only
Socs1	1	1.88262	2.89907	Mut only
Sox12	1	2.48345	2.64882	Mut only
Sp100	1	1.57113	2.05091	Mut only
Spdl1	1	1.56357	3.04088	Mut only
Specc1	1	1.73185	3.54384	Mut only
Srbd1	1	1.9153	2.08077	Mut only
Srm	1	1.95509	2.21324	Mut only
Srsf1	1	1.71942	2.19861	Mut only
Stard10	1	1.40153	2.11732	Mut only
Stat2	1	1.35544	2.11831	Mut only
Stil	1	1.78141	4.75903	Mut only
Susd1	1	4.80532	8.21844	Mut only
Tacc3	1	1.70497	3.39684	Mut only
Tbc1d31	1	1.93584	3.58447	Mut only
Tcam1	1	3.41764	12.1386	Mut only
Tcf7l1	1	1.9662	2.91218	Mut only
Tex9	1	1.6042	2.65864	Mut only
Tfcp2	1	1.86519	2.22441	Mut only
Tgm7	1	2.42931	21.8371	Mut only
Ticrr	1	2.1339	5.13901	Mut only
Tipin	1	1.50818	2.3313	Mut only
Tlcd2	1	2.34279	15.3625	Mut only
Tm6sf1	1	1.95582	2.41018	Mut only
Tmem97	1	1.78464	2.35437	Mut only
Tmprss4	1	6.18624	80.7528	Mut only
Tnnt1	1	1.93364	11.5797	Mut only
Topbp1	1	1.09639	2.06101	Mut only
Tppp	1	1.07716	3.56576	Mut only
Trafd1	1	1.73577	2.19471	Mut only
Trim2	1	2.01947	2.70182	Mut only
Trio	1	1.79382	2.40924	Mut only
Tshz3	1	-1.5238	3.49809	Mut only
Ttf2	1	1.91894	2.4596	Mut only
Ttll11	1	2.38767	14.4635	Mut only
Ubash3b	1	1.30579	2.09475	Mut only
Ubxn11	1	-1.09227	2.09233	Mut only
Vkorc1l1	1	1.92224	2.10487	Mut only
Wdr31	1	186.082	162.526	Mut only
Wdr86	1	2.11355	12.2436	Mut only
Xist	1	1.39631	4.2292	Mut only
Xrcc6	1	1.95081	3.24553	Mut only
Ybx3	1	1.72365	3.38982	Mut only
Zbed4	1	1.47929	2.01265	Mut only
Zbtb18	1	1.48952	2.33545	Mut only
Zc3hav1l	1	1.8647	2.39207	Mut only
Zdhhc2	1	1.92492	2.86415	Mut only
Zdhhc6	1	2.44179	2.66788	Mut only
Zfand4	1	2.41668	4.26394	Mut only
Zfp160	1	1.72668	2.07002	Mut only
Zfp322a	1	1.75724	2.06308	Mut only
Zfp367	1	1.11537	2.32227	Mut only
Zfp40	1	1.08007	2.05443	Mut only
Zfp458	1	2.83351	4.52091	Mut only
Zfp473	1	2.26797	3.4266	Mut only
Zfp560	1	2.51992	3.00625	Mut only
Zfp953	1	1.9785	2.07015	Mut only
Zranb3	1	1.21974	2.12264	Mut only
Zwilch	1	1.4712	3.51515	Mut only
2410089E03Rik	1	-2.31431	-2.01511	conserved
3110043O21Rik	1	-5.42964	-5.54065	conserved
4632428N05Rik	1	-2.3313	-2.55433	conserved
4930523C07Rik	1	-4.90244	-3.83272	conserved
5730508B09Rik	1	-6.44528	-4.23262	conserved
7-Mar	1	-5.38042	-3.72256	conserved
A930024E05Rik	1	-2.75972	-2.03172	conserved
AA414768	1	-5.33339	-14.1665	conserved
Aaed1	1	-2.89546	-2.76319	conserved
Aar2	1	-2.41819	-2.11192	conserved
Abca1	1	-3.0977	-6.3829	conserved
Abcg1	1	-2.60056	-2.50546	conserved
Abhd17b	1	-4.08748	-2.25434	conserved
Abt1	1	-2.49484	-2.45504	conserved
Acot11	1	-2.62395	-8.59081	conserved
Actn1	1	-13.7362	-20.5829	conserved
Adamts13	1	-3.78901	-2.53408	conserved
Adck3	1	-3.11182	-2.8652	conserved
Adh1	1	-8.36363	-11.2678	conserved
Aebp2	1	-3.84984	-2.69375	conserved
Afap1	1	-24.1678	-43.9568	conserved
Aff1	1	-5.46516	-3.41572	conserved
Ahr	1	-14.7529	-27.8597	conserved
Alpl	1	-29.8252	-56.5053	conserved
Als2cl	1	-2.9926	-5.52381	conserved
Amd1	1	-1395.22	-810.398	conserved
Ankrd50	1	-9.22101	-5.86817	conserved
Anxa5	1	-2.16165	-5.3512	conserved
Arc	1	-3.54151	-2.54048	conserved
Arf4	1	-2.53965	-2.23928	conserved
Arhgap29	1	-6.83926	-12.2523	conserved
Arhgap5	1	-2.60929	-2.32717	conserved
Arid5a	1	-3.38108	-2.41782	conserved
Arid5b	1	-4.63363	-2.46245	conserved
Arih2	1	-3.06228	-2.48806	conserved
Arl5b	1	-5.05968	-2.59214	conserved
Armcx3	1	-3.78719	-12.4636	conserved
Armcx4	1	-6.83695	-56.2669	conserved
Arntl	1	-4.55001	-3.34449	conserved
Arrdc3	1	-6.14633	-4.47014	conserved
Arrdc4	1	-6.82359	-3.27187	conserved
Asb14	1	-5.73107	-11.6248	conserved
Atf2	1	-2.89101	-2.06239	conserved
Atf3	1	-27.581	-8.79516	conserved
Atf4	1	-3.71644	-2.39684	conserved
Atg101	1	-2.15291	-2.01902	conserved
Atg13	1	-2.32179	-2.1267	conserved
Atg2a	1	-3.24038	-3.11298	conserved
Atp1b1	1	-5.74733	-2.26986	conserved
Atp6ap2	1	-2.26222	-2.03707	conserved
Atp6v0d1	1	-2.73416	-2.45907	conserved
Atrnl1	1	-7.79104	-8.26388	conserved
Aven	1	-3.85536	-2.38595	conserved
Avl9	1	-3.98661	-2.86083	conserved
Bach2	1	-4.49438	-4.72266	conserved
Baiap2	1	-2.87741	-2.48036	conserved
Bambi	1	-12.4395	-2.73936	conserved
Baz2b	1	-3.37745	-10.9407	conserved
Bcl10	1	-4.94072	-4.32652	conserved
Bcl9	1	-2.86025	-5.50352	conserved
Bend3	1	-3.59873	-2.72069	conserved
Birc2	1	-3.60227	-2.40307	conserved
Birc3	1	-4.42588	-2.81872	conserved
Bloc1s4	1	-3.12406	-2.47933	conserved
Blzf1	1	-3.36659	-2.33173	conserved
Bmpr2	1	-2.5678	-3.44596	conserved
Bod1	1	-2.60809	-3.0578	conserved
Bri3	1	-2.49234	-2.93489	conserved
Brix1	1	-2.41382	-2.08078	conserved
Bsdc1	1	-3.84141	-2.89225	conserved
Btg1	1	-6.93388	-4.10194	conserved
Cables2	1	-2.54927	-2.68629	conserved
Cacul1	1	-3.2626	-2.4351	conserved
Calcrl	1	-6.7513	-4.02348	conserved
Camsap2	1	-3.1035	-2.11163	conserved
Car2	1	-9.72694	-7.30448	conserved
Casz1	1	-3.6012	-2.38543	conserved
Cbll1	1	-2.99506	-2.11184	conserved
Ccdc28a	1	-2.39379	-2.72766	conserved
Ccdc59	1	-2.96786	-2.02118	conserved
Ccdc64	1	-3.72534	-3.37259	conserved
Ccdc91	1	-2.19298	-3.46148	conserved
Ccng2	1	-3.56002	-2.12058	conserved
Ccnl1	1	-3.97837	-2.34624	conserved
Ccnt1	1	-3.29765	-2.09678	conserved
Ccnyl1	1	-4.30631	-3.33509	conserved
Ccr7	1	-11.9346	-5.52719	conserved
Ccr9	1	-32.3984	-23.0553	conserved
Ccsap	1	-4.55057	-3.09019	conserved
Cd226	1	-5.08796	-47.7987	conserved
Cd28	1	-5.53322	-2.55901	conserved
Cd53	1	-2.24701	-2.15518	conserved
Cd55	1	-5.46012	-4.39357	conserved
Cd69	1	-7.77025	-3.34743	conserved
Cd7	1	-4.02653	-2.6741	conserved
Cd86	1	-2.52563	-5.38608	conserved
Cd9	1	-4.68666	-14.0658	conserved
Cdadc1	1	-2.41263	-2.10537	conserved
Cdc14b	1	-4.47332	-3.2584	conserved
Cdc42ep4	1	-3.44699	-7.58139	conserved
Cdip1	1	-2.14304	-2.00832	conserved
Cdk11b	1	-2.38047	-2.23997	conserved
Cdk17	1	-3.7545	-2.75562	conserved
Cdk19	1	-3.2016	-2.48854	conserved
Cdk20	1	-6.0362	-8.44766	conserved
Cdkn2aip	1	-4.077	-2.53103	conserved
Cdr2	1	-2.88222	-2.52191	conserved
Celsr2	1	-3.62359	-3.63459	conserved
Cenpa	1	-5.73503	-2.93471	conserved
Cers6	1	-5.29729	-13.0248	conserved
Cfl2	1	-2.40611	-2.45491	conserved
Chic2	1	-3.57058	-2.24309	conserved
Chka	1	-3.04087	-2.58313	conserved
Chn2	1	-6.9735	-13.3603	conserved
Chrna2	1	-15.5282	-6.44796	conserved
Chst15	1	-2.19704	-2.20175	conserved
Chst2	1	-5.4734	-13.584	conserved
Cited2	1	-5.99355	-4.20341	conserved
Clint1	1	-3.87144	-2.90401	conserved
Clk1	1	-4.58387	-2.53176	conserved
Clk4	1	-2.7177	-2.02111	conserved
Clp1	1	-2.10477	-2.10895	conserved
Cnbp	1	-2.40374	-2.16452	conserved
Cnga1	1	-7.84074	-5.32849	conserved
Cnksr3	1	-22.1918	-52.6825	conserved
Cnn3	1	-7.64535	-14.8611	conserved
Cnnm4	1	-4.13566	-3.13747	conserved
Col6a3	1	-16.3609	-48.0148	conserved
Cops8	1	-2.50683	-2.40945	conserved
Coq10b	1	-10.7263	-3.55876	conserved
Cpd	1	-2.07069	-4.24376	conserved
Cpeb2	1	-4.50606	-2.35744	conserved
Cpeb4	1	-3.61183	-2.38943	conserved
Cpm	1	-4.34564	-5.76361	conserved
Crebrf	1	-3.63311	-2.3822	conserved
Crem	1	-4.05325	-2.53839	conserved
Cry1	1	-3.12762	-2.33265	conserved
Cry2	1	-3.46876	-2.64047	conserved
Csnk1e	1	-5.51071	-6.67733	conserved
Csrnp1	1	-4.15338	-2.45984	conserved
Ctdp1	1	-2.17514	-2.10528	conserved
Ctla4	1	-33.2559	-28.7123	conserved
Ctsl	1	-6.06736	-22.9416	conserved
Cxcr4	1	-2.33299	-2.88921	conserved
Cxxc5	1	-8.44476	-22.4814	conserved
Cyth2	1	-3.28083	-2.58995	conserved
Cyth3	1	-3.02349	-2.32403	conserved
Cytip	1	-4.62515	-2.74268	conserved
D15Ertd621e	1	-3.51407	-2.04321	conserved
D230025D16Rik	1	-2.18968	-2.12663	conserved
Dapk1	1	-5.95862	-12.241	conserved
Dbf4	1	-6.79852	-2.74504	conserved
Dcun1d4	1	-4.08065	-3.00252	conserved
Ddx3x	1	-3.57584	-2.43962	conserved
Dennd2c	1	-6.33226	-2.74547	conserved
Dgat1	1	-3.44396	-4.08032	conserved
Dgka	1	-2.50096	-2.27791	conserved
Dhrs3	1	-2.87461	-5.55989	conserved
Dhx38	1	-2.68631	-2.29548	conserved
Dhx40	1	-3.91263	-3.06354	conserved
Dirc2	1	-2.53271	-2.65342	conserved
Dnajb4	1	-7.02238	-3.66781	conserved
Dnajb9	1	-13.7037	-5.61512	conserved
Dnajc12	1	-6.16727	-4.35174	conserved
Dnttip2	1	-2.81461	-2.17671	conserved
Dpp4	1	-4.60433	-4.75755	conserved
Dsel	1	-12.5097	-37.478	conserved
Dtx1	1	-7.93435	-4.29218	conserved
Dtx4	1	-2.39967	-4.79403	conserved
Dusp1	1	-25.1603	-3.69554	conserved
Dusp10	1	-27.1238	-5.31432	conserved
Dusp16	1	-6.22756	-3.97224	conserved
Dusp2	1	-11.4743	-8.41014	conserved
Dusp4	1	-4.94676	-7.77278	conserved
Dusp5	1	-5.74481	-3.0038	conserved
Efnb2	1	-5.95031	-6.1884	conserved
Egr1	1	-3.38079	-3.27045	conserved
Egr2	1	-2.85081	-4.05246	conserved
Egr3	1	-2.86098	-3.88717	conserved
Ehd1	1	-3.7523	-2.88436	conserved
Eif1	1	-4.31899	-3.72651	conserved
Eif2ak3	1	-4.47127	-4.17013	conserved
Elk3	1	-2.63835	-2.33103	conserved
Ell2	1	-3.35718	-4.81207	conserved
Elmsan1	1	-6.895	-3.51776	conserved
Emb	1	-4.05303	-3.02901	conserved
Emp1	1	-13.1265	-11.4361	conserved
Epc2	1	-4.8243	-3.13305	conserved
Ephb6	1	-3.47442	-4.73264	conserved
Ephx1	1	-7.25538	-4.29021	conserved
Etaa1	1	-2.96623	-2.05086	conserved
Ets2	1	-3.78915	-2.43949	conserved
Ext1	1	-9.89862	-8.94972	conserved
Faah	1	-2.67089	-2.88427	conserved
Fam101b	1	-5.0287	-4.4509	conserved
Fam103a1	1	-2.83798	-2.31881	conserved
Fam107b	1	-4.98914	-3.25668	conserved
Fam117b	1	-3.30346	-3.00814	conserved
Fam118a	1	-3.61512	-3.19603	conserved
Fam134b	1	-3.62316	-2.74253	conserved
Fam222a	1	-11.4348	-6.22687	conserved
Fam65b	1	-3.3647	-2.34543	conserved
Fam76a	1	-2.1989	-2.0253	conserved
Fbrs	1	-2.9367	-2.43741	conserved
Fbxl3	1	-4.70149	-2.634	conserved
Fbxo32	1	-6.5554	-3.78012	conserved
Fbxo33	1	-5.18809	-3.14226	conserved
Fdxacb1	1	-5.79522	-3.49802	conserved
Fgfrl1	1	-3.34839	-4.35504	conserved
Firre	1	-4.73968	-5.86971	conserved
Fnip1	1	-4.35837	-2.6574	conserved
Fos	1	-5.20033	-2.48878	conserved
Fosb	1	-23.7211	-2.109	conserved
Fosl2	1	-11.6968	-4.24236	conserved
Foxo1	1	-4.16109	-2.86752	conserved
Foxp1	1	-2.91677	-2.09172	conserved
Frat1	1	-12.4265	-7.184	conserved
Frat2	1	-14.9279	-7.59623	conserved
Frmd6	1	-4.03759	-3.03198	conserved
Frs2	1	-3.20873	-2.06157	conserved
Fzd5	1	-2.14421	-2.17868	conserved
Gabpb1	1	-3.36639	-2.15806	conserved
Gadd45a	1	-12.5438	-20.6511	conserved
Gadd45b	1	-4.46732	-3.26869	conserved
Galnt10	1	-14.137	-40.1167	conserved
Galnt9	1	-13.4053	-263.454	conserved
Gch1	1	-11.657	-4.78302	conserved
Gcsh	1	-2.28794	-2.59041	conserved
Gem	1	-3.75957	-2.02263	conserved
Ggt1	1	-6.14703	-5.22828	conserved
Ginm1	1	-2.55615	-2.59221	conserved
Gla	1	-3.66355	-2.95464	conserved
Gltscr1	1	-2.63825	-2.0351	conserved
Gm527	1	-5.40115	-3.66184	conserved
Gm6377	1	-3.43489	-5.62814	conserved
Gmeb2	1	-2.23805	-2.0864	conserved
Gnb4	1	-5.68133	-7.85257	conserved
Gorab	1	-2.79571	-2.09203	conserved
Gpbp1	1	-3.00198	-2.0364	conserved
Gpcpd1	1	-3.30131	-2.13029	conserved
Gpr132	1	-10.4718	-5.51371	conserved
Gpr68	1	-7.23452	-26.3345	conserved
Gramd1a	1	-2.53205	-2.87165	conserved
Grhl1	1	-4.67388	-5.60421	conserved
Grpel1	1	-2.08531	-2.06312	conserved
Gtf2b	1	-2.29763	-2.01559	conserved
Gtf2ird1	1	-9.83843	-10.2995	conserved
Gypc	1	-9.15896	-5.80176	conserved
H3f3b	1	-2.91956	-2.92202	conserved
H60b	1	-8.31183	-7.87646	conserved
Haus2	1	-3.52987	-2.32799	conserved
Hbp1	1	-3.97393	-3.22312	conserved
Hbs1l	1	-3.94624	-2.77759	conserved
Heca	1	-2.50478	-2.20701	conserved
Hexim1	1	-9.06144	-4.46529	conserved
Hic2	1	-3.51403	-2.8935	conserved
Hivep1	1	-4.18361	-3.64075	conserved
Hmox1	1	-3.18217	-2.88912	conserved
Hspa5	1	-4.33153	-2.73358	conserved
Iba57	1	-3.74975	-4.0479	conserved
Ica1l	1	-7.67488	-5.64643	conserved
Icos	1	-8.0287	-4.58016	conserved
Id2	1	-3.71258	-12.4966	conserved
Ier2	1	-5.8739	-2.15032	conserved
Ier5	1	-5.44586	-3.13214	conserved
Ifngr1	1	-2.08726	-2.4774	conserved
Ifngr2	1	-28.4087	-49.4031	conserved
Ifrd1	1	-10.7198	-6.86618	conserved
Igfbp4	1	-55.7244	-43.3926	conserved
Ikzf5	1	-3.28507	-2.26496	conserved
Il21r	1	-2.42393	-2.71446	conserved
Il4ra	1	-3.0541	-2.71112	conserved
Il6st	1	-5.4906	-6.03865	conserved
Il7r	1	-5.45721	-4.87264	conserved
Impact	1	-3.36751	-2.30827	conserved
Inadl	1	-4.56005	-4.6392	conserved
Inf2	1	-4.10532	-4.93783	conserved
Ing3	1	-5.19781	-3.30156	conserved
Ing5	1	-2.38296	-2.24333	conserved
Inpp5a	1	-5.58881	-3.60632	conserved
Insig1	1	-3.73325	-2.37258	conserved
Iqcb1	1	-5.3985	-3.74889	conserved
[truncated: 1,133 more rows]
