# Supplementary material for: Dnmt3a Is a Haploinsufficient Tumor Suppressor in CD8+ Peripheral T Cell Lymphoma
Source: PLoS Genet. 2016 Sep 30;12(9):e1006334. doi: 10.1371/journal.pgen.1006334 (PMC5045215; doi:10.1371/journal.pgen.1006334)
Supplement: S9 Table — Heat maps derived from global expression profiling for genes differentially expressed in both human PTCL (PTCL) relative to normal tonsil T cells (T) and in Dnmt3a+/- PTCL (+/-) and/or Dnmt3aΔ/Δ PTCL (Δ/Δ) relative to normal Dnmt3a+/+ CD8+ cells (presented as fold change). 182 genes were commonly overexpressed in human PTCL, Dnmt3a+/- PTCL, and Dnmt3aΔ/Δ PTCL, while 210 genes were commonly underexpressed in all three tumor types. 134 overexpressed and 205 underexpressed genes were specific to human PTCL and Dnmt3a+/- PTCL, whereas 70 overexpressed and 29 underexpressed genes were only observed in human PTCL and Dnmt3aΔ/Δ PTCL. For microarray data (human samples), genes with a fold change >1.5 and a P-value <0.05 were considered significant. For RNA-seq data (mouse samples), genes with a fold change >2 and a p-value <0.05 were considered significant. Data is presented in graphical form in Fig 8A. (XLSX) [file pgen.1006334.s017.xlsx]

## Sheet: Sheet1
S9 Table. Overlaps in gene expression between human and mouse PTCL. Related to Figure 8.
Gene	Tonsil T	Human	CD8	Het	Mut
Abcd1	1	1.99	1	2.48612	2.29657
Acot7	1	3.06	1	2.83464	3.04289
Ada	1	2.84	1	3.58729	3.77385
Adap1	1	2.27	1	4.73747	4.82685
Ahcy	1	2.55	1	2.83593	2.41248
Aldh7a1	1	3.6	1	5.46134	7.59731
Ap1s1	1	1.84	1	2.40624	2.04831
Aqp9	1	2.8	1	6.82089	6.26671
Arsb	1	3.33	1	12.8754	13.1729
Asf1b	1	4.34	1	2.18921	3.81523
Atp8b4	1	2.1	1	3.00435	3.98567
Aurkb	1	5.28	1	8.47819	16.1387
B4galt5	1	3.08	1	2.47969	2.41979
Bak1	1	2.19	1	2.57979	2.28681
Bcl2l2	1	4.27	1	3.7171	5.19831
Bgn	1	6.58	1	124.822	152.087
Birc5	1	10.45	1	5.52798	11.926
Bub1	1	13.08	1	3.06989	9.37959
Bub1b	1	13.4	1	5.59533	14.6376
C1qtnf6	1	1.82	1	13.0344	12.6544
C3	1	98.91	1	31.5683	25.24
Capg	1	7.14	1	2.49962	2.17174
Casc5	1	3.92	1	4.04746	13.495
Casp7	1	3.21	1	2.32474	2.77878
Ccl8	1	25.24	1	157.513	252.092
Ccna2	1	11.45	1	4.4075	11.6737
Ccnb1	1	18.44	1	5.50796	9.20465
Ccne1	1	4.77	1	3.61056	4.86175
Cd163l1	1	5.94	1	12.7288	29.0294
Cd38	1	3.75	1	4.21316	5.6814
Cdc45	1	4.25	1	2.55056	4.69567
Cdc6	1	6.29	1	5.8954	14.149
Cdca2	1	11.25	1	4.00745	8.73533
Cdca3	1	3.88	1	4.78518	7.6934
Cdca8	1	4.42	1	4.56613	8.05265
Cdk1	1	9.53	1	7.15007	11.4242
Cenpe	1	8.14	1	3.52015	10.0097
Cep55	1	12.75	1	2.05166	5.53245
Chek2	1	1.52	1	4.83588	7.17381
Ckap2l	1	3.87	1	2.92485	7.47107
Cks1b	1	3.47	1	3.74275	4.97943
Cln3	1	2.19	1	3.01052	3.28138
Cmpk2	1	1.82	1	4.8043	9.03636
Cntln	1	2.73	1	3.98821	2.60619
Col3a1	1	337.74	1	65.4248	80.9714
Cpne3	1	2.22	1	2.15525	2.67781
Crk	1	1.77	1	2.08743	2.17468
Crybg3	1	3.24	1	3.46344	3.90484
Cysltr2	1	2.57	1	3.1704	4.63566
Dlgap5	1	23.27	1	3.96966	7.50247
Dsg2	1	2.29	1	4.79387	20.9543
E2f3	1	1.6	1	2.21281	3.09624
E2f7	1	3.29	1	2.95224	7.21048
Ebp	1	3.07	1	3.1862	2.24164
Ect2	1	7.96	1	2.58501	6.5695
Elovl6	1	2.78	1	4.78507	7.37281
Emilin2	1	11.97	1	11.086	3.36138
Entpd1	1	14.72	1	6.31297	7.4806
Esco2	1	3.61	1	3.97477	11.812
Espl1	1	3.12	1	11.0147	28.515
Fabp4	1	46.9	1	974.883	161.274
Fam72a	1	8.68	1	3.17153	4.1038
Fanca	1	3.3	1	3.65763	5.67011
Farp1	1	3.62	1	2.29634	6.02337
Fcgrt	1	5.99	1	3.13208	3.15158
Fes	1	3.64	1	4.04559	4.09559
Fgl2	1	36.53	1	22.3008	24.4119
Fhl2	1	3.47	1	4.11014	7.23997
Fstl1	1	72.84	1	30.5367	42.4815
Gart	1	1.94	1	2.45164	2.17741
Gimap8	1	1.77	1	2.16279	2.09522
Gng2	1	3.2	1	2.48107	2.73232
Golim4	1	8.3	1	2.59776	2.4329
Gpnmb	1	126.6	1	332.518	198.91
Gzma	1	7.51	1	10.2311	4.61587
Gzmb	1	28.1	1	36.8418	18.7424
Hdac11	1	1.88	1	6.24705	4.15071
Hmga1	1	2.59	1	2.90874	2.12536
Hmmr	1	15.91	1	9.08764	27.2025
Hn1l	1	1.78	1	3.13787	3.65066
Hs1bp3	1	2.2	1	3.5764	3.11242
Hvcn1	1	2.48	1	3.34406	2.03705
Hyal2	1	3.71	1	4.23191	3.13998
Ifi35	1	1.57	1	2.75247	2.16454
Ifih1	1	2.61	1	2.27836	3.74048
Itih5	1	10	1	6.05896	5.3541
Itpripl2	1	4.63	1	10.8245	9.55076
Kif14	1	7.86	1	5.0493	13.7392
Kifc1	1	3.53	1	5.69327	9.54397
Kpna2	1	2.92	1	2.51213	4.87334
Lactb2	1	2.85	1	2.62351	2.89491
Lamp2	1	4.58	1	3.33142	3.52352
Lgals3bp	1	4.43	1	4.76435	5.23732
Lgals9	1	3.04	1	2.23899	2.06917
Lgalsl	1	2.76	1	3.89561	5.61966
Lrrk1	1	2.88	1	6.51662	8.49987
Luzp1	1	1.79	1	3.22351	5.62106
Ly6e	1	3.84	1	3.96264	4.01892
Mcm10	1	9.89	1	7.34025	16.095
Mcts1	1	1.55	1	2.24954	2.00367
Mgat1	1	3.33	1	4.4653	3.9339
Mgll	1	16.13	1	3.52972	4.18834
Mlkl	1	2.43	1	63.8337	80.1041
Mov10	1	2.45	1	2.7042	3.2457
Mpp1	1	4.19	1	3.0669	2.40994
Mtch1	1	1.66	1	3.4864	2.93417
Myo1c	1	3.6	1	3.0629	2.18041
Ncapg	1	10.91	1	4.61448	14.0569
Ncaph	1	5.9	1	2.67873	6.4153
Nek2	1	5.93	1	3.85735	8.37666
Neurl1b	1	6.78	1	6.04251	10.5331
Nln	1	3.43	1	2.15324	2.11145
Nod1	1	2	1	2.1753	2.32208
Nrp2	1	3.59	1	17.1559	12.41
Nuf2	1	8.43	1	5.41371	11.8782
Nusap1	1	8.61	1	4.62307	13.6893
Parp12	1	1.8	1	2.88636	4.49559
Parp9	1	2.83	1	2.54793	3.61389
Pctp	1	2.46	1	12.6425	7.94405
Pdxp	1	2.65	1	3.19685	3.36625
Phf19	1	3.95	1	3.04258	5.3209
Phlda3	1	2.15	1	11.0368	12.9471
Pik3ap1	1	7.31	1	7.25448	10.1271
Plcd1	1	1.52	1	4.04957	2.52458
Plekhg3	1	1.72	1	2.52318	3.66305
Plk1	1	4.22	1	4.10957	7.89134
Pml	1	1.81	1	2.11228	3.5547
Ppa1	1	2.63	1	2.84017	3.06142
Prc1	1	4.92	1	2.78741	7.46868
Pros1	1	5.52	1	3.97218	4.22303
Psat1	1	3.71	1	2.14132	2.72868
Psmb9	1	1.68	1	5.33396	3.83089
Psrc1	1	2.59	1	5.75303	6.47897
Rad51	1	6.23	1	7.88608	13.4231
Rad51d	1	1.51	1	2.42814	2.07292
Ramp2	1	2.49	1	156.262	89.8981
Rassf4	1	44.35	1	2.65832	8.57208
Rcn1	1	7.03	1	2.6315	2.13173
Reep5	1	2.27	1	3.12426	3.00983
Rgs12	1	1.51	1	3.38523	5.19594
Rhoq	1	10.16	1	3.12179	3.73175
Rnf130	1	6.62	1	2.19759	2.51458
Rnf144b	1	5.41	1	3.27939	2.95219
Sdc3	1	11.37	1	2.47806	3.65317
Serping1	1	100.93	1	155.042	98.6114
Setbp1	1	4.29	1	6.44229	7.00375
Sh3bgrl2	1	4.26	1	9.97048	7.23787
Sh3bp2	1	2.22	1	3.43265	3.5773
Sh3d19	1	2.62	1	9.5789	4.40992
Sh3pxd2b	1	4.61	1	4.69685	6.78685
Shcbp1	1	7.16	1	5.74113	13.8705
Ska1	1	1.92	1	2.26864	4.83383
Slamf7	1	11.29	1	3.03822	4.9869
Slc16a2	1	1.55	1	3.76924	5.8547
Slc43a3	1	4.72	1	3.12373	4.35886
Smpdl3b	1	1.57	1	5.2712	6.74665
Socs2	1	4.59	1	22.9211	6.93806
Sord	1	2.92	1	2.51452	2.67857
Spc24	1	3.98	1	6.34934	17.0026
Spc25	1	10.33	1	5.35805	12.7809
St3gal6	1	1.81	1	2.6806	4.01877
Stat1	1	3.45	1	3.85129	7.53509
Tbc1d16	1	2.6	1	16.1704	2.66028
Tbl2	1	1.89	1	2.19754	2.30409
Tcf19	1	2.95	1	3.65663	7.10727
Themis2	1	5.51	1	4.23985	5.50898
Tmem37	1	10.01	1	10.4869	6.85488
Tnfsf10	1	6.73	1	5.28055	6.22246
Tpi1	1	2.35	1	7.90953	5.88855
Tpx2	1	7.25	1	4.36261	12.0167
Trip13	1	8.41	1	3.58828	6.52297
Troap	1	4.16	1	8.16552	21.4202
Ttk	1	17.41	1	7.68125	20.6647
Tyms	1	5.61	1	4.9571	5.69173
Tyro3	1	1.52	1	2.2041	2.06302
Uap1l1	1	3.6	1	2.83424	2.11426
Uba1	1	2.71	1	2.21426	2.27919
Usp18	1	1.61	1	21.3135	30.5407
Whsc1	1	1.92	1	2.40628	4.06262
Xaf1	1	1.71	1	7.5201	8.00914
Ywhag	1	2.04	1	4.01421	3.60147
Zdhhc14	1	2.24	1	2.2326	2.72238
Ace	1	3.19	1	3.46507	-3.25034
Ankrd29	1	12	1	6.44951	2.57748
Anxa2	1	8.16	1	2.47286	1.77363
Anxa4	1	9.02	1	3.85649	2.43053
Ap2s1	1	2.19	1	2.19911	1.65472
Apoc1	1	72.06	1	106.487	1
Aqp1	1	24.14	1	23.0259	1.35065
Arl2	1	1.91	1	2.07273	1.40279
Atox1	1	9.05	1	2.16456	1.3734
Atp6v0a1	1	3.11	1	2.8675	1.24379
Axl	1	12.54	1	2.39738	2.34331
Bank1	1	19.09	1	2.36374	1.03658
Bcar3	1	2.82	1	4.06443	1.59271
Blvra	1	4.7	1	2.08642	1.48521
Bst1	1	2.65	1	5.36483	8.17206
Btk	1	9.93	1	3.70882	-1.02207
Bysl	1	2.36	1	2.33242	1.56662
C1qb	1	283.01	1	5.19671	3.16929
C1qc	1	54.93	1	9.02012	6.16207
Ccl19	1	391.42	1	70.5191	13.9023
Ccl22	1	7.25	1	6.85169	1.62159
Cd151	1	3.42	1	3.4135	1.66872
Cd19	1	8.43	1	5.08611	1.31466
Cd300lf	1	25.28	1	9.96869	6.35525
Cd300lg	1	1.56	1	66.2275	1.67352
Cd34	1	2.82	1	103.446	4.64024
Cd40	1	9.65	1	4.33466	-1.20664
Cd93	1	8.86	1	30.4901	8.48089
Cdk6	1	2.35	1	2.26628	1.97063
Cenpw	1	5.89	1	3.88786	2.18769
Cercam	1	2.02	1	2.82491	2.00415
Cfd	1	15.21	1	165.488	41.3595
Ciita	1	4.81	1	2.9586	-1.23655
Cish	1	2.39	1	5.38223	-1.13961
Clec3b	1	7.45	1	8.44028	3.23963
Col15a1	1	47.83	1	74.7166	49.1185
Col1a1	1	393.42	1	18.5448	18.0014
Col4a1	1	22.79	1	147.392	33.8685
Cox6a1	1	1.79	1	2.18242	1.08046
Cpne8	1	5.97	1	4.35715	2.06733
Ctsz	1	19.85	1	2.64528	1.75499
Cxcl12	1	58.62	1	125.743	59.1581
Cygb	1	2.48	1	18.9881	4.58325
Dcn	1	84.76	1	139.253	128.338
Dcxr	1	2.35	1	3.37736	2.87632
Dennd5b	1	5.68	1	6.09925	1.35594
Derl3	1	12.62	1	11.7799	3.73578
Dock5	1	5.24	1	2.01899	1.9581
Dok3	1	11.31	1	7.78192	1
E2f1	1	1.56	1	2.84161	1
Ecscr	1	11.81	1	74.0317	11.8777
Emcn	1	9.3	1	62.7715	1
Fam26f	1	66.42	1	2.64923	1.95941
Fam3c	1	3.57	1	2.60003	1.54267
Fbxo17	1	1.98	1	3.30266	1.94838
Fcer1g	1	61.7	1	3.89163	2.61449
Fcrl1	1	1.52	1	4.98873	1.46277
Fgr	1	9.19	1	3.12425	1.59039
Fkbp1b	1	4.69	1	66.1483	16.7205
Fndc4	1	1.76	1	4.76447	5.40082
Fscn1	1	4.1	1	4.67222	1.27961
Ftsj1	1	1.68	1	2.4585	1.9791
Fuca2	1	3.01	1	2.3646	1.82301
Gdpd5	1	1.51	1	2.47195	2.16729
Gen1	1	2.11	1	2.1438	5.14763
Gns	1	5.42	1	2.02368	1.54452
Gp1ba	1	7.17	1	3.37018	1.90709
Gpm6b	1	7.5	1	3.04759	-1.05271
Hck	1	22.02	1	2.37402	1.64401
Hic1	1	2.82	1	3.05858	1.57032
Ifi27	1	15	1	2.7885	1.82787
Ifi30	1	21.61	1	3.50988	1.68047
Igfbp3	1	24.23	1	77.003	2.99174
Il3ra	1	2.71	1	3.58035	1.41708
Il9r	1	1.66	1	6.23587	2.48144
Itgam	1	10.69	1	3.17869	-1.03904
Katnal1	1	3.27	1	2.98671	1.75488
Kcnj8	1	4.99	1	5.59271	-14.9583
Lyl1	1	2.35	1	12.1475	2.95771
Magi1	1	1.9	1	2.36855	-1.90948
Mecr	1	1.7	1	2.11833	1.76419
Mef2c	1	28.66	1	2.38335	-2.04451
Mgst1	1	15.04	1	96.523	31.9953
Mlx	1	2.41	1	2.04433	1
Mmrn2	1	3.72	1	67.6737	2.16453
Mocos	1	1.68	1	4.46377	2.75993
Mrpl15	1	3.19	1	4.77318	2.34719
Ms4a1	1	7.27	1	8.1748	2.07976
Msrb1	1	2.72	1	2.41889	1.62594
Mxra7	1	3.05	1	153.536	23.4213
Mzb1	1	30.28	1	24.5201	3.46457
Ncf4	1	4.13	1	2.36086	1.64214
Nek6	1	8.36	1	6.07718	3.00548
Nov	1	1.68	1	321.01	14.7319
Nupr1	1	6.04	1	153.731	45.3615
Obsl1	1	4.61	1	21.665	6.0561
Parm1	1	6.82	1	97.6608	165.653
Parpbp	1	4.38	1	5.315	11.5137
Pax5	1	6.35	1	8.70868	2.63265
Pdcd1lg2	1	5.08	1	2.67485	-1.27191
Pkig	1	8.01	1	4.01175	2.66301
Plvap	1	18.84	1	374.468	15.4223
Plxnb2	1	8.74	1	3.73052	1.10964
Plxnc1	1	4.4	1	2.35329	1.88407
Pnkd	1	18.33	1	2.96322	1.76436
Prf1	1	4.58	1	2.72677	1.58881
Psmd10	1	2.08	1	2.23186	1.48047
Ptpn18	1	2.62	1	2.35553	-1.07398
Pxdc1	1	4.84	1	12.4357	3.21714
Rab6b	1	2.72	1	4.06566	-21.7702
Rasgrp3	1	6.66	1	3.46355	-1.25459
Rita1	1	1.58	1	3.19829	2.12106
Rnase1	1	16.14	1	147.185	71.9857
Rnf41	1	2.22	1	2.63349	1.92008
S100a13	1	11.14	1	2.21334	1.39877
Samd9l	1	4.49	1	2.98758	3.7666
Scrn3	1	2.09	1	3.49917	4.14467
Sfrp2	1	21.75	1	9.75793	7.02933
Sirt6	1	1.94	1	2.32162	1.40271
Slc1a5	1	3.38	1	2.04252	1.89135
Slc25a11	1	1.92	1	2.14937	1.84312
Sparcl1	1	306.91	1	66.2849	3.24444
Spats2	1	2	1	213.095	130.374
Spib	1	4.74	1	4.52576	-1.14382
Syk	1	22.02	1	2.57575	-1.44679
Syngr2	1	2.87	1	2.74979	1.91136
Tgm2	1	15.51	1	5.31912	2.38864
Thtpa	1	2.03	1	3.49182	2.58103
Tm4sf1	1	30.59	1	68.1605	5.2007
Tmem176b	1	127.4	1	6.83864	1.4081
Tnfrsf17	1	67.66	1	110.969	12.1783
Vim	1	3.95	1	2.05667	1.80318
Zdhhc12	1	1.58	1	2.56902	1.59431
Agpat9	1	2.33	1	-1.03641	4.90768
Anln	1	12.52	1	7.31208	24.352
Arap3	1	1.52	1	2.17876	3.79867
Arl5a	1	1.72	1	1.5443	2.23289
Aspm	1	13.56	1	4.30503	12.3773
Brip1	1	3.28	1	3.39875	9.35035
Cdc25a	1	4.46	1	1.28665	2.24468
Cdca5	1	5.8	1	1.9871	4.03696
Cdkn2b	1	1.84	1	1.73672	15.6525
Ckap2	1	41.21	1	1.66864	4.34731
Ckap4	1	1.67	1	1.93746	2.62717
Clic4	1	33.74	1	1.61869	2.84857
Dap	1	2.03	1	1.67834	2.28834
Depdc1b	1	9.26	1	1.56768	4.17913
Dscc1	1	4.61	1	3.54165	7.53166
Dtl	1	8.02	1	1.14905	2.37806
E2f2	1	3.79	1	1.7271	4.0837
Enc1	1	4.01	1	1.95662	2.26167
Exo1	1	3.46	1	1.58608	3.98146
Ezh2	1	4.7	1	1.78738	2.99171
Fbxo5	1	3.86	1	1.28758	2.14155
Gas2l3	1	4.27	1	1.46832	4.75516
Gsap	1	7.38	1	1.57516	2.83973
Hells	1	1.62	1	1.59988	3.58093
Hsh2d	1	2.4	1	2.02268	2.38722
Ice2	1	3.35	1	1.73836	2.15368
Itga2	1	1.59	1	1.85805	6.17897
Jup	1	1.85	1	2.27211	7.44694
Kif15	1	7.44	1	3.92462	13.535
Knstrn	1	5.19	1	1.66182	2.30044
Lhfp	1	5.61	1	2.15585	3.5666
Lrig3	1	1.78	1	-118.011	2.87749
Mcm7	1	2.73	1	1.5085	2.09718
Mmp14	1	1.77	1	-1.97417	20.6375
Mtfr2	1	8.07	1	2.75999	6.00305
Mthfd1	1	2.21	1	1.87145	2.03686
Myo1f	1	5.38	1	1.93683	2.10198
Ncapg2	1	4.85	1	2.44581	5.91767
Nrm	1	2.6	1	1	2.15254
Nsl1	1	1.64	1	1.58377	3.272
Ogfrl1	1	5.85	1	1.53618	2.57972
Palld	1	9.63	1	1.80344	2.45507
Parp14	1	2.72	1	1.43879	2.49344
Pcgf2	1	1.72	1	5.40966	4.19895
Pgd	1	2.4	1	1.88456	2.10702
Pkmyt1	1	2.15	1	1.7474	2.88336
Plek	1	11	1	1.13126	2.29448
Prps2	1	2.74	1	1.84643	2.38761
Rad51ap1	1	4.41	1	2.2323	4.46713
Raph1	1	2.9	1	1.88783	4.17152
Rims2	1	1.64	1	23.3466	113.088
Skap2	1	6.13	1	1.91544	2.15082
Slc27a3	1	5.68	1	4.12005	2.65932
Slc33a1	1	2.03	1	1.93329	2.00459
Slc35a5	1	2.94	1	1.73127	2.23503
Slc43a2	1	2.86	1	1.88551	2.41053
Smc2	1	4.33	1	1.64169	3.34506
Snx10	1	12.34	1	1.69086	2.2886
Spdl1	1	4.75	1	1.56357	3.04088
Stard10	1	4.74	1	1.40153	2.11732
Stil	1	4.82	1	1.78141	4.75903
Susd1	1	4.19	1	4.80532	8.21844
Tcf7l1	1	3.09	1	1.9662	2.91218
Tm6sf1	1	6.6	1	1.95582	2.41018
Tmem97	1	2.04	1	1.78464	2.35437
Tnnt1	1	1.54	1	1.93364	11.5797
Trio	1	4.77	1	1.79382	2.40924
Xist	1	1.5	1	1.39631	4.2292
Ybx3	1	3.65	1	1.72365	3.38982
Zwilch	1	4.56	1	1.4712	3.51515
Abcg1	1	-2.42	1	-2.60056	-2.50546
Abhd17b	1	-1.83	1	-4.08748	-2.25434
Actn1	1	-2.89	1	-13.7362	-20.5829
Aebp2	1	-2.36	1	-3.84984	-2.69375
Arih2	1	-1.86	1	-3.06228	-2.48806
Armcx4	1	-2.56	1	-6.83695	-56.2669
Arntl	1	-1.5	1	-4.55001	-3.34449
Arrdc3	1	-5.66	1	-6.14633	-4.47014
Atf2	1	-2.27	1	-2.89101	-2.06239
Atg2a	1	-2.21	1	-3.24038	-3.11298
Avl9	1	-2.14	1	-3.98661	-2.86083
Bach2	1	-7.4	1	-4.49438	-4.72266
Bcl10	1	-14.1	1	-4.94072	-4.32652
Bloc1s4	1	-2.35	1	-3.12406	-2.47933
Bmpr2	1	-2.55	1	-2.5678	-3.44596
Bsdc1	1	-2.94	1	-3.84141	-2.89225
Btg1	1	-10.45	1	-6.93388	-4.10194
Ccdc64	1	-2.63	1	-3.72534	-3.37259
Ccdc91	1	-4.63	1	-2.19298	-3.46148
Ccnl1	1	-16.26	1	-3.97837	-2.34624
Ccnt1	1	-1.78	1	-3.29765	-2.09678
Ccr7	1	-6.42	1	-11.9346	-5.52719
Cd28	1	-8.89	1	-5.53322	-2.55901
Cd53	1	-4.32	1	-2.24701	-2.15518
Cdadc1	1	-2.9	1	-2.41263	-2.10537
Cdip1	1	-1.97	1	-2.14304	-2.00832
Cdk17	1	-2.51	1	-3.7545	-2.75562
Cdk19	1	-2.8	1	-3.2016	-2.48854
Cdr2	1	-2.89	1	-2.88222	-2.52191
Chic2	1	-2.28	1	-3.57058	-2.24309
Cnbp	1	-1.71	1	-2.40374	-2.16452
Cpeb4	1	-7.35	1	-3.61183	-2.38943
Crebrf	1	-2.96	1	-3.63311	-2.3822
Crem	1	-1.7	1	-4.05325	-2.53839
Ctla4	1	-5.59	1	-33.2559	-28.7123
Cxcr4	1	-4.67	1	-2.33299	-2.88921
Cyth2	1	-1.53	1	-3.28083	-2.58995
Cytip	1	-2.5	1	-4.62515	-2.74268
Ddx3x	1	-4.75	1	-3.57584	-2.43962
Dhx40	1	-1.76	1	-3.91263	-3.06354
Dtx1	1	-1.9	1	-7.93435	-4.29218
Dusp1	1	-50.41	1	-25.1603	-3.69554
Dusp16	1	-4.43	1	-6.22756	-3.97224
Dusp2	1	-3.7	1	-11.4743	-8.41014
Egr1	1	-61.74	1	-3.38079	-3.27045
Egr2	1	-3.17	1	-2.85081	-4.05246
Egr3	1	-6.27	1	-2.86098	-3.88717
Eif1	1	-14.47	1	-4.31899	-3.72651
Elmsan1	1	-2.28	1	-6.895	-3.51776
Emb	1	-2.93	1	-4.05303	-3.02901
Fam101b	1	-2.09	1	-5.0287	-4.4509
Fam103a1	1	-2.01	1	-2.83798	-2.31881
Fam107b	1	-1.73	1	-4.98914	-3.25668
Fam117b	1	-6.12	1	-3.30346	-3.00814
Fam118a	1	-6.01	1	-3.61512	-3.19603
Fam134b	1	-11.5	1	-3.62316	-2.74253
Fam65b	1	-5.66	1	-3.3647	-2.34543
Fbxo32	1	-21.47	1	-6.5554	-3.78012
Fbxo33	1	-2.12	1	-5.18809	-3.14226
Fnip1	1	-2.61	1	-4.35837	-2.6574
Fos	1	-48.31	1	-5.20033	-2.48878
Fosb	1	-24.37	1	-23.7211	-2.109
Foxo1	1	-3.78	1	-4.16109	-2.86752
Foxp1	1	-9.03	1	-2.91677	-2.09172
Frat1	1	-2.21	1	-12.4265	-7.184
Frs2	1	-1.51	1	-3.20873	-2.06157
Gadd45b	1	-1.95	1	-4.46732	-3.26869
Gmeb2	1	-1.9	1	-2.23805	-2.0864
Gpbp1	1	-1.83	1	-3.00198	-2.0364
Gramd1a	1	-3.2	1	-2.53205	-2.87165
Grpel1	1	-1.5	1	-2.08531	-2.06312
Gypc	1	-2.13	1	-9.15896	-5.80176
Haus2	1	-5.74	1	-3.52987	-2.32799
Hbp1	1	-12.6	1	-3.97393	-3.22312
Hbs1l	1	-3.54	1	-3.94624	-2.77759
Heca	1	-38.57	1	-2.50478	-2.20701
Hexim1	1	-3.4	1	-9.06144	-4.46529
Hic2	1	-2.36	1	-3.51403	-2.8935
Id2	1	-10.2	1	-3.71258	-12.4966
Il6st	1	-2.19	1	-5.4906	-6.03865
Il7r	1	-4.67	1	-5.45721	-4.87264
Inadl	1	-3.03	1	-4.56005	-4.6392
Ing3	1	-1.56	1	-5.19781	-3.30156
Ing5	1	-6	1	-2.38296	-2.24333
Insig1	1	-2.54	1	-3.73325	-2.37258
Itk	1	-4.67	1	-2.91316	-2.53491
Itpkb	1	-9.62	1	-3.50598	-2.36944
Jarid2	1	-3.04	1	-3.36521	-2.36775
Jmy	1	-4.63	1	-10.7229	-4.33031
Jun	1	-55.26	1	-10.6369	-3.67633
Jund	1	-4.01	1	-9.12731	-2.68134
Kdm5b	1	-2.51	1	-4.89874	-3.42587
Kdm7a	1	-3.25	1	-3.91069	-2.28688
Klf13	1	-1.92	1	-2.38329	-2.63153
Klf6	1	-22.56	1	-7.49836	-3.46601
Klf9	1	-2.94	1	-5.30062	-3.18691
Klhl24	1	-8.69	1	-2.74827	-2.36431
Kpna1	1	-3	1	-5.22031	-2.9496
Ldlrap1	1	-5.85	1	-6.27049	-7.26798
Lef1	1	-7.87	1	-6.54145	-4.59875
Magee1	1	-2.63	1	-2.07837	-2.65651
Man1c1	1	-3.97	1	-15.8265	-11.6019
Map3k9	1	-2.38	1	-3.51008	-3.80329
Map4k4	1	-5.41	1	-2.72115	-2.01855
Mapk8	1	-1.85	1	-2.53758	-2.20675
Mast4	1	-4.44	1	-5.00449	-12.6258
Med13l	1	-3.05	1	-3.94183	-2.94477
Med26	1	-1.69	1	-3.01772	-2.24036
Med4	1	-1.91	1	-2.06194	-2.30036
Med6	1	-4.64	1	-3.39226	-2.8843
Mfhas1	1	-2.43	1	-3.58309	-7.02587
Mnt	1	-2.01	1	-2.09244	-2.03182
Mtmr14	1	-2.34	1	-2.76537	-2.69863
Myb	1	-2.82	1	-4.09135	-2.22093
Nr4a2	1	-10.38	1	-57.7708	-3.65101
Ntrk3	1	-2.09	1	-5.54789	-8.0734
Nup98	1	-2.16	1	-3.43604	-2.21534
Otud1	1	-4.4	1	-12.5272	-8.27555
Pag1	1	-3.73	1	-2.37603	-2.13575
Pde3b	1	-4.73	1	-3.56084	-2.51649
Pde4d	1	-1.65	1	-35.5602	-15.9811
Pde8a	1	-1.61	1	-2.22054	-2.21097
Pim1	1	-1.78	1	-2.10124	-2.20006
Pithd1	1	-2.29	1	-2.49434	-2.23358
Plekhg2	1	-2.01	1	-2.44402	-2.04374
Plk3	1	-2.98	1	-4.55929	-4.66721
Ppm1a	1	-3.75	1	-3.3817	-2.6531
Ppp2cb	1	-1.78	1	-2.46702	-2.05685
Prkcz	1	-3.77	1	-3.61177	-3.41009
Ptbp2	1	-1.78	1	-3.21057	-2.25198
Rab22a	1	-3.45	1	-2.63541	-2.01495
Rab3ip	1	-1.57	1	-6.4994	-5.33997
Rab4a	1	-1.97	1	-4.8559	-2.97844
Rab5a	1	-1.81	1	-3.32837	-2.08201
Rasgrf2	1	-8.87	1	-2.28316	-2.22129
Rbm22	1	-2.06	1	-2.35012	-2.01546
Rbm39	1	-3.21	1	-4.7426	-2.88139
Rbm48	1	-3.59	1	-5.25382	-3.27318
Rel	1	-4.22	1	-6.51763	-3.39027
Reps1	1	-3.25	1	-3.09765	-2.4196
Rfx2	1	-1.64	1	-2.86089	-2.85677
Rgcc	1	-70.22	1	-6.98606	-15.7856
Rictor	1	-2.61	1	-4.18159	-2.21667
Riok3	1	-4.53	1	-2.66913	-2.09956
Rnf103	1	-8.15	1	-6.26782	-4.56654
Rnf125	1	-3.91	1	-5.38382	-2.80582
Rnf144a	1	-4.14	1	-4.32915	-6.74143
Rnf145	1	-6.29	1	-1.99547	-2.01528
Rnf146	1	-2.45	1	-2.25454	-2.09614
Rora	1	-10.09	1	-11.8198	-7.83196
Rybp	1	-1.83	1	-3.47463	-2.38917
Saraf	1	-3.92	1	-2.42179	-2.11765
Satb1	1	-8.74	1	-3.57122	-2.10909
Sbk1	1	-2.28	1	-2.36082	-2.26605
Sdhaf1	1	-2.01	1	-2.98593	-2.92999
Serinc5	1	-4.83	1	-4.13133	-4.27836
Sf3b1	1	-2	1	-2.90521	-2.10749
Sirt1	1	-1.65	1	-4.55296	-2.43545
Ski	1	-3.46	1	-4.35	-4.34577
Skil	1	-17.15	1	-5.61611	-2.60114
Slc25a36	1	-3.76	1	-3.63342	-2.16351
Slc35d1	1	-2.09	1	-3.44608	-2.03773
Smad4	1	-3.32	1	-2.82894	-2.07063
Smad7	1	-3.08	1	-9.40849	-5.30669
Sqstm1	1	-6.27	1	-2.46224	-2.81191
Srgn	1	-30.62	1	-3.54277	-3.05285
Srsf5	1	-4.26	1	-2.40065	-2.61658
Ssh2	1	-5.3	1	-2.81277	-2.01697
St8sia1	1	-9.7	1	-11.411	-30.0198
Stat5a	1	-1.84	1	-3.00508	-3.33082
Stat5b	1	-3.13	1	-2.27498	-2.9086
Stk17b	1	-16.79	1	-4.57964	-2.53455
Syf2	1	-5.34	1	-2.22256	-2.52326
Taf4b	1	-2.13	1	-3.82015	-2.31039
Taf8	1	-2.85	1	-2.13536	-2.17377
Tagap	1	-13.56	1	-11.5877	-5.72305
Tbc1d4	1	-13.45	1	-3.46694	-2.51464
Tcp11l2	1	-4.2	1	-6.00171	-5.26905
Tgfbr2	1	-2.52	1	-3.05618	-2.72861
Tgif1	1	-3.61	1	-24.1232	-5.78155
Tgif2	1	-2.31	1	-7.69055	-3.94066
Thumpd1	1	-2.76	1	-2.44532	-2.21531
Tlk2	1	-1.77	1	-2.54581	-2.02563
Tmem2	1	-5.53	1	-12.7364	-8.83668
Tmem248	1	-2.89	1	-2.54006	-2.19567
Tmem50b	1	-1.52	1	-2.85579	-2.89703
Tmem65	1	-2.08	1	-2.88409	-2.17977
Tmx4	1	-2.52	1	-2.96515	-5.0304
Tnfrsf25	1	-2.84	1	-7.93815	-12.7977
Tnip1	1	-1.88	1	-5.28663	-4.1176
Tob2	1	-2.04	1	-4.3924	-3.07783
Trerf1	1	-2.38	1	-4.17348	-7.42599
Trib2	1	-13.28	1	-18.2993	-19.8349
Trps1	1	-4.51	1	-4.7852	-4.30875
Tspyl1	1	-3.01	1	-2.88161	-2.65899
Txnrd3	1	-1.54	1	-2.54508	-3.09446
Unc45a	1	-2.28	1	-2.39639	-2.79149
Usp22	1	-3.78	1	-2.81191	-2.2222
Vhl	1	-5.59	1	-2.60603	-2.04744
Wac	1	-4.68	1	-3.30456	-2.15999
Wasl	1	-2.09	1	-3.33163	-2.11904
Ypel5	1	-3.13	1	-3.24005	-3.34523
Ythdc1	1	-3.69	1	-3.09274	-2.35256
Zbtb10	1	-10.09	1	-50.3628	-42.3927
Zbtb21	1	-1.82	1	-6.06345	-3.32387
Zc3hav1	1	-3.62	1	-3.84438	-2.49471
Zfyve28	1	-2.75	1	-9.11344	-14.0551
Zhx2	1	-1.61	1	-2.40967	-2.0854
Zranb1	1	-2.31	1	-3.75555	-2.56731
Zyg11b	1	-2.52	1	-2.83792	-2.64998
Aff3	1	-3.08	1	-2.39868	-1.72287
Aff4	1	-4.9	1	-3.23536	1
Aggf1	1	-2.35	1	-1.99705	-1.69792
Ahctf1	1	-1.75	1	-2.33707	-1.6337
Akap13	1	-4.8	1	-2.05803	-1.52733
Arid4b	1	-4.06	1	-2.22954	-1.63387
Arih1	1	-2.01	1	-2.07529	-1.3883
Asxl1	1	-8.65	1	-2.14481	-1.40401
Atad2b	1	-3.3	1	-2.0368	-1.35392
Atf1	1	-1.57	1	-2.30449	-1.41097
Atg14	1	-1.65	1	-2.78473	-1.77694
Atxn7	1	-5.83	1	-2.14834	-1.62314
B4galt1	1	-17.99	1	-2.15335	-1.68876
Bclaf1	1	-2.4	1	-2.13427	-1.55872
Brd1	1	-2.56	1	-2.32061	-1.71683
Brd4	1	-2.86	1	-2.21953	-1.60546
Camk4	1	-7.58	1	-2.18041	-1.64658
Ccdc174	1	-2.18	1	-2.72749	-1.97685
Ccdc186	1	-2.84	1	-2.2605	-1.74003
Ccser2	1	-3.2	1	-2.068	-1.49012
Cebpz	1	-1.77	1	-2.17076	-1.63314
Cep85l	1	-8.16	1	-2.42053	-1.26147
Chd1	1	-2	1	-2.51035	-1.58203
Chd7	1	-2.57	1	-2.58812	-1.52512
Chd9	1	-2.85	1	-3.95343	1.06608
Cnot11	1	-2.65	1	-2.34532	-1.9006
Cnot7	1	-8.57	1	-2.60261	-1.70785
Cnst	1	-2.67	1	-2.52778	-1.74416
Crebbp	1	-3.24	1	-2.80072	-1.80194
Csde1	1	-2.68	1	-2.50777	-1.62731
Csnk1a1	1	-5.53	1	-2.17489	-1.57796
Cul2	1	-1.81	1	-2.044	-1.49328
Cul3	1	-1.95	1	-2.91468	-1.93703
Dazap2	1	-1.81	1	-2.13989	-1.85678
Dhx36	1	-4.42	1	-2.05497	-1.44049
Dnaja2	1	-2.04	1	-2.07405	-1.70601
Dnajb1	1	-10.72	1	-2.49664	-1.69501
Dnajb6	1	-4.11	1	-2.56483	1
Dyrk1a	1	-3.52	1	-2.40411	-1.99584
Dyrk2	1	-4.55	1	-2.47127	-1.65297
Elavl1	1	-2.77	1	-2.09057	-1.35478
Erbb2ip	1	-2.91	1	-2.33309	-1.53158
Fam120aos	1	-2.71	1	-2.10609	-1.55173
Fam122a	1	-1.65	1	-2.08332	-1.92376
Fam126b	1	-3.83	1	-2.28617	-1.4541
Fam132a	1	-2.02	1	-2.70524	1
Fam84b	1	-4.18	1	-2.02683	-1.34759
Fbxw7	1	-1.92	1	-2.44386	-1.81424
Fgfr1	1	-3.93	1	-3.23988	-28.4804
Foxj3	1	-3.81	1	-2.2162	-1.66679
Fxr1	1	-1.99	1	-2.56429	-1.90332
Fyb	1	-4.37	1	-2.57085	-1.53246
Fyttd1	1	-1.68	1	-2.19363	-1.68935
Gatad2b	1	-3.94	1	-2.16467	-1.46165
Gimap6	1	-3.79	1	-2.16442	-1.58572
Glcci1	1	-2.34	1	-2.36269	-1.92678
Gramd3	1	-4.59	1	-2.94982	-1.89606
Gsk3b	1	-2.07	1	-2.34558	-1.57859
Habp4	1	-2.2	1	-2.44756	-1.92396
Haus6	1	-1.54	1	-2.00293	-1.30849
Hey1	1	-8.78	1	-17.4241	-4.47542
Hivep2	1	-7.61	1	-2.90125	-1.78064
Hnrnpc	1	-3.82	1	-2.0089	-1.50542
Hnrnpdl	1	-3.17	1	-2.53714	1
Hnrnph1	1	-9.26	1	-2.27327	-1.93098
Hook1	1	-5.38	1	-5.94194	-1.96847
Hsd17b7	1	-2.09	1	-2.18092	-1.4176
Hspa1a	1	-77.54	1	-4.55095	1.00184
Igf1r	1	-4.17	1	-3.55458	-1.82435
Ikbke	1	-2.48	1	-2.15165	-1.81326
Ipcef1	1	-3.84	1	-2.41118	-1.59481
Irf2bp2	1	-3.17	1	-2.2445	-1.75339
Isg20l2	1	-2.57	1	-2.13767	-1.61467
Ivns1abp	1	-2.4	1	-2.09347	-1.36073
Jade1	1	-4.87	1	-2.0047	-1.54084
Jmjd1c	1	-4.89	1	-2.98569	-1.75302
Kansl1	1	-3.44	1	-2.19701	-1.80158
Kat2b	1	-2.55	1	-2.20556	-1.12374
Kat6b	1	-4.66	1	-2.23713	-1.71098
Katnbl1	1	-3.85	1	-2.352	-1.61178
Kdm5a	1	-2.57	1	-2.52483	-1.88667
Kdm6a	1	-3.61	1	-2.18731	-1.27415
Kdm6b	1	-1.76	1	-12.5548	1
Kpna4	1	-1.8	1	-2.13682	-1.4146
Lat	1	-5.01	1	-2.13493	-1.7225
Lats1	1	-2.58	1	-2.64799	-1.48734
Lrrc1	1	-2.91	1	-2.65382	-2.46602
Lrrc23	1	-2.57	1	-3.95654	-4.12763
Lrrc8b	1	-2.16	1	-2.52493	-1.90258
Map3k1	1	-1.85	1	-2.29639	-1.54339
Map3k3	1	-3.39	1	-2.16902	-2.09953
Map3k5	1	-4.17	1	-3.13074	-1.91966
Matr3	1	-2.4	1	-2.87277	-1.96503
Mbtd1	1	-3.11	1	-2.21415	-1.73157
Mcl1	1	-2.97	1	-2.39184	-1.60046
Mgea5	1	-4.84	1	-4.55238	1
Mier3	1	-1.51	1	-2.41867	-1.51568
Mllt3	1	-9.13	1	-2.6316	-1.68566
Mob1b	1	-2.4	1	-2.76187	-1.54139
Msl2	1	-6.73	1	-2.15164	-1.35476
Mynn	1	-54.33	1	-2.40457	-1.75268
Myo9a	1	-2.22	1	-2.15901	-1.43231
N4bp2l2	1	-7.83	1	-2.43569	-1.7358
Naa15	1	-3.96	1	-2.32684	-1.36538
Nasp	1	-10.3	1	-2.30881	-1.83801
Ndrg3	1	-4.86	1	-2.03054	-1.57306
Nfatc3	1	-6.68	1	-2.64625	-1.85653
Nfkb2	1	-5.68	1	-5.21394	-4.22491
Nfyc	1	-2.32	1	-2.11205	-1.80728
Nipbl	1	-3.72	1	-1.99776	-1.29253
Nmt2	1	-4.82	1	-2.24505	-1.84308
Npat	1	-1.79	1	-2.38622	-1.23187
Nr3c1	1	-5.31	1	-2.04476	-1.51606
Nrde2	1	-1.65	1	-2.26371	-1.95564
Nub1	1	-2.35	1	-1.99521	-1.53881
Nup153	1	-3.17	1	-3.25603	-1.95741
Osbpl8	1	-1.83	1	-3.05088	-1.91728
Pabpc1	1	-2.3	1	-2.01376	1.02949
Pan3	1	-2.95	1	-2.43645	-1.62401
Peli1	1	-5.79	1	-2.85263	-1.92845
Pgm2l1	1	-6.88	1	-2.01749	-1.51174
Phc1	1	-2.26	1	-2.58863	-2.21309
Phtf2	1	-3.59	1	-2.25906	-1.76264
Pias1	1	-2.72	1	-2.32129	-1.78661
Pik3c2a	1	-12.77	1	-3.28864	-1.99574
Pik3ca	1	-1.87	1	-2.05064	-1.48023
Plcl1	1	-3.07	1	-7.14023	-19.7373
Ppil4	1	-1.94	1	-2.0467	-1.67044
Ppp1cb	1	-1.87	1	-2.18703	-1.5488
Ppp1r13b	1	-2.19	1	-2.026	-1.5379
Prkch	1	-3.13	1	-2.91572	-1.57985
Proser1	1	-1.53	1	-2.37987	-1.64475
Prpf38a	1	-2.46	1	-2.50929	-1.76053
Ptp4a2	1	-5.05	1	-2.22776	-1.85059
Pum1	1	-2.21	1	-2.06278	-1.64743
Rab11fip1	1	-4.38	1	-2.09418	-1.84904
Rab2a	1	-2.12	1	-2.23243	-1.97379
Rabl3	1	-2.63	1	-2.24724	-1.94922
Ranbp2	1	-7.75	1	-2.00349	-1.42947
Rasl11a	1	-2.03	1	-8.18515	-11.4553
Rbm27	1	-2.66	1	-2.48573	-1.78797
Rc3h1	1	-1.69	1	-2.78962	-1.66393
Rhob	1	-1.58	1	-2.28245	-1.99436
Rnpc3	1	-4.93	1	-2.29255	1
Rsbn1	1	-4.39	1	-2.15014	-1.58904
Rsbn1l	1	-4.43	1	-2.21543	-1.45798
Samd4b	1	-4.75	1	-2.0172	-1.75344
Scaf8	1	-2.64	1	-2.20894	-1.67371
Sec62	1	-2.64	1	-2.70357	-1.91628
Senp6	1	-3.28	1	-2.49743	-1.46608
Sesn3	1	-3.43	1	-2.00246	-1.2495
Setd2	1	-2.32	1	-3.0064	-1.45764
Sfpq	1	-3.04	1	-2.04691	-1.39402
Sidt1	1	-2.16	1	-2.7689	-1.82636
Sik3	1	-2.38	1	-2.14589	-1.31455
Slc16a10	1	-5.23	1	-5.81227	-28.2259
Slc20a1	1	-3.6	1	-2.06635	-1.63376
Slc25a23	1	-1.98	1	-2.24503	-1.28374
Slc35e1	1	-5.04	1	-2.1544	-1.67591
Slc7a6os	1	-2.61	1	-2.56819	-1.9216
Smurf2	1	-2.05	1	-2.04502	-1.90204
Son	1	-4.8	1	-2.29026	-1.72964
Sp3	1	-9.54	1	-2.25168	-1.40483
Spata13	1	-6.12	1	-2.14574	-1.9478
Sppl3	1	-2.46	1	-2.03878	-1.34744
Srrm1	1	-2.41	1	-2.18912	-1.441
Srsf11	1	-1.96	1	-2.28639	-1.73195
Srsf6	1	-2.97	1	-2.48201	-1.65454
Ssx2ip	1	-2.46	1	-2.51534	-1.5022
St3gal1	1	-3.54	1	-2.33647	-1.88331
Stk4	1	-14.62	1	-2.52872	-1.86706
Strap	1	-27.31	1	-2.13082	-1.46938
Suco	1	-1.7	1	-3.08732	-1.94068
Sun1	1	-1.91	1	-2.09376	-1.85764
Taf3	1	-2.17	1	-2.20826	-1.73137
Tbc1d32	1	-1.78	1	-4.33681	-26.0017
Tcf7	1	-11.24	1	-2.11463	-1.64528
Tfam	1	-2.16	1	-2.10424	-1.73476
Themis	1	-2.15	1	-2.20347	-1.68768
Tle4	1	-7.67	1	-3.18843	-1.93373
Tlk1	1	-2.39	1	-2.60632	-1.84345
Tmem167b	1	-1.96	1	-2.36777	-1.90864
Tmem57	1	-2.4	1	-2.08869	-1.79623
Tmf1	1	-2.33	1	-2.50145	-1.52855
Tob1	1	-3	1	-2.92242	-1.85127
Topors	1	-4.2	1	-3.20349	-1.82601
Tor1aip2	1	-1.73	1	-2.673	-1.47297
Tra2a	1	-22.3	1	-2.15749	-1.5824
Tra2b	1	-7.49	1	-2.77054	-1.80128
Tsc22d2	1	-4.38	1	-2.93812	-1.92291
Ube2b	1	-9.77	1	-2.40337	-1.78003
Ube2d3	1	-31.48	1	-2.19059	-1.56616
Ubxn7	1	-4.35	1	-2.23674	-1.64107
Usp53	1	-2.29	1	-3.5245	-1.88994
Wasf2	1	-1.74	1	-2.0563	-1.42057
Wdr26	1	-2.38	1	-2.0505	-1.47411
Wdr37	1	-10.56	1	-2.3158	-1.81128
Ywhaz	1	-3.04	1	-2.13364	-1.32401
Yy1	1	-3.5	1	-2.51637	-1.54331
Zbtb11	1	-4	1	-2.89727	-1.81157
Zbtb43	1	-3.46	1	-2.36959	-1.8988
Zbtb44	1	-5.78	1	-2.21156	-1.14022
Zcchc11	1	-2.16	1	-2.3607	-1.54449
Zfp36l1	1	-4.18	1	-2.44867	-1.59263
Zzz3	1	-2.5	1	-2.64424	-1.91769
Abca7	1	-2.57	1	-2.65585	-3.04399
Ankrd13c	1	-2.01	1	-3.58933	-2.26179
Bcl6	1	-4.92	1	-1.99488	-3.96775
Bex2	1	-5.02	1	-5.39499	-19.3753
Cep164	1	-3.65	1	-1.62112	-2.36724
Cnppd1	1	-2.01	1	-1.91565	-2.10432
Dstyk	1	-4.57	1	-1.85416	-2.26002
Echdc2	1	-2.19	1	-2.88411	-6.91662
Ehbp1	1	-2.27	1	-4.13526	-8.2291
Eid2	1	-1.73	1	-2.32556	-4.49467
Fus	1	-9.69	1	-1.57414	-2.16964
Hsdl1	1	-1.9	1	-1.69528	-2.02975
Irgq	1	-1.5	1	-1.98031	-2.33631
Ldlrad4	1	-4.59	1	-3.94126	-2.90008
Mdfic	1	-2.52	1	3.91629	-3.41359
Per2	1	-2.11	1	-1.80364	-2.43742
Pex16	1	-1.7	1	1	-2.50459
Phactr2	1	-3.5	1	-2.07318	-3.3603
Pik3ip1	1	-4.11	1	1	-2.78343
Plag1	1	-3.72	1	-2.36932	-2.64602
Rnf216	1	-1.69	1	-1.6812	-4.97545
Sfmbt2	1	-1.89	1	-8.41245	-40.3454
Slamf1	1	-2.97	1	-1.93289	-2.28739
Sox4	1	-4.2	1	-15.7582	-37.1924
Spock2	1	-7.4	1	-1.89734	-2.81351
Susd3	1	-4.08	1	2.10312	-2.60177
Tbc1d10a	1	-2.67	1	-1.71902	-2.30981
Trim62	1	-1.55	1	-2.02349	-2.45993
Tsr2	1	-1.56	1	-1.77204	-2.18114
