# Supplementary material for: Dnmt3a Is a Haploinsufficient Tumor Suppressor in CD8+ Peripheral T Cell Lymphoma
Source: PLoS Genet. 2016 Sep 30;12(9):e1006334. doi: 10.1371/journal.pgen.1006334 (PMC5045215; doi:10.1371/journal.pgen.1006334)
Supplement: S10 Table — Heatmap showing fold change in gene expression data derived from RNA-seq of 181 p53 pathway genes identified through GSEA for Dnmt3a+/- PTCL and Dnmt3aΔ/Δ PTCL relative to CD8+ controls. Data is presented in graphical form in Fig 10B. (XLSX) [file pgen.1006334.s018.xlsx]

## Sheet: p53 pathway
S10 Table. Gene set enrichment analysis (GSEA) for p53 and MYC pathways. Related to Figure 10B
p53 pathway genes	CD8	3a+/- PTCL	3a+/- PTCL	3a+/- PTCL	3aD/D PTCL	3aD/D PTCL	3aD/D PTCL
GADD45A	1	-5.31814	-24.6442	-94.7989	-24.9853	-9.9257	-222.291
PERP	1	-169.022	-5.2963	-15.2872	-164.945	-5.13721	-9.689
ATF3	1	-31.1774	-21.0241	-34.3271	-216.512	-3.24772	-35.0022
TSC22D1	1	-24.7185	-19.7134	-49.6524	-84.6592	-71.1035	-48.9947
KLF4	1	-16.9945	-22.5818	-11.2302	-149.112	-13.1233	-63.8134
RGS16	1	-3.54937	-31.0404	-47.6234	-20.6184	-8.5154	-163.953
PLK2	1	-30.4086	-10.766	-24.6602	-94.7241	-7.045	-71.9742
LDHB	1	-2.1221	-19.3657	-21.4436	-8.37606	-70.9924	-95.4955
FOS	1	-23.9505	-1.93946	-51.216	-34.6412	1.16445	-82.7204
EPHA2	1	-32.6738	-25.3374	-6.65099	-18.587	-31.8933	-31.8933
JUN	1	-48.9367	-4.27326	-36.245	-31.0859	-1.45454	-10.3777
PPP1R15A	1	-16.8837	-12.9936	-18.3705	-26.0321	-1.67816	-32.2087
EPHX1	1	-3.49256	-9.75871	-40.5005	-3.5873	-2.79958	-15.7957
HEXIM1	1	-12.4034	-8.40986	-7.60214	-9.03586	-2.26174	-8.40043
PLK3	1	-3.48623	-12.2361	-3.45509	-6.15763	-2.59156	-10.5805
BTG1	1	-9.28025	-6.44164	-5.89406	-9.03932	-2.44055	-4.73958
NINJ1	1	-4.5132	-4.2211	-3.21751	-6.1802	-3.73509	-10.7547
IER5	1	-4.41215	-7.5673	-5.20609	-5.84398	-1.57584	-6.57399
STEAP3	1	-2.60634	-8.61258	-3.01387	-12.6294	-1.52586	-1.79871
VDR	1	1.44455	-3.70371	-3.88896	-4.06953	-15.8265	-3.73136
HBEGF	1	-16.1146	-15.2138	3.63165	-2.78924	1.20871	1.02538
OSGIN1	1	-1.51779	-1.13789	-2.13727	-7.1026	-13.6345	-1.6918
CASP1	1	1.82667	-1.1916	-1.92469	-3.62825	-16.4104	-4.68939
CSRNP2	1	-5.03792	-4.59108	-5.89757	-3.57988	-2.34812	-3.16346
SLC3A2	1	-3.8116	-4.8038	-3.52483	-5.1283	-1.61399	-5.65806
RRAD	1	-4.6612	-4.59163	-2.86845	-4.88542	-2.24587	-4.30933
HMOX1	1	-3.72264	-3.57006	-2.53795	-5.33486	-5.43809	-1.49915
CDKN2AIP	1	-3.61189	-4.3969	-4.31893	-3.37512	-1.65211	-3.52465
MXD1	1	-6.21235	-4.74691	-2.53545	-3.76795	1.12833	-3.13939
SLC19A2	1	-2.90563	-3.39566	-5.43602	-2.36209	-2.53708	-2.4538
GLS2	1	-11.9427	1.12529	6.45507	-4.12918	-11.6834	1.29472
ADCK3	1	-3.07506	-2.70019	-3.72405	-3.29344	-2.23508	-3.37835
APP	1	-3.33726	2.32397	-2.1974	-9.39554	-4.30232	-1.17021
DGKA	1	-1.5253	-2.6825	-5.84315	-2.46604	-1.51531	-3.97528
BAIAP2	1	-2.76232	-4.17773	-2.26641	-3.59895	-3.20263	-1.61447
TRIB3	1	-3.72369	-1.301	-2.04036	-4.67073	-4.48808	-1.34856
SLC35D1	1	-3.68304	-4.57147	-2.62956	-2.32711	-1.51054	-2.62817
TXNIP	1	-1.80039	-2.55082	-2.14162	-1.56592	-3.49435	-5.73451
ZBTB16	1	1.77171	-2.53132	-1.51888	-2.47535	-1.80756	-9.63592
SESN1	1	-3.18822	-3.79116	-2.44314	-1.68936	-2.19738	-2.02311
DNTTIP2	1	-2.72427	-2.94781	-2.78118	-2.57564	-1.67244	-2.55073
TGFA	1	-3.20636	-3.61065	1.25839	-3.51821	-3.51821	-2.5396
CDKN1A	1	-1.88416	-1.42667	-7.11629	-1.70919	-3.67967	1.11265
TOB1	1	-2.62428	-2.91056	-3.31223	-1.59877	-1.7977	-2.27912
MDM2	1	-2.69949	-2.78507	-2.87102	-2.15242	-1.52883	-2.38504
BTG2	1	-1.4666	-2.1069	-2.47356	-1.46161	-2.08062	-4.48808
TSPYL2	1	-2.13674	-1.67206	-2.61551	-1.74621	-1.98696	-3.52928
STOM	1	2.36197	-1.3933	1.15243	-2.38653	-11.5382	-1.77409
RNF19B	1	-3.22947	-2.51513	-1.33747	-2.86662	-1.81799	-1.67038
HIST3H2A	1	-2.47613	-1.32094	-1.66805	-2.30456	-1.6676	-3.63137
ZFP36L1	1	-1.69045	-2.96529	-3.37422	-1.41066	-1.36977	-2.24852
FBXW7	1	-2.2533	-2.57305	-2.53081	-1.95882	-1.41579	-2.28962
RALGDS	1	-1.06872	-1.59097	-1.59849	-2.56594	-1.09137	-4.96171
ABHD4	1	-1.55173	-1.34485	-1.69475	-2.50332	-3.87403	-1.63036
POM121	1	-2.83922	-2.11226	-2.01032	-1.6187	-1.87615	-1.99185
RCHY1	1	-1.56566	-1.79685	-2.0577	-1.83857	-1.47769	-2.58233
CCNK	1	-2.00635	-1.95151	-2.17482	-1.70935	-1.43256	-1.8357
NUDT15	1	-1.65965	-2.14417	-2.32435	-1.93953	-1.28753	-1.55953
DDIT3	1	-2.6041	-1.54093	-1.34064	-1.75611	-1.13072	-2.35399
TRAF4	1	-2.12064	-1.75002	-1.65727	-1.96117	-1.40914	-1.11261
PRKAB1	1	-1.88247	-1.89736	-1.5833	-1.60272	-1.31023	-1.39046
PROCR	1	4.15925	-1.16006	1.00402	-1.92663	-7.33653	-4.32396
WWP1	1	-1.45411	-2.06249	-2.72299	-1.40398	1.00928	-2.45086
IP6K2	1	-1.41419	-1.51738	-1.82745	-1.71473	-1.39361	-1.14932
S100A4	1	1.67637	-1.91075	-1.29303	-2.29044	-1.14386	-3.96753
ABCC5	1	-1.12067	-1.33058	-1.88864	-1.16308	-1.31075	-2.03577
MKNK2	1	-1.44709	-1.31387	-1.61043	-1.53318	-1.43886	-1.48082
ISCU	1	-1.61124	-1.39024	-1.23021	-1.88118	-1.29852	-1.38115
SLC7A11	1	1.40536	1.41756	-1.23472	-7.251	-2.01827	-1.08147
ERCC5	1	-1.15314	-1.53026	-1.55203	-1.05481	-1.04956	-2.3383
TRIAP1	1	-1.47747	-1.23229	-1.41774	-1.73171	-1.29973	-1.51206
DDB2	1	-1.27948	-1.44884	-1.8507	-1.49883	-1.17854	-1.39963
SAT1	1	1.00067	-1.25899	-1.90486	-1.27543	-1.38299	-3.77652
SEC61A1	1	-1.53008	-1.29711	-1.32989	-1.3909	-1.29264	-1.43647
CD81	1	2.97213	-1.71325	-1.19857	-2.08337	-3.77909	-2.28163
CEBPA	1	1.46213	-3.04502	1.16208	-2.60651	-3.0211	-1.78065
CDK5R1	1	1.00575	-1.44619	-1.40461	-1.74157	-2.11547	-1.21319
ANKRA2	1	-1.12737	-1.12624	-1.18707	-1.11462	-1.17783	-1.07966
SDC1	1	6.80703	1.55582	-1.25761	1.34528	-9.35567	-5.51432
PPM1D	1	-1.87074	-1.242	-1.3783	-1.51778	-1.27487	1.00461
IER3	1	3.13813	-3.13845	1.36984	-2.86126	-1.55853	-3.08952
KLK8	1	-1.29432	-1.3242	-1.59342	-1.71196	1.33967	-1.35303
PITPNC1	1	-1.81128	-1.1581	1.0054	-1.4084	-1.12553	-1.17956
KIF13B	1	-1.53991	-1.38559	-1.15136	1.13486	-1.27909	-1.25725
FOXO3	1	-1.83405	-1.90542	-1.649	1.06301	1.06707	-2.02005
HSPA4L	1	-1.6664	-1.39064	-1.21071	1.28248	-1.11393	-1.07685
DEF6	1	-1.08967	-1.41364	1.43419	-1.82522	-1.15441	-1.10133
RRP8	1	-1.14601	-1.18433	-1.03424	-1.05184	1.11133	-1.07309
PTPRE	1	1.34794	-1.02652	-1.38932	1.19456	-1.35902	-3.01899
TCN2	1	-1.2506	1.14853	1.37785	-2.06394	-1.17763	-2.14434
ABAT	1	-1.34245	1.36762	-1.9195	-2.00605	-1.56068	1.41326
TGFB1	1	-1.73657	-1.5998	1.07577	-1.38383	1.01527	-1.16457
RXRA	1	-1.17685	-1.21385	1.37357	-1.15296	1.07746	-2.3819
TAX1BP3	1	1.09426	-1.15507	1.20137	-1.88209	-1.1772	-1.35457
PCNA	1	-1.69838	-1.29439	-1.54877	1.10697	-1.07887	1.39192
NOTCH1	1	-1.30903	-1.60671	-1.25496	1.27657	1.01684	-1.24282
ACVR1B	1	1.25956	-1.52148	-1.04484	1.09525	-1.08698	-1.27896
RHBDF2	1	1.44688	-1.10288	-1.28462	-1.44097	1.53801	-1.24278
DRAM1	1	1.15955	-1.67631	2.64056	-3.4894	-2.89191	2.34672
RAP2B	1	1.49017	-1.08877	-1.01778	-1.00273	1.36211	-1.61734
RB1	1	-1.45748	-1.5421	-1.64349	1.0241	1.09786	1.32557
SP1	1	-1.17395	-1.27014	-1.60445	1.11567	1.04315	1.13915
CYFIP2	1	-1.51397	1.02298	1.12192	-1.10228	-1.02776	1.31872
FGF13	1	1.61631	1.13235	-3.301	1.44048	2.47727	-1.32807
RPL18	1	1.26745	1.44469	1.01074	1.02491	-1.09589	-1.5221
HRAS	1	-1.40462	1.25493	1.21445	-1.06242	1.13989	1.01379
CGRRF1	1	-1.41031	1.65255	1.30675	1.10648	-1.30027	1.05311
VAMP8	1	1.24054	1.56771	1.21582	1.168	-1.05618	-1.40957
RETSAT	1	1.14356	1.87961	-1.57055	-1.09909	1.42235	1.15635
RPS12	1	1.30878	1.50139	1.16064	-1.18987	1.45074	-1.12345
CD82	1	1.4732	1.18054	1.73708	1.37297	1.29253	-3.12886
RAD51C	1	-1.10789	1.3315	1.35361	1.3263	-1.15519	2.96797
PMM1	1	1.47489	1.31965	1.10352	-1.87986	1.1421	1.5763
GM2A	1	1.17237	1.47754	-1.45578	1.05768	1.27365	1.29268
IKBKAP	1	1.18924	1.1849	1.16851	1.38689	-1.00451	1.08039
SERTAD3	1	1.28397	1.43253	1.4413	1.35357	1.07974	-1.32016
NOL8	1	1.2982	1.14573	-1.0884	1.52309	1.20667	1.27352
EI24	1	-1.09601	1.4221	1.26085	1.13837	1.28222	2.3114
HDAC3	1	1.072	1.24861	1.05591	1.00249	1.10973	1.00045
TCHH	1	1.60523	1	1	1	1	1
TM7SF3	1	-1.31537	1.27079	1.35691	1.64575	1.68392	2.10813
LRMP	1	1.18587	1.23998	1.19142	1.16075	1.05918	1.11749
BLCAP	1	1.74362	1.88976	2.02079	1.82551	1.0679	-1.01715
CTSD	1	1.22243	1.2771	1.34182	1.5348	1.33002	1.1302
BAX	1	1.69943	2.43761	1.80881	-1.01993	1.31868	1.87082
H2AFJ	1	1.43389	1.5334	2.99641	-1.20796	1.77728	1.70687
CCP110	1	1.26703	1.161	1.08179	1.86321	1.2148	1.79261
RAD9A	1	2.04245	1.44396	1.59723	1.28038	1.26144	1.2954
XPC	1	1.70068	1.58803	1.42772	1.5552	1.29855	1.35225
FAM162A	1	1.91835	2.45024	2.35368	-1.00703	1.52978	1.77806
TPRKB	1	1.70222	1.71726	1.47798	1.52894	1.26292	1.33523
APAF1	1	1.01739	1.48771	1.36642	1.89766	1.27975	2.14897
CCND3	1	1.63526	1.07072	2.4031	1.38889	1.65251	1.37841
FAS	1	1.98039	1.30743	1.72817	1.10673	2.33234	1.37944
IL1A	1	7.05104	1.65972	3.16251	-3.27939	2.33936	-1.00778
SOCS1	1	-1.41259	1.30231	3.63762	-1.53881	2.28112	5.76624
AEN	1	1.87779	2.02778	1.55386	1.76532	1.34998	1.49317
MAPKAPK3	1	1.67822	2.47859	4.04954	1.78851	-1.97639	2.16033
TAP1	1	1.21164	1.7141	2.16005	1.87513	1.51454	2.50074
RPL36	1	1.5811	2.35948	2.92691	1.36481	1.36476	1.53509
PLXNB2	1	7.47661	1.56044	2.15452	1.27272	-2.87371	1.70822
S100A10	1	1.7749	2.37392	1.61854	1.34958	2.79803	1.79262
HINT1	1	1.52345	3.03038	2.70924	1.08431	1.28221	2.15006
TRAFD1	1	1.42173	2.04322	1.74237	3.38188	1.25408	1.94818
F2R	1	1.35937	1.75615	2.4986	2.55141	2.10828	2.06335
TNNI1	1	1	1	1	1	1	7.39281
PVT1	1	1.38195	1.99948	1.15422	2.40754	2.00627	3.58662
RPS27L	1	1.84282	2.37027	1.48119	1.09405	1.53463	4.52891
PTPN14	1	-1.67689	1.33393	1.58291	5.68837	2.03614	4.28806
IFI30	1	5.55375	3.19041	1.78548	2.51331	-1.03004	1.55727
FDXR	1	2.07927	2.98357	3.39774	1.61559	1.43555	2.39714
AK1	1	1	1	1	1	1	9.4647
BAK1	1	1.63555	2.50104	3.60277	2.10937	1.8501	2.90095
BMP2	1	1	2.86584	1	1	1	8.3338
TNFSF9	1	2.36084	1.77489	4.15264	4.48197	-1.23329	4.32396
CCND2	1	3.32863	1.97185	2.98272	3.77891	2.53188	1.60063
DCXR	1	2.0245	4.92541	3.18216	-1.33391	2.77607	5.10323
CTSF	1	1	5.54657	2.64216	3.68019	1	3.25212
POLH	1	2.41747	2.09273	3.32443	3.18138	1.5359	4.71177
CCNG1	1	1.73981	3.46022	2.13123	2.8664	1.82081	5.60101
NDRG1	1	-2.44177	2.51592	2.18725	3.52357	6.21867	5.82657
ZMAT3	1	2.91051	4.25654	1.56099	5.70893	2.4451	3.53573
ADA	1	2.90408	3.86672	3.99108	4.02155	2.85347	4.44653
SPHK1	1	1	14.9405	3.55916	4.94765	1	1
VWA5A	1	3.19593	3.82045	4.83961	4.27513	3.08811	7.4542
EPS8L2	1	19.1486	1	4.82952	2.2473	2.32111	5.90705
CDKN2B	1	4.43123	-6.17794	-1.62059	7.90315	38.8581	-5.09617
ST14	1	3.13709	3.45248	4.82088	5.20103	-1.96122	25.2415
PDGFA	1	11.9708	1	1	1	17.9174	15.2014
CDKN2A	1	30.5541	-1.61636	1.03774	10.0015	17.7824	-2.98265
INHBB	1	3.35621	17.7737	38.3683	1	1	5.5049
PHLDA3	1	9.7597	19.4895	3.86108	12.7316	6.19365	19.9161
LIF	1	6.60945	26.3357	10.3621	9.49568	2.29968	31.9736
CDH13	1	13.2547	21.0594	28.978	1	1	27.3674
DDIT4	1	16.2319	23.9211	47.2018	13.3668	1.72348	8.88096
TM4SF1	1	21.8846	66.6459	115.951	1	1	13.6021
UPP1	1	81.712	96.1659	95.3728	6.35799	1	11.4126
SERPINB5	1	3.88791	14.4133	1.96137	13.6797	5.66799	271.666
ITGB4	1	9.13624	21.1	68.4633	-1.30279	-1.16	224.975
NUPR1	1	63.2441	308.327	89.6214	17.4506	1	117.634
