# Supplementary material for: Dnmt3a Is a Haploinsufficient Tumor Suppressor in CD8+ Peripheral T Cell Lymphoma
Source: PLoS Genet. 2016 Sep 30;12(9):e1006334. doi: 10.1371/journal.pgen.1006334 (PMC5045215; doi:10.1371/journal.pgen.1006334)
Supplement: S11 Table — List of mouse and human primer sequences used throughout the manuscript for COBRA and qRT-PCR analysis. (XLSX) [file pgen.1006334.s019.xlsx]

## Sheet: Sheet1
S11 Table. Primer sequences.
Mouse bisulfite specific primers:
AK171391	F: GGTGTTATGATTTATATGTAAAGGGA	R: CCTCAATAAATATTTCAACCTAACTAAAC
Gpr18	F: TTTTTTGGGTGTGAGTTATTAGAAAG	R: TCAAACAAACAAATAAACAAAAATTC
Il2rb	F: GTTTGATGGTTAATGAGTGGTTTTT	R: CTTATCATATTTCCCCAAACCTAA
Ppil1	F: TTAAAAGTAAAGAGTATGTGGAAAGAGG	R: CCTACATTTCCAACTCCAAAAATAC
Ikzf3	F: GGTTTAAGGGTTATGGTGTGTGTAT	R: CAATACCCAAACTCTTCTATTATAAAACAA
Coro2a	F: GAGTTAAGGTTAGTTTAGGTTATAGAGTGA	R: AAACTTCTAACTTCCATAAAACTCC
Klrc1	F: AGGGGTAATTTTTGTAGATTTAGGG	R: AAATACCATTATTCCAAACTCCTCC
Jdp2	F: TTTTTTATTAGTGTTGTGAGGGAAGT	R: AAAAAAAATTCAAATCTTCATAAAATACAA
Stat1	F: TTGTTAGTATTGAAGGAAAAAGAATG	R: AAACTCATCTACACTATAATCCCTATCC
Human bisulfite specific primers:
Jdp2	F: GAAGAAGGTTATTTGGGGTTTGT	R: CAATTTCATCCTTAAACACTTCAAAA
Mouse real time primers:
Jdp2	F: GCCGGGAAAAGAACAAAGTC	R: GCGGTTGAGCATCAGGATAA
Trp53	F: CCCCTGTCATCTTTTGTCCCT	R: AGCTGGCAGAATAGCTTATTGAG
Gapdh	F: CGGTGTGAACGGATTTGGC	R: TTTGATGTTAGTGGGGTCTCGC
Pcna	F: AAGTGGAGAGCTTGGCAATG	R: CAGTGGAGTGGCTTTTGTGAA
Human real time primers:
Jdp2	F: CCGGGAGAAGAACAAAGTCG	R: CGGTTCAGCATCAGGATGAG
Pcna	F: GTGCAAAAGACGGAGTGAAATTT	R: ATCGACATTACTTGTCTGTGACAATTTA
